# Supplementary material for: Reversible dioxygen uptake at [Cu4] clusters
Source: Chem Sci. 2024 Mar 7;15(14):5327–32. doi: 10.1039/d3sc06390a (PMC10988628; doi:10.1039/d3sc06390a)
Supplement: SC-015-D3SC06390A-s002 [file SC-015-D3SC06390A-s002.cif]

# Electronic Supplementary Material (ESI) for Chemical Science.
# This journal is © The Royal Society of Chemistry 2024

####################################################################### 
# 
# This file contains crystal structure data downloaded from the 
# Cambridge Structural Database (CSD) hosted by the Cambridge 
# Crystallographic Data Centre (CCDC).
# 
# Full information about CCDC data access policies and citation 
# guidelines are available at http://www.ccdc.cam.ac.uk/access/V1 
# 
# Audit and citation data items may have been added by the CCDC. 
# Please retain this information to preserve the provenance of 
# this file and to allow appropriate attribution of the data. 
# 
#######################################################################

data_mo849_rhs1
_database_code_depnum_ccdc_archive 'CCDC 2332560'
loop_
_audit_author_name
_audit_author_address
'Raul Hernandez Sanchez'
;Rice University
United States of America
;
_audit_update_record             
;
2024-02-13 deposited with the CCDC.	2024-03-05 downloaded from the CCDC.
;
_audit_creation_date             2024-02-12
_audit_creation_method           
;
Olex2 1.5
(compiled 2023.08.24 svn.re1ec1418 for OlexSys, GUI svn.r6817)
;
_shelx_SHELXL_version_number     2019/3
_chemical_name_common            ?
_chemical_name_systematic        ?
_chemical_formula_moiety         
'C93.51 H115.02 Cu4 N4 O12.378, 0.623(C4 H8 O1), C5 H12'
_chemical_formula_sum            'C101 H132 Cu4 N4 O13'
_chemical_formula_weight         1864.26
_chemical_melting_point          ?
_chemical_oxdiff_formula         'C N O Cu'
loop_
_atom_type_symbol
_atom_type_description
_atom_type_scat_dispersion_real
_atom_type_scat_dispersion_imag
_atom_type_scat_source
C C 0.0181 0.0091 'International Tables Vol C Tables 4.2.6.8 and 6.1.1.4'
H H 0.0000 0.0000 'International Tables Vol C Tables 4.2.6.8 and 6.1.1.4'
Cu Cu -1.9646 0.5888 'International Tables Vol C Tables 4.2.6.8 and 6.1.1.4'
N N 0.0311 0.0180 'International Tables Vol C Tables 4.2.6.8 and 6.1.1.4'
O O 0.0492 0.0322 'International Tables Vol C Tables 4.2.6.8 and 6.1.1.4'

_shelx_space_group_comment       
;
The symmetry employed for this shelxl refinement is uniquely defined
by the following loop, which should always be used as a source of
symmetry information in preference to the above space-group names.
They are only intended as comments.
;
_space_group_crystal_system      trigonal
_space_group_IT_number           148
_space_group_name_H-M_alt        'R -3'
_space_group_name_Hall           '-R 3'
loop_
_space_group_symop_operation_xyz
'x, y, z'
'-y, x-y, z'
'-x+y, -x, z'
'x+2/3, y+1/3, z+1/3'
'-y+2/3, x-y+1/3, z+1/3'
'-x+y+2/3, -x+1/3, z+1/3'
'x+1/3, y+2/3, z+2/3'
'-y+1/3, x-y+2/3, z+2/3'
'-x+y+1/3, -x+2/3, z+2/3'
'-x, -y, -z'
'y, -x+y, -z'
'x-y, x, -z'
'-x+2/3, -y+1/3, -z+1/3'
'y+2/3, -x+y+1/3, -z+1/3'
'x-y+2/3, x+1/3, -z+1/3'
'-x+1/3, -y+2/3, -z+2/3'
'y+1/3, -x+y+2/3, -z+2/3'
'x-y+1/3, x+2/3, -z+2/3'


# start Validation Reply Form
_vrf_SHFSU01_mo849_rhs1          
;
PROBLEM: The absolute value of parameter shift to su ratio > 0.20
RESPONSE: Hydrogen atoms on mehtyl group at the end of disordered alkyl chain kept moving.
;
_vrf_PLAT080_mo849_rhs1          
;
PROBLEM: Maximum Shift/Error ............................       1.01 Why ? 
RESPONSE: Hydrogen atoms on mehtyl group at the end of disordered alkyl chain kept moving.
;
_vrf_PLAT094_mo849_rhs1          
;
PROBLEM: Ratio of Maximum / Minimum Residual Density ....       4.67 Report
RESPONSE: Unresolved solvent molecule, likely a pentane molecule.
;
# end Validation Reply Form


_cell_length_a                   51.7208(3)
_cell_length_b                   51.7208(3)
_cell_length_c                   23.7243(2)
_cell_angle_alpha                90
_cell_angle_beta                 90
_cell_angle_gamma                120
_cell_volume                     54961.0(8)
_cell_formula_units_Z            18
_cell_measurement_reflns_used    41430
_cell_measurement_temperature    100
_cell_measurement_theta_max      67.9720
_cell_measurement_theta_min      2.6960
_shelx_estimated_absorpt_T_max   0.944
_shelx_estimated_absorpt_T_min   0.902
_exptl_absorpt_coefficient_mu    1.169
_exptl_absorpt_correction_T_max  1.00000
_exptl_absorpt_correction_T_min  0.86835
_exptl_absorpt_correction_type   multi-scan
_exptl_absorpt_process_details   
;
CrysAlisPro 1.171.42.49 (Rigaku Oxford Diffraction, 2022)
Empirical absorption correction using spherical harmonics,
implemented in SCALE3 ABSPACK scaling algorithm.
;
_exptl_absorpt_special_details   ?
_exptl_crystal_colour            yellowish
_exptl_crystal_colour_modifier   yellowish
_exptl_crystal_density_diffrn    1.014
_exptl_crystal_density_meas      ?
_exptl_crystal_density_method    ?
_exptl_crystal_description       block
_exptl_crystal_F_000             17748
_exptl_crystal_size_max          0.09
_exptl_crystal_size_mid          0.08
_exptl_crystal_size_min          0.05
_exptl_transmission_factor_max   ?
_exptl_transmission_factor_min   ?
_diffrn_reflns_av_R_equivalents  0.0330
_diffrn_reflns_av_unetI/netI     0.0230
_diffrn_reflns_Laue_measured_fraction_full 0.998
_diffrn_reflns_Laue_measured_fraction_max 0.961
_diffrn_reflns_limit_h_max       57
_diffrn_reflns_limit_h_min       -37
_diffrn_reflns_limit_k_max       63
_diffrn_reflns_limit_k_min       -61
_diffrn_reflns_limit_l_max       29
_diffrn_reflns_limit_l_min       -28
_diffrn_reflns_number            127669
_diffrn_reflns_point_group_measured_fraction_full 0.998
_diffrn_reflns_point_group_measured_fraction_max 0.961
_diffrn_reflns_theta_full        67.684
_diffrn_reflns_theta_max         73.857
_diffrn_reflns_theta_min         2.107
_diffrn_ambient_environment      N~2~
_diffrn_ambient_temperature      100
_diffrn_detector                 'Hybrid Pixel Array Detector'
_diffrn_detector_area_resol_mean 10.0000
_diffrn_detector_type            'HyPix-Arc 150'
_diffrn_measured_fraction_theta_full 0.998
_diffrn_measured_fraction_theta_max 0.961
_diffrn_measurement_details      
;
List of Runs (angles in degrees, time in seconds):

  # Type    Start    End  Width  t~exp~   \w     \q     \k     \f   Frames
#--------------------------------------------------------------------------
  1  \w    -99.00 -53.00   0.50    5.00    --  -54.77 -15.00  60.00   92
  2  \w    -63.00 -23.00   0.50    5.00    --  -54.77 125.00 -30.00   80
  3  \w    -91.00 -18.00   0.50    5.00    --  -54.77   0.00 -30.00  146
  4  \w     26.00  64.00   0.50    5.00    --   63.28 -95.00-180.00   76
  5  \w     25.00  65.00   0.50    5.00    --   63.28 -95.00 -90.00   80
  6  \w     36.00  87.00   0.50    5.00    --   63.28   0.00-120.00  102
  7  \w     49.00  88.00   0.50    5.00    --   63.28-125.00 150.00   78
  8  \w     32.00  63.00   0.50    5.00    --   63.28 -95.00  60.00   62
  9  \w     52.00 101.00   0.50    5.00    --   74.34-125.00-180.00   98
 10  \w     36.00  62.00   0.50    5.00    --   74.34-125.00-150.00   52
 11  \w     45.00  70.00   0.50    5.00    --   74.34 -95.00   0.00   50
 12  \w     56.00 101.00   0.50    5.00    --   74.34-125.00 150.00   90
 13  \w     43.00  98.00   0.50    5.00    --   74.34  15.00  90.00  110
 14  \w     45.00 102.00   0.50    5.00    --   75.91   0.00 -30.00  114
 15  \w     57.00 119.00   0.50    5.00    --   75.91  15.00-180.00  124
 16  \w     37.00 103.00   0.50    5.00    --   75.91-125.00 120.00  132
 17  \w     41.00  66.00   0.50    5.00    --   75.91 -95.00 -30.00   50
 18  \w     66.00  95.00   0.50    5.00    --   78.53-112.00  49.75   58
;
_diffrn_measurement_device       'four-circle diffractometer'
_diffrn_measurement_device_type  'XtaLAB Synergy, Dualflex, HyPix-Arc 150'
_diffrn_measurement_method       '\w scans'
_diffrn_orient_matrix_type       
'CrysAlisPro convention (1999,Acta A55,543-557)'
_diffrn_orient_matrix_UB_11      0.0022543000
_diffrn_orient_matrix_UB_12      0.0054748000
_diffrn_orient_matrix_UB_13      -0.0640881000
_diffrn_orient_matrix_UB_21      0.0061244000
_diffrn_orient_matrix_UB_22      0.0320091000
_diffrn_orient_matrix_UB_23      0.0100908000
_diffrn_orient_matrix_UB_31      0.0337695000
_diffrn_orient_matrix_UB_32      0.0113388000
_diffrn_orient_matrix_UB_33      0.0023944000
_diffrn_radiation_monochromator  mirror
_diffrn_radiation_probe          x-ray
_diffrn_radiation_type           'Cu K\a'
_diffrn_radiation_wavelength     1.54184
_diffrn_source                   'micro-focus sealed X-ray tube'
_diffrn_source_type              'PhotonJet (Cu) X-ray Source'
_reflns_Friedel_coverage         0.000
_reflns_Friedel_fraction_full    .
_reflns_Friedel_fraction_max     .
_reflns_number_gt                16555
_reflns_number_total             23802
_reflns_special_details          
;
 Reflections were merged by SHELXL according to the crystal
 class for the calculation of statistics and refinement.
 
 Structure factors included contributions from the .fab file.
 
 _reflns_Friedel_fraction is defined as the number of unique
 Friedel pairs measured divided by the number that would be
 possible theoretically, ignoring centric projections and
 systematic absences.
;
_reflns_threshold_expression     'I > 2\s(I)'
_computing_cell_refinement       'CrysAlisPro 1.171.42.49 (Rigaku OD, 2022)'
_computing_data_collection       'CrysAlisPro 1.171.42.49 (Rigaku OD, 2022)'
_computing_data_reduction        'CrysAlisPro 1.171.42.49 (Rigaku OD, 2022)'
_computing_molecular_graphics    'Olex2 1.5 (Dolomanov et al., 2009)'
_computing_publication_material  'Olex2 1.5 (Dolomanov et al., 2009)'
_computing_structure_refinement  'SHELXL 2019/3 (Sheldrick, 2015)'
_computing_structure_solution    'SHELXT 2018/2 (Sheldrick, 2018)'
_refine_diff_density_max         2.452
_refine_diff_density_min         -0.525
_refine_diff_density_rms         0.122
_refine_ls_extinction_coef       .
_refine_ls_extinction_method     none
_refine_ls_goodness_of_fit_ref   1.326
_refine_ls_hydrogen_treatment    constr
_refine_ls_matrix_type           full
_refine_ls_number_parameters     1120
_refine_ls_number_reflns         23802
_refine_ls_number_restraints     378
_refine_ls_R_factor_all          0.1243
_refine_ls_R_factor_gt           0.1012
_refine_ls_restrained_S_all      1.329
_refine_ls_shift/su_max          1.010
_refine_ls_shift/su_mean         0.016
_refine_ls_structure_factor_coef Fsqd
_refine_ls_weighting_details     
'w=1/[\s^2^(Fo^2^)+(0.2000P)^2^] where P=(Fo^2^+2Fc^2^)/3'
_refine_ls_weighting_scheme      calc
_refine_ls_wR_factor_gt          0.3104
_refine_ls_wR_factor_ref         0.3408
_refine_special_details          ?
_olex2_refinement_description    
;
1. Fixed Uiso
 At 1.2 times of:
  All C(H) groups, All C(H,H) groups, All C(H,H,H,H) groups, All N(H) groups
 At 1.5 times of:
  All C(H,H,H) groups
2. Shared sites
{C17D, C17E}
{C22D, C22E}
{C23D, C23E}
{C20C, C20G}
3. Restrained distances
 C17C-C18C
 1.5 with sigma of 0.02
 C18C-C19C
 1.5 with sigma of 0.02
 C19C-C20C
 1.5 with sigma of 0.02
 C20C-C21C
 1.5 with sigma of 0.02
 C21C-C22C
 1.5 with sigma of 0.02
 C20C-C22C
 2.5 with sigma of 0.02
 C5SA-C4SA
 1.5 with sigma of 0.02
 C4SA-C3SA
 1.5 with sigma of 0.02
 C3SA-C2SA
 1.5 with sigma of 0.02
 C2SA-C1SA
 1.5 with sigma of 0.02
 C1SA-C3SA
 2.5 with sigma of 0.02
 C2SA-C4SA
 2.5 with sigma of 0.02
 C3SA-C5SA
 2.5 with sigma of 0.02
 C1SB-C2SB
 1.5 with sigma of 0.02
 C2SB-C3SB
 1.5 with sigma of 0.02
 C3SB-C4SB
 1.5 with sigma of 0.02
 C4SB-C5SB
 1.5 with sigma of 0.02
 C1SB-C3SB
 2.5 with sigma of 0.02
 C2SB-C4SB
 2.5 with sigma of 0.02
 C3SB-C5SB
 2.5 with sigma of 0.02
 C22C-C23C
 1.5 with sigma of 0.02
 C21C-C23C
 2.5 with sigma of 0.02
 O1T-C1T
 1.43 with sigma of 0.02
 O1T-C4T
 1.43 with sigma of 0.02
 C4T-C3T
 1.53 with sigma of 0.02
 C3T-C2T
 1.53 with sigma of 0.02
 C2T-C1T
 1.53 with sigma of 0.02
 O1T-C3T
 2.37 with sigma of 0.02
 O1T-C2T
 2.37 with sigma of 0.02
 O1S-C4S
 1.43 with sigma of 0.02
 O1S-C1S
 1.43 with sigma of 0.02
 C1S-C2S
 1.53 with sigma of 0.02
 C2S-C3S
 1.53 with sigma of 0.02
 C3S-C4S
 1.53 with sigma of 0.02
 O1S-C3S
 2.37 with sigma of 0.02
 O1S-C2S
 2.37 with sigma of 0.02
 C4T-C2T
 2.38 with sigma of 0.02
 C3T-C1T
 2.38 with sigma of 0.02
 C1S-C3S
 2.38 with sigma of 0.02
 C2S-C4S
 2.38 with sigma of 0.02
 C20C-C21C = C21C-C22C = C22C-C23C
 1.5 with sigma of 0.02
 C20G-C21G = C21G-C22G = C22G-C23G
 1.5 with sigma of 0.02
 C21G-C23G
 2.5 with sigma of 0.02
 C17E-C18E = C18E-C19E = C19E-C20E = C20E-C21E = C21E-C22E = C22E-C23E = C17D-
 C18D = C18D-C19D = C19D-C20D = C20D-C21D = C21D-C22D = C22D-C23D
 1.5 with sigma of 0.02
4. Rigid bond restraints
 C17D, C23D, C22D, C18D, C19D, C20D, C21D
 with sigma for 1-2 distances of 0.01 and sigma for 1-3 distances of 0.01
 C17E, C18E, C19E, C20E, C21E, C22E, C23E
 with sigma for 1-2 distances of 0.01 and sigma for 1-3 distances of 0.01
 C20C, C21C, C22C, C23C
 with sigma for 1-2 distances of 0.01 and sigma for 1-3 distances of 0.01
 C20G, C21G, C22G, C23G
 with sigma for 1-2 distances of 0.01 and sigma for 1-3 distances of 0.01
 C17B, C18B, C19B, C20B, C21B, C22B, C23B
 with sigma for 1-2 distances of 0.01 and sigma for 1-3 distances of 0.01
5. Uiso/Uaniso restraints and constraints
C17D \\sim C23D \\sim C22D \\sim C18D \\sim C19D \\sim C20D \\sim C21D: within
2A with sigma of 0.05 and sigma for terminal atoms of 0.1 within 2A
C17E \\sim C18E \\sim C19E \\sim C20E \\sim C21E \\sim C22E \\sim C23E: within
2A with sigma of 0.05 and sigma for terminal atoms of 0.1 within 2A
C20C \\sim C21C \\sim C22C \\sim C23C: within 2A with sigma of 0.005 and sigma
for terminal atoms of 0.01 within 2A
C20G \\sim C21G \\sim C22G \\sim C23G: within 2A with sigma of 0.005 and sigma
for terminal atoms of 0.01 within 2A
C17B \\sim C18B \\sim C19B \\sim C20B \\sim C21B \\sim C22B \\sim C23B: within
2A with sigma of 0.04 and sigma for terminal atoms of 0.08 within 2A
Uanis(C1SA) \\sim Ueq, Uanis(C1SB) \\sim Ueq, Uanis(C2SA) \\sim Ueq,
Uanis(C2SB) \\sim Ueq, Uanis(C3SA) \\sim Ueq, Uanis(C3SB) \\sim Ueq,
Uanis(C4SA) \\sim Ueq, Uanis(C4SB) \\sim Ueq, Uanis(C5SA) \\sim Ueq,
Uanis(C5SB) \\sim Ueq: with sigma of 0.03 and sigma for terminal atoms of 0.06
Uanis(O1T) \\sim Ueq, Uanis(O1S) \\sim Ueq, Uanis(C1T) \\sim Ueq, Uanis(C1S)
\\sim Ueq, Uanis(C4T) \\sim Ueq, Uanis(C4S) \\sim Ueq, Uanis(C2T) \\sim Ueq,
Uanis(C2S) \\sim Ueq, Uanis(C3T) \\sim Ueq, Uanis(C3S) \\sim Ueq: with sigma of
0.03 and sigma for terminal atoms of 0.06
Uanis(C7C) \\sim Ueq, Uanis(N1D) \\sim Ueq: with sigma of 0.005 and sigma for
terminal atoms of 0.01
Uanis(C1SA) = Uanis(C1SB) = Uanis(C2SA) = Uanis(C2SB) = Uanis(C3SA) =
Uanis(C3SB) = Uanis(C4SA) = Uanis(C4SB) = Uanis(C5SA) = Uanis(C5SB)
Uanis(O1T) = Uanis(O1S) = Uanis(C1T) = Uanis(C1S) = Uanis(C4T) = Uanis(C4S) =
Uanis(C2T) = Uanis(C2S) = Uanis(C3T) = Uanis(C3S)
Uanis(C17D) = Uanis(C17E)
Uanis(C18D) = Uanis(C18E)
Uanis(C19D) = Uanis(C19E)
Uanis(C20D) = Uanis(C20E)
Uanis(C21D) = Uanis(C21E)
Uanis(C22D) = Uanis(C22E)
Uanis(C23D) = Uanis(C23E)
Uanis(C20C) = Uanis(C20G)
Uanis(C21C) = Uanis(C21G)
Uanis(C22C) = Uanis(C22G)
Uanis(C23C) = Uanis(C23G)
6. Others
 Sof(C1SB)=Sof(H1SD)=Sof(H1SE)=Sof(H1SF)=Sof(C2SB)=Sof(H2SC)=Sof(H2SD)=
 Sof(C3SB)=Sof(H3SC)=Sof(H3SD)=Sof(C4SB)=Sof(H4SC)=Sof(H4SD)=Sof(C5SB)=
 Sof(H5SD)=Sof(H5SE)=Sof(H5SF)=1-FVAR(1)
 Sof(C1SA)=Sof(H1SA)=Sof(H1SB)=Sof(H1SC)=Sof(C2SA)=Sof(H2SA)=Sof(H2SB)=
 Sof(C3SA)=Sof(H3SA)=Sof(H3SB)=Sof(C4SA)=Sof(H4SA)=Sof(H4SB)=Sof(C5SA)=
 Sof(H5SA)=Sof(H5SB)=Sof(H5SC)=FVAR(1)
 Sof(O1S)=Sof(C1S)=Sof(H1SG)=Sof(H1SH)=Sof(C2S)=Sof(H2SE)=Sof(H2SF)=Sof(C3S)=
 Sof(H3SE)=Sof(H3SF)=Sof(C4S)=Sof(H4SE)=Sof(H4SF)=1-FVAR(2)
 Sof(O1T)=Sof(C1T)=Sof(H1TA)=Sof(H1TB)=Sof(C2T)=Sof(H2TA)=Sof(H2TB)=Sof(C3T)=
 Sof(H3TA)=Sof(H3TB)=Sof(C4T)=Sof(H4TA)=Sof(H4TB)=FVAR(2)
 Sof(C22E)=Sof(H22A)=Sof(H22B)=Sof(C17E)=Sof(H17C)=Sof(H17D)=Sof(C23E)=
 Sof(H23D)=Sof(H23E)=Sof(H23F)=Sof(H16E)=Sof(C18E)=Sof(H18I)=Sof(H18J)=
 Sof(C19E)=Sof(H19K)=Sof(H19L)=Sof(C20E)=Sof(H20K)=Sof(H20L)=Sof(C21E)=
 Sof(H21I)=Sof(H21J)=1-FVAR(3)
 Sof(C17D)=Sof(H17A)=Sof(H17B)=Sof(C23D)=Sof(H23A)=Sof(H23B)=Sof(H23C)=
 Sof(C22D)=Sof(H22C)=Sof(H22D)=Sof(H16D)=Sof(C18D)=Sof(H18G)=Sof(H18H)=
 Sof(C19D)=Sof(H19I)=Sof(H19J)=Sof(C20D)=Sof(H20I)=Sof(H20J)=Sof(C21D)=
 Sof(H21G)=Sof(H21H)=FVAR(3)
 Sof(C20G)=Sof(H20C)=Sof(H20D)=Sof(H19G)=Sof(H19H)=Sof(C21G)=Sof(H21K)=
 Sof(H21L)=Sof(C22G)=Sof(H22K)=Sof(H22L)=Sof(C23G)=Sof(H23P)=Sof(H23Q)=
 Sof(H23R)=1-FVAR(4)
 Sof(C20C)=Sof(H20A)=Sof(H20B)=Sof(H19E)=Sof(H19F)=Sof(C21C)=Sof(H21E)=
 Sof(H21F)=Sof(C22C)=Sof(H22I)=Sof(H22J)=Sof(C23C)=Sof(H23M)=Sof(H23N)=
 Sof(H23O)=FVAR(4)
7.a Ternary CH refined with riding coordinates:
 N1A(H1A), N1B(H1B), N1C(H1C), N1D(H1D), C16A(H16A), C16B(H16B), C16C(H16C),
 C16D(H16D), C16D(H16E)
7.b Secondary CH2 refined with riding coordinates:
 C22E(H22A,H22B), C20C(H20A,H20B), C17D(H17A,H17B), C22D(H22C,H22D), C17E(H17C,
 H17D), C8A(H8AA,H8AB), C8B(H8BA,H8BB), C8C(H8CA,H8CB), C8D(H8DA,H8DB),
 C20G(H20C,H20D), C15A(H15A,H15B), C15B(H15C,H15D), C15C(H15E,H15F), C15D(H15G,
 H15H), C17A(H17E,H17F), C17B(H17G,H17H), C17C(H17I,H17J), C18A(H18A,H18B),
 C18B(H18C,H18D), C18C(H18E,H18F), C18D(H18G,H18H), C18E(H18I,H18J), C19A(H19A,
 H19B), C19B(H19C,H19D), C19C(H19E,H19F), C19C(H19G,H19H), C19D(H19I,H19J),
 C19E(H19K,H19L), C20A(H20E,H20F), C20B(H20G,H20H), C20D(H20I,H20J), C20E(H20K,
 H20L), C21A(H21A,H21B), C21B(H21C,H21D), C21C(H21E,H21F), C21D(H21G,H21H),
 C21E(H21I,H21J), C21G(H21K,H21L), C22A(H22E,H22F), C22B(H22G,H22H), C22C(H22I,
 H22J), C22G(H22K,H22L), C1S(H1SG,H1SH), C2S(H2SE,H2SF), C3S(H3SE,H3SF),
 C4S(H4SE,H4SF), C1T(H1TA,H1TB), C2T(H2TA,H2TB), C3T(H3TA,H3TB), C4T(H4TA,H4TB),
  C2SA(H2SA,H2SB), C2SB(H2SC,H2SD), C3SA(H3SA,H3SB), C3SB(H3SC,H3SD), C4SA(H4SA,
 H4SB), C4SB(H4SC,H4SD)
7.c Aromatic/amide H refined with riding coordinates:
 C2A(H2A), C2B(H2B), C2C(H2C), C2D(H2D), C4A(H4A), C4B(H4B), C4C(H4C),
 C4D(H4D), C5A(H5A), C5B(H5B), C5C(H5C), C5D(H5D), C12A(H12A), C12B(H12B),
 C12C(H12C), C12D(H12D)
7.d Idealised Me refined as rotating group:
 C23D(H23A,H23B,H23C), C7A(H7AA,H7AB,H7AC), C7B(H7BA,H7BB,H7BC), C7C(H7CA,H7CB,
 H7CC), C7D(H7DA,H7DB,H7DC), C23E(H23D,H23E,H23F), C23A(H23G,H23H,H23I),
 C23B(H23J,H23K,H23L), C23C(H23M,H23N,H23O), C23G(H23P,H23Q,H23R), C1SA(H1SA,
 H1SB,H1SC), C1SB(H1SD,H1SE,H1SF), C5SA(H5SA,H5SB,H5SC), C5SB(H5SD,H5SE,H5SF)
;
_atom_sites_solution_hydrogens   geom
_atom_sites_solution_primary     dual
_atom_sites_solution_secondary   ?
loop_
_atom_site_label
_atom_site_type_symbol
_atom_site_fract_x
_atom_site_fract_y
_atom_site_fract_z
_atom_site_U_iso_or_equiv
_atom_site_adp_type
_atom_site_occupancy
_atom_site_site_symmetry_order
_atom_site_calc_flag
_atom_site_refinement_flags_posn
_atom_site_refinement_flags_adp
_atom_site_refinement_flags_occupancy
_atom_site_disorder_assembly
_atom_site_disorder_group
Cu1 Cu 0.52649(2) 0.46767(2) 0.40030(3) 0.0619(2) Uani 1 1 d . . . . .
Cu2 Cu 0.53165(2) 0.50500(2) 0.31566(3) 0.0661(2) Uani 1 1 d . . . . .
Cu3 Cu 0.56315(2) 0.48695(2) 0.25605(3) 0.0716(2) Uani 1 1 d . . . . .
Cu4 Cu 0.55740(2) 0.44883(2) 0.34203(3) 0.0657(2) Uani 1 1 d . . . . .
O00B O 0.67252(6) 0.51307(8) 0.34584(16) 0.0756(9) Uani 1 1 d . . . . .
O00F O 0.68649(8) 0.50352(8) 0.54928(17) 0.0793(9) Uani 1 1 d . . . . .
O00G O 0.71054(7) 0.51254(7) 0.46224(17) 0.0799(9) Uani 1 1 d . . . . .
O1A O 0.61846(7) 0.49172(7) 0.54242(14) 0.0730(8) Uani 1 1 d . . . . .
O1B O 0.58796(6) 0.57242(7) 0.50041(15) 0.0724(9) Uani 1 1 d . . . . .
O1C O 0.64108(6) 0.59856(7) 0.30240(13) 0.0676(8) Uani 1 1 d . . . . .
O2A O 0.63422(7) 0.54276(8) 0.64998(15) 0.0801(9) Uani 1 1 d . . . . .
O2B O 0.63536(7) 0.64399(8) 0.47779(15) 0.0733(8) Uani 1 1 d . . . . .
O2C O 0.71283(7) 0.61548(7) 0.29202(13) 0.0661(7) Uani 1 1 d . . . . .
O3A O 0.62066(7) 0.57855(8) 0.63029(15) 0.0769(9) Uani 1 1 d . . . . .
O3B O 0.65959(7) 0.65526(7) 0.38947(15) 0.0700(8) Uani 1 1 d . . . . .
O3C O 0.72627(7) 0.57938(7) 0.31101(14) 0.0702(8) Uani 1 1 d . . . . .
N1A N 0.53779(8) 0.43820(8) 0.41301(16) 0.0633(9) Uani 1 1 d . . . . .
H1A H 0.519519 0.418104 0.409052 0.076 Uiso 1 1 calc R U . . .
N1B N 0.51301(8) 0.49500(8) 0.38726(16) 0.0635(9) Uani 1 1 d . . . . .
H1B H 0.490838 0.483815 0.382282 0.076 Uiso 1 1 calc R U . . .
N1C N 0.55010(8) 0.51457(9) 0.24342(17) 0.0719(10) Uani 1 1 d . . . . .
H1C H 0.534787 0.507506 0.212779 0.086 Uiso 1 1 calc R U . . .
N1D N 0.57421(8) 0.45866(10) 0.26899(17) 0.0800(12) Uani 1 1 d . U . . .
H1D H 0.562321 0.441252 0.243518 0.096 Uiso 1 1 calc R U . . .
C22E C 0.8485(3) 0.6392(3) 0.7365(5) 0.203(5) Uani 0.336(6) 1 d D U P A 2
H22A H 0.832774 0.638022 0.761980 0.243 Uiso 0.336(6) 1 calc R U P A 2
H22B H 0.846190 0.619042 0.734333 0.243 Uiso 0.336(6) 1 calc R U P A 2
C1A C 0.55079(10) 0.43919(10) 0.4655(2) 0.0657(11) Uani 1 1 d . . . . .
C1B C 0.52092(9) 0.51831(10) 0.42587(19) 0.0610(10) Uani 1 1 d . . . . .
C1C C 0.57090(10) 0.54610(12) 0.2382(2) 0.0720(12) Uani 1 1 d . . . . .
C1D C 0.60542(10) 0.46729(10) 0.2642(2) 0.0687(11) Uani 1 1 d . . . . .
C2A C 0.57877(10) 0.46438(10) 0.4811(2) 0.0661(11) Uani 1 1 d . . . . .
H2A H 0.588775 0.480393 0.455169 0.079 Uiso 1 1 calc R U . . .
C2B C 0.54997(9) 0.53489(10) 0.4456(2) 0.0637(10) Uani 1 1 d . . . . .
H2B H 0.564567 0.530297 0.432510 0.076 Uiso 1 1 calc R U . . .
C2C C 0.59655(10) 0.55876(11) 0.2706(2) 0.0694(11) Uani 1 1 d . . . . .
H2C H 0.599918 0.546626 0.296222 0.083 Uiso 1 1 calc R U . . .
C2D C 0.62524(10) 0.48542(11) 0.3045(2) 0.0691(12) Uani 1 1 d . . . . .
H2D H 0.618065 0.492357 0.334416 0.083 Uiso 1 1 calc R U . . .
C20C C 0.83996(16) 0.74086(13) 0.4009(3) 0.110(2) Uani 0.511(11) 1 d D U P B 1
H20A H 0.851769 0.744271 0.366010 0.132 Uiso 0.511(11) 1 calc R U P B 1
H20B H 0.823545 0.744787 0.391866 0.132 Uiso 0.511(11) 1 calc R U P B 1
C17D C 0.76964(13) 0.58306(14) 0.5686(3) 0.0984(18) Uani 0.664(6) 1 d D U P A 1
H17A H 0.785934 0.587679 0.541518 0.118 Uiso 0.664(6) 1 calc R U P A 1
H17B H 0.769040 0.601656 0.575233 0.118 Uiso 0.664(6) 1 calc R U P A 1
C23D C 0.8775(2) 0.6597(3) 0.7604(4) 0.170(4) Uani 0.664(6) 1 d D U P A 1
H23A H 0.893040 0.658302 0.739190 0.254 Uiso 0.664(6) 1 calc R U P A 1
H23B H 0.878022 0.654406 0.799887 0.254 Uiso 0.664(6) 1 calc R U P A 1
H23C H 0.881037 0.680106 0.758220 0.254 Uiso 0.664(6) 1 calc R U P A 1
C22D C 0.8485(3) 0.6392(3) 0.7365(5) 0.203(5) Uani 0.664(6) 1 d D U P A 1
H22C H 0.846063 0.647869 0.701014 0.243 Uiso 0.664(6) 1 calc R U P A 1
H22D H 0.832826 0.637295 0.762960 0.243 Uiso 0.664(6) 1 calc R U P A 1
C17E C 0.76964(13) 0.58306(14) 0.5686(3) 0.0984(18) Uani 0.336(6) 1 d D U P A 2
H17C H 0.771025 0.602352 0.559104 0.118 Uiso 0.336(6) 1 calc R U P A 2
H17D H 0.765881 0.580577 0.609735 0.118 Uiso 0.336(6) 1 calc R U P A 2
C3A C 0.59131(10) 0.46589(10) 0.5320(2) 0.0669(11) Uani 1 1 d . . . . .
C3B C 0.55828(9) 0.55790(10) 0.4837(2) 0.0649(11) Uani 1 1 d . . . . .
C3C C 0.61728(10) 0.58867(11) 0.2664(2) 0.0681(11) Uani 1 1 d . . . . .
C3D C 0.65494(10) 0.49393(11) 0.3035(2) 0.0706(12) Uani 1 1 d . . . . .
C4A C 0.57742(12) 0.44288(12) 0.5717(3) 0.0824(14) Uani 1 1 d . . . . .
H4A H 0.586056 0.443915 0.607578 0.099 Uiso 1 1 calc R U . . .
C4B C 0.53744(10) 0.56486(10) 0.5038(2) 0.0650(11) Uani 1 1 d . . . . .
H4B H 0.542798 0.580239 0.530926 0.078 Uiso 1 1 calc R U . . .
C4C C 0.61271(12) 0.60693(13) 0.2289(2) 0.0841(15) Uani 1 1 d . . . . .
H4C H 0.626918 0.627574 0.225379 0.101 Uiso 1 1 calc R U . . .
C4D C 0.66545(11) 0.48331(11) 0.2599(3) 0.0811(14) Uani 1 1 d . . . . .
H4D H 0.685573 0.487565 0.259255 0.097 Uiso 1 1 calc R U . . .
C5A C 0.55036(12) 0.41853(11) 0.5557(3) 0.0820(14) Uani 1 1 d . . . . .
H5A H 0.540643 0.402517 0.581737 0.098 Uiso 1 1 calc R U . . .
C5B C 0.50830(10) 0.54870(10) 0.4833(2) 0.0678(11) Uani 1 1 d . . . . .
H5B H 0.494036 0.553878 0.495882 0.081 Uiso 1 1 calc R U . . .
C5C C 0.58654(11) 0.59371(14) 0.1971(2) 0.0860(16) Uani 1 1 d . . . . .
H5C H 0.583215 0.605867 0.171458 0.103 Uiso 1 1 calc R U . . .
C5D C 0.64583(11) 0.46662(12) 0.2183(3) 0.0809(14) Uani 1 1 d . . . . .
H5D H 0.653217 0.460493 0.187502 0.097 Uiso 1 1 calc R U . . .
C6A C 0.53677(11) 0.41611(10) 0.5049(2) 0.0707(12) Uani 1 1 d . . . . .
C6B C 0.49937(9) 0.52554(10) 0.4455(2) 0.0645(10) Uani 1 1 d . . . . .
C6C C 0.56508(11) 0.56367(13) 0.2009(2) 0.0806(14) Uani 1 1 d . . . . .
C6D C 0.61628(12) 0.45824(12) 0.2185(2) 0.0804(14) Uani 1 1 d . . . . .
C7A C 0.50623(12) 0.38884(11) 0.4931(2) 0.0815(14) Uani 1 1 d . . . . .
H7AA H 0.500502 0.374847 0.524742 0.122 Uiso 1 1 calc R U . . .
H7AB H 0.507228 0.379023 0.458517 0.122 Uiso 1 1 calc R U . . .
H7AC H 0.491377 0.395167 0.488535 0.122 Uiso 1 1 calc R U . . .
C7B C 0.46775(9) 0.50881(11) 0.4233(2) 0.0738(13) Uani 1 1 d . . . . .
H7BA H 0.456617 0.518233 0.437305 0.111 Uiso 1 1 calc R U . . .
H7BB H 0.458046 0.488035 0.436176 0.111 Uiso 1 1 calc R U . . .
H7BC H 0.468093 0.509308 0.381996 0.111 Uiso 1 1 calc R U . . .
C7C C 0.53709(14) 0.55003(16) 0.1644(3) 0.105(2) Uani 1 1 d . U . . .
H7CA H 0.538196 0.565063 0.137823 0.157 Uiso 1 1 calc R U . . .
H7CB H 0.519461 0.543248 0.188445 0.157 Uiso 1 1 calc R U . . .
H7CC H 0.535620 0.533021 0.143426 0.157 Uiso 1 1 calc R U . . .
C7D C 0.59593(13) 0.44002(15) 0.1715(3) 0.0988(19) Uani 1 1 d . . . . .
H7DA H 0.584114 0.419126 0.183402 0.148 Uiso 1 1 calc R U . . .
H7DB H 0.607860 0.441371 0.138357 0.148 Uiso 1 1 calc R U . . .
H7DC H 0.582532 0.447646 0.161996 0.148 Uiso 1 1 calc R U . . .
C8A C 0.63215(12) 0.49330(12) 0.5954(2) 0.0800(13) Uani 1 1 d . . . . .
H8AA H 0.637335 0.477335 0.598386 0.096 Uiso 1 1 calc R U . . .
H8AB H 0.618501 0.491006 0.626664 0.096 Uiso 1 1 calc R U . . .
C8B C 0.59553(10) 0.59505(12) 0.5426(2) 0.0714(12) Uani 1 1 d . . . . .
H8BA H 0.584902 0.585895 0.578207 0.086 Uiso 1 1 calc R U . . .
H8BB H 0.589671 0.609624 0.529839 0.086 Uiso 1 1 calc R U . . .
C8C C 0.66535(9) 0.62823(10) 0.2932(2) 0.0663(11) Uani 1 1 d . . . . .
H8CA H 0.657869 0.642480 0.291465 0.080 Uiso 1 1 calc R U . . .
H8CB H 0.675458 0.629243 0.257170 0.080 Uiso 1 1 calc R U . . .
C8D C 0.70336(10) 0.52095(11) 0.3474(2) 0.0755(13) Uani 1 1 d . . . . .
H8DA H 0.712294 0.526755 0.309371 0.091 Uiso 1 1 calc R U . . .
H8DB H 0.705212 0.503767 0.360476 0.091 Uiso 1 1 calc R U . . .
C9A C 0.66002(11) 0.52369(11) 0.5976(2) 0.0735(12) Uani 1 1 d . . . . .
C9B C 0.62869(10) 0.61040(11) 0.5517(2) 0.0668(11) Uani 1 1 d . . . . .
C9C C 0.68664(9) 0.63593(10) 0.34113(19) 0.0618(10) Uani 1 1 d . . . . .
C9D C 0.71888(9) 0.54639(11) 0.3871(2) 0.0677(11) Uani 1 1 d . . . . .
C10A C 0.68674(11) 0.52807(12) 0.5727(2) 0.0760(13) Uani 1 1 d . . . . .
C10B C 0.64080(11) 0.60158(11) 0.5939(2) 0.0715(12) Uani 1 1 d . . . . .
C10C C 0.68376(10) 0.64984(10) 0.3879(2) 0.0652(11) Uani 1 1 d . . . . .
C10D C 0.72997(9) 0.57555(11) 0.3683(2) 0.0675(11) Uani 1 1 d . . . . .
C11A C 0.71216(10) 0.55575(11) 0.5722(2) 0.0705(12) Uani 1 1 d . . . . .
C11B C 0.67140(10) 0.61477(10) 0.6030(2) 0.0662(11) Uani 1 1 d . . . . .
C11C C 0.70389(10) 0.65901(10) 0.4329(2) 0.0650(11) Uani 1 1 d . . . . .
C11D C 0.74515(9) 0.60007(11) 0.4030(2) 0.0664(11) Uani 1 1 d . . . . .
C23E C 0.8775(2) 0.6597(3) 0.7604(4) 0.170(4) Uani 0.336(6) 1 d D U P A 2
H23D H 0.874923 0.665453 0.798392 0.254 Uiso 0.336(6) 1 calc R U P A 2
H23E H 0.887656 0.677493 0.736591 0.254 Uiso 0.336(6) 1 calc R U P A 2
H23F H 0.889521 0.649868 0.762314 0.254 Uiso 0.336(6) 1 calc R U P A 2
C12A C 0.71122(11) 0.57990(12) 0.5983(2) 0.0734(12) Uani 1 1 d . . . . .
H12A H 0.728645 0.599079 0.598332 0.088 Uiso 1 1 calc R U . . .
C12B C 0.68959(10) 0.63770(11) 0.5672(2) 0.0674(11) Uani 1 1 d . . . . .
H12B H 0.710591 0.646603 0.571579 0.081 Uiso 1 1 calc R U . . .
C12C C 0.72696(9) 0.65287(9) 0.4296(2) 0.0629(10) Uani 1 1 d . . . . .
H12C H 0.740670 0.658534 0.460013 0.075 Uiso 1 1 calc R U . . .
C12D C 0.74872(9) 0.59452(10) 0.4596(2) 0.0662(11) Uani 1 1 d . . . . .
H12D H 0.759256 0.610987 0.484351 0.079 Uiso 1 1 calc R U . . .
C20G C 0.83996(16) 0.74086(13) 0.4009(3) 0.110(2) Uani 0.489(11) 1 d D U P B 2
H20C H 0.826283 0.748150 0.412085 0.132 Uiso 0.489(11) 1 calc R U P B 2
H20D H 0.842405 0.742777 0.359418 0.132 Uiso 0.489(11) 1 calc R U P B 2
C13A C 0.68556(11) 0.57623(11) 0.6237(2) 0.0706(12) Uani 1 1 d . . . . .
C13B C 0.67885(10) 0.64860(11) 0.5246(2) 0.0655(11) Uani 1 1 d . . . . .
C13C C 0.73084(9) 0.63871(10) 0.3832(2) 0.0644(11) Uani 1 1 d . . . . .
C13D C 0.73739(9) 0.56588(11) 0.4806(2) 0.0687(11) Uani 1 1 d . . . . .
C14A C 0.66013(11) 0.54779(12) 0.6230(2) 0.0740(12) Uani 1 1 d . . . . .
C14B C 0.64755(10) 0.63348(10) 0.5168(2) 0.0648(11) Uani 1 1 d . . . . .
C14C C 0.71021(9) 0.62976(10) 0.3397(2) 0.0650(11) Uani 1 1 d . . . . .
C14D C 0.72196(10) 0.54227(11) 0.4439(3) 0.0737(13) Uani 1 1 d . . . . .
C15A C 0.61540(12) 0.54952(12) 0.6181(3) 0.0835(14) Uani 1 1 d . . . . .
H15A H 0.594310 0.534731 0.626470 0.100 Uiso 1 1 calc R U . . .
H15B H 0.618871 0.548110 0.577454 0.100 Uiso 1 1 calc R U . . .
C15B C 0.63450(10) 0.63454(12) 0.4206(2) 0.0691(11) Uani 1 1 d . . . . .
H15C H 0.633654 0.614988 0.420432 0.083 Uiso 1 1 calc R U . . .
H15D H 0.616148 0.631882 0.402149 0.083 Uiso 1 1 calc R U . . .
C15C C 0.70198(10) 0.58475(11) 0.2968(2) 0.0708(12) Uani 1 1 d . . . . .
H15E H 0.692785 0.574780 0.260704 0.085 Uiso 1 1 calc R U . . .
H15F H 0.686459 0.576265 0.326458 0.085 Uiso 1 1 calc R U . . .
C15D C 0.68259(11) 0.49943(12) 0.4902(2) 0.0787(13) Uani 1 1 d . . . . .
H15G H 0.670970 0.508605 0.476335 0.094 Uiso 1 1 calc R U . . .
H15H H 0.671163 0.477816 0.481597 0.094 Uiso 1 1 calc R U . . .
C16A C 0.68394(11) 0.60303(12) 0.6479(2) 0.0750(13) Uani 1 1 d . . . . .
H16A H 0.669285 0.595378 0.679703 0.090 Uiso 1 1 calc R U . . .
C16B C 0.69879(10) 0.67347(10) 0.4853(2) 0.0663(11) Uani 1 1 d . . . . .
H16B H 0.687290 0.683229 0.472560 0.080 Uiso 1 1 calc R U . . .
C16C C 0.75653(9) 0.63176(10) 0.3811(2) 0.0647(11) Uani 1 1 d . . . . .
H16C H 0.761795 0.631918 0.340498 0.078 Uiso 1 1 calc R U . . .
C16D C 0.74039(10) 0.56005(12) 0.5429(3) 0.0796(14) Uani 1 1 d . . . . .
H16D H 0.739839 0.540465 0.544878 0.096 Uiso 0.664(6) 1 calc R U P A 1
H16E H 0.739839 0.540465 0.544878 0.096 Uiso 0.336(6) 1 calc R U P A 2
C17A C 0.71421(11) 0.62739(12) 0.6724(2) 0.0786(13) Uani 1 1 d . . . . .
H17E H 0.729056 0.635744 0.641567 0.094 Uiso 1 1 calc R U . . .
H17F H 0.721383 0.618076 0.700107 0.094 Uiso 1 1 calc R U . . .
C17B C 0.72757(11) 0.69771(11) 0.5117(2) 0.0752(12) Uani 1 1 d . U . . .
H17G H 0.722795 0.704312 0.547408 0.090 Uiso 1 1 calc R U . . .
H17H H 0.740563 0.689296 0.520787 0.090 Uiso 1 1 calc R U . . .
C17C C 0.78483(9) 0.65533(10) 0.4111(2) 0.0705(12) Uani 1 1 d D . . . .
H17I H 0.780114 0.655788 0.451406 0.085 Uiso 1 1 calc R U . . .
H17J H 0.800091 0.649137 0.409045 0.085 Uiso 1 1 calc R U . . .
C18A C 0.71217(11) 0.65327(12) 0.7017(2) 0.0804(14) Uani 1 1 d . . . . .
H18A H 0.702427 0.660855 0.675861 0.096 Uiso 1 1 calc R U . . .
H18B H 0.699685 0.645577 0.735960 0.096 Uiso 1 1 calc R U . . .
C18B C 0.74377(13) 0.72349(13) 0.4748(3) 0.0892(15) Uani 1 1 d . U . . .
H18C H 0.730494 0.731417 0.464620 0.107 Uiso 1 1 calc R U . . .
H18D H 0.749114 0.716960 0.439635 0.107 Uiso 1 1 calc R U . . .
C18C C 0.79816(10) 0.68678(10) 0.3872(2) 0.0700(12) Uani 1 1 d D . . . .
H18E H 0.802460 0.686474 0.346657 0.084 Uiso 1 1 calc R U . . .
H18F H 0.783428 0.693581 0.390821 0.084 Uiso 1 1 calc R U . . .
C18D C 0.77629(19) 0.5734(2) 0.6214(4) 0.092(2) Uani 0.664(6) 1 d D U P A 1
H18G H 0.775377 0.554067 0.615362 0.111 Uiso 0.664(6) 1 calc R U P A 1
H18H H 0.760706 0.570212 0.649308 0.111 Uiso 0.664(6) 1 calc R U P A 1
C18E C 0.7984(3) 0.5886(4) 0.5632(8) 0.092(2) Uani 0.336(6) 1 d D U P A 2
H18I H 0.801331 0.586041 0.522812 0.111 Uiso 0.336(6) 1 calc R U P A 2
H18J H 0.799451 0.572557 0.583783 0.111 Uiso 0.336(6) 1 calc R U P A 2
C19A C 0.74308(12) 0.67886(12) 0.7178(3) 0.0841(15) Uani 1 1 d . . . . .
H19A H 0.755279 0.686939 0.683308 0.101 Uiso 1 1 calc R U . . .
H19B H 0.753080 0.671031 0.742388 0.101 Uiso 1 1 calc R U . . .
C19B C 0.77243(17) 0.74868(16) 0.5018(4) 0.128(3) Uani 1 1 d . U . . .
H19C H 0.767324 0.753633 0.538990 0.153 Uiso 1 1 calc R U . . .
H19D H 0.786507 0.741270 0.508411 0.153 Uiso 1 1 calc R U . . .
C19C C 0.82641(12) 0.70840(12) 0.4172(3) 0.0947(18) Uani 1 1 d D . . . .
H19E H 0.841469 0.702264 0.410442 0.114 Uiso 0.511(11) 1 calc R U P B 1
H19F H 0.822297 0.706662 0.458213 0.114 Uiso 0.511(11) 1 calc R U P B 1
H19G H 0.841469 0.702264 0.410442 0.114 Uiso 0.489(11) 1 calc R U P B 2
H19H H 0.822297 0.706662 0.458213 0.114 Uiso 0.489(11) 1 calc R U P B 2
C19D C 0.8061(2) 0.5951(3) 0.6453(5) 0.117(3) Uani 0.664(6) 1 d D U P A 1
H19I H 0.821636 0.596561 0.618947 0.141 Uiso 0.664(6) 1 calc R U P A 1
H19J H 0.807740 0.614956 0.646945 0.141 Uiso 0.664(6) 1 calc R U P A 1
C19E C 0.8248(4) 0.6174(4) 0.5813(9) 0.117(3) Uani 0.336(6) 1 d D U P A 2
H19K H 0.843226 0.617415 0.570238 0.141 Uiso 0.336(6) 1 calc R U P A 2
H19L H 0.824501 0.634061 0.561275 0.141 Uiso 0.336(6) 1 calc R U P A 2
C20A C 0.74162(12) 0.70438(12) 0.7489(3) 0.0861(15) Uani 1 1 d . . . . .
H20E H 0.734103 0.713942 0.722515 0.103 Uiso 1 1 calc R U . . .
H20F H 0.727159 0.695774 0.780344 0.103 Uiso 1 1 calc R U . . .
C20B C 0.78814(19) 0.77721(18) 0.4664(4) 0.135(3) Uani 1 1 d . U . . .
H20G H 0.808027 0.790624 0.482959 0.161 Uiso 1 1 calc R U . . .
H20H H 0.791260 0.771937 0.427878 0.161 Uiso 1 1 calc R U . . .
C20D C 0.8127(4) 0.5878(4) 0.7024(6) 0.180(5) Uani 0.664(6) 1 d D U P A 1
H20I H 0.810286 0.567573 0.701278 0.216 Uiso 0.664(6) 1 calc R U P A 1
H20J H 0.797752 0.587223 0.729221 0.216 Uiso 0.664(6) 1 calc R U P A 1
C20E C 0.8255(7) 0.6226(8) 0.6428(10) 0.180(5) Uani 0.336(6) 1 d D U P A 2
H20K H 0.804892 0.617990 0.651361 0.216 Uiso 0.336(6) 1 calc R U P A 2
H20L H 0.827218 0.605939 0.659120 0.216 Uiso 0.336(6) 1 calc R U P A 2
C21A C 0.77162(13) 0.72816(13) 0.7724(3) 0.0951(17) Uani 1 1 d . . . . .
H21A H 0.780162 0.718147 0.794981 0.114 Uiso 1 1 calc R U . . .
H21B H 0.785318 0.738199 0.740363 0.114 Uiso 1 1 calc R U . . .
C21B C 0.7713(2) 0.79365(19) 0.4626(4) 0.136(3) Uani 1 1 d . U . . .
H21C H 0.766093 0.796790 0.501192 0.163 Uiso 1 1 calc R U . . .
H21D H 0.752355 0.781029 0.442143 0.163 Uiso 1 1 calc R U . . .
C21C C 0.8598(4) 0.7632(3) 0.4445(7) 0.128(3) Uani 0.511(11) 1 d D U P B 1
H21E H 0.876367 0.759554 0.453530 0.154 Uiso 0.511(11) 1 calc R U P B 1
H21F H 0.848093 0.760061 0.479445 0.154 Uiso 0.511(11) 1 calc R U P B 1
C21D C 0.8438(4) 0.6096(4) 0.7246(8) 0.196(6) Uani 0.664(6) 1 d D U P A 1
H21G H 0.847206 0.601289 0.759589 0.236 Uiso 0.664(6) 1 calc R U P A 1
H21H H 0.858714 0.611327 0.696502 0.236 Uiso 0.664(6) 1 calc R U P A 1
C21E C 0.8439(8) 0.6478(7) 0.6806(10) 0.196(6) Uani 0.336(6) 1 d D U P A 2
H21I H 0.863690 0.660364 0.662765 0.236 Uiso 0.336(6) 1 calc R U P A 2
H21J H 0.834395 0.660200 0.684629 0.236 Uiso 0.336(6) 1 calc R U P A 2
C21G C 0.8710(3) 0.7605(3) 0.4297(8) 0.128(3) Uani 0.489(11) 1 d D U P B 2
H21K H 0.867691 0.761309 0.470593 0.154 Uiso 0.489(11) 1 calc R U P B 2
H21L H 0.882894 0.750509 0.424834 0.154 Uiso 0.489(11) 1 calc R U P B 2
C22A C 0.77065(14) 0.75176(13) 0.8087(3) 0.0970(18) Uani 1 1 d . . . . .
H22E H 0.755562 0.741767 0.838689 0.116 Uiso 1 1 calc R U . . .
H22F H 0.764168 0.763306 0.785152 0.116 Uiso 1 1 calc R U . . .
C22B C 0.7880(3) 0.8237(2) 0.4332(5) 0.173(4) Uani 1 1 d . U . . .
H22G H 0.794457 0.821120 0.395323 0.208 Uiso 1 1 calc R U . . .
H22H H 0.806062 0.837276 0.455159 0.208 Uiso 1 1 calc R U . . .
C22C C 0.8730(4) 0.7958(3) 0.4259(8) 0.143(3) Uani 0.511(11) 1 d D U P B 1
H22I H 0.882264 0.798535 0.388277 0.171 Uiso 0.511(11) 1 calc R U P B 1
H22J H 0.856757 0.800665 0.422752 0.171 Uiso 0.511(11) 1 calc R U P B 1
C22G C 0.8895(4) 0.7929(3) 0.4073(9) 0.143(3) Uani 0.489(11) 1 d D U P B 2
H22K H 0.892879 0.792371 0.366377 0.171 Uiso 0.489(11) 1 calc R U P B 2
H22L H 0.877909 0.803264 0.412710 0.171 Uiso 0.489(11) 1 calc R U P B 2
C23A C 0.80050(15) 0.77327(14) 0.8358(3) 0.110(2) Uani 1 1 d . . . . .
H23G H 0.815001 0.784966 0.806463 0.165 Uiso 1 1 calc R U . . .
H23H H 0.807750 0.761934 0.857186 0.165 Uiso 1 1 calc R U . . .
H23I H 0.797962 0.786737 0.861347 0.165 Uiso 1 1 calc R U . . .
C23B C 0.7655(4) 0.8389(3) 0.4270(6) 0.239(7) Uani 1 1 d . U . . .
H23J H 0.745873 0.823653 0.413221 0.358 Uiso 1 1 calc R U . . .
H23K H 0.774444 0.855560 0.400385 0.358 Uiso 1 1 calc R U . . .
H23L H 0.763366 0.846066 0.463934 0.358 Uiso 1 1 calc R U . . .
C23C C 0.8963(5) 0.8170(3) 0.4678(9) 0.175(5) Uani 0.511(11) 1 d D U P B 1
H23M H 0.901848 0.837637 0.458515 0.263 Uiso 0.511(11) 1 calc R U P B 1
H23N H 0.913974 0.814786 0.465774 0.263 Uiso 0.511(11) 1 calc R U P B 1
H23O H 0.887972 0.812287 0.505976 0.263 Uiso 0.511(11) 1 calc R U P B 1
C23G C 0.9192(4) 0.8103(4) 0.4368(10) 0.175(5) Uani 0.489(11) 1 d D U P B 2
H23P H 0.935344 0.814238 0.410370 0.263 Uiso 0.489(11) 1 calc R U P B 2
H23Q H 0.919976 0.798727 0.468828 0.263 Uiso 0.489(11) 1 calc R U P B 2
H23R H 0.921712 0.829329 0.450454 0.263 Uiso 0.489(11) 1 calc R U P B 2
O1S O 0.5215(5) 0.5719(4) 0.3147(8) 0.263(5) Uani 0.622(8) 1 d D U P C 2
C1S C 0.5504(5) 0.5904(6) 0.3397(12) 0.263(5) Uani 0.622(8) 1 d D U P C 2
H1SG H 0.566111 0.590415 0.315922 0.316 Uiso 0.622(8) 1 calc R U P C 2
H1SH H 0.551205 0.582739 0.377506 0.316 Uiso 0.622(8) 1 calc R U P C 2
C2S C 0.5553(5) 0.6215(5) 0.3444(14) 0.263(5) Uani 0.622(8) 1 d D U P C 2
H2SE H 0.562246 0.632559 0.308442 0.316 Uiso 0.622(8) 1 calc R U P C 2
H2SF H 0.569594 0.632986 0.374825 0.316 Uiso 0.622(8) 1 calc R U P C 2
C3S C 0.5231(6) 0.6141(6) 0.3592(13) 0.263(5) Uani 0.622(8) 1 d D U P C 2
H3SE H 0.518948 0.610143 0.399978 0.316 Uiso 0.622(8) 1 calc R U P C 2
H3SF H 0.519463 0.630436 0.347807 0.316 Uiso 0.622(8) 1 calc R U P C 2
C4S C 0.5045(5) 0.5862(6) 0.3247(13) 0.263(5) Uani 0.622(8) 1 d D U P C 2
H4SE H 0.485896 0.572577 0.345238 0.316 Uiso 0.622(8) 1 calc R U P C 2
H4SF H 0.498896 0.591563 0.288360 0.316 Uiso 0.622(8) 1 calc R U P C 2
O1T O 0.5266(6) 0.6294(8) 0.3242(15) 0.263(5) Uani 0.378(8) 1 d D U P C 1
C1T C 0.5421(8) 0.6167(7) 0.294(2) 0.263(5) Uani 0.378(8) 1 d D U P C 1
H1TA H 0.537091 0.614138 0.253699 0.316 Uiso 0.378(8) 1 calc R U P C 1
H1TB H 0.537643 0.597267 0.310629 0.316 Uiso 0.378(8) 1 calc R U P C 1
C2T C 0.5755(7) 0.6414(9) 0.305(2) 0.263(5) Uani 0.378(8) 1 d D U P C 1
H2TA H 0.581675 0.641498 0.344147 0.316 Uiso 0.378(8) 1 calc R U P C 1
H2TB H 0.589287 0.639185 0.278806 0.316 Uiso 0.378(8) 1 calc R U P C 1
C3T C 0.5730(8) 0.6692(7) 0.2907(19) 0.263(5) Uani 0.378(8) 1 d D U P C 1
H3TA H 0.574089 0.672725 0.249548 0.316 Uiso 0.378(8) 1 calc R U P C 1
H3TB H 0.589002 0.687175 0.309545 0.316 Uiso 0.378(8) 1 calc R U P C 1
C4T C 0.5419(9) 0.6608(9) 0.314(2) 0.263(5) Uani 0.378(8) 1 d D U P C 1
H4TA H 0.543973 0.671685 0.349833 0.316 Uiso 0.378(8) 1 calc R U P C 1
H4TB H 0.530825 0.665960 0.286790 0.316 Uiso 0.378(8) 1 calc R U P C 1
C1SA C 0.6072(8) 0.3949(7) 0.3677(11) 0.280(7) Uani 0.625(12) 1 d D U P D 1
H1SA H 0.600334 0.397475 0.330717 0.419 Uiso 0.625(12) 1 calc R U P D 1
H1SB H 0.595082 0.374002 0.379567 0.419 Uiso 0.625(12) 1 calc R U P D 1
H1SC H 0.628178 0.400144 0.365137 0.419 Uiso 0.625(12) 1 calc R U P D 1
C1SB C 0.6046(10) 0.3789(11) 0.267(2) 0.280(7) Uani 0.375(12) 1 d D U P D 2
H1SD H 0.597670 0.357967 0.276673 0.419 Uiso 0.375(12) 1 calc R U P D 2
H1SE H 0.618453 0.384761 0.235057 0.419 Uiso 0.375(12) 1 calc R U P D 2
H1SF H 0.587501 0.381104 0.256767 0.419 Uiso 0.375(12) 1 calc R U P D 2
C2SA C 0.6041(7) 0.4145(6) 0.4095(11) 0.280(7) Uani 0.625(12) 1 d D U P D 1
H2SA H 0.582910 0.409293 0.411028 0.336 Uiso 0.625(12) 1 calc R U P D 1
H2SB H 0.615898 0.435454 0.396395 0.336 Uiso 0.625(12) 1 calc R U P D 1
C2SB C 0.6201(9) 0.3980(12) 0.3160(19) 0.280(7) Uani 0.375(12) 1 d D U P D 2
H2SC H 0.638736 0.415402 0.302027 0.336 Uiso 0.375(12) 1 calc R U P D 2
H2SD H 0.625986 0.386633 0.341256 0.336 Uiso 0.375(12) 1 calc R U P D 2
C3SA C 0.6142(6) 0.4125(6) 0.4681(10) 0.280(7) Uani 0.625(12) 1 d D U P D 1
H3SA H 0.635263 0.417375 0.465923 0.336 Uiso 0.625(12) 1 calc R U P D 1
H3SB H 0.613675 0.428091 0.491470 0.336 Uiso 0.625(12) 1 calc R U P D 1
C3SB C 0.6043(11) 0.4096(13) 0.3505(17) 0.280(7) Uani 0.375(12) 1 d D U P D 2
H3SC H 0.584029 0.392983 0.358956 0.336 Uiso 0.375(12) 1 calc R U P D 2
H3SD H 0.602184 0.424588 0.328148 0.336 Uiso 0.375(12) 1 calc R U P D 2
C4SA C 0.5975(7) 0.3842(6) 0.4976(11) 0.280(7) Uani 0.625(12) 1 d D U P D 1
H4SA H 0.602501 0.369866 0.480215 0.336 Uiso 0.625(12) 1 calc R U P D 1
H4SB H 0.575975 0.376565 0.490798 0.336 Uiso 0.625(12) 1 calc R U P D 1
C4SB C 0.6197(12) 0.4238(10) 0.4053(18) 0.280(7) Uani 0.375(12) 1 d D U P D 2
H4SC H 0.607378 0.430181 0.426577 0.336 Uiso 0.375(12) 1 calc R U P D 2
H4SD H 0.639204 0.441715 0.397278 0.336 Uiso 0.375(12) 1 calc R U P D 2
C5SA C 0.6023(6) 0.3842(6) 0.5615(11) 0.280(7) Uani 0.625(12) 1 d D U P D 1
H5SA H 0.582916 0.375405 0.580722 0.419 Uiso 0.625(12) 1 calc R U P D 1
H5SB H 0.614991 0.404777 0.574563 0.419 Uiso 0.625(12) 1 calc R U P D 1
H5SC H 0.611889 0.372474 0.569940 0.419 Uiso 0.625(12) 1 calc R U P D 1
C5SB C 0.6244(12) 0.4022(12) 0.441(2) 0.280(7) Uani 0.375(12) 1 d D U P D 2
H5SD H 0.615246 0.382737 0.421877 0.419 Uiso 0.375(12) 1 calc R U P D 2
H5SE H 0.615210 0.400074 0.477723 0.419 Uiso 0.375(12) 1 calc R U P D 2
H5SF H 0.645862 0.409857 0.445241 0.419 Uiso 0.375(12) 1 calc R U P D 2

loop_
_atom_site_aniso_label
_atom_site_aniso_U_11
_atom_site_aniso_U_22
_atom_site_aniso_U_33
_atom_site_aniso_U_23
_atom_site_aniso_U_13
_atom_site_aniso_U_12
Cu1 0.0511(3) 0.0575(4) 0.0707(4) -0.0036(3) 0.0043(3) 0.0224(3)
Cu2 0.0510(3) 0.0684(4) 0.0705(4) 0.0017(3) 0.0036(3) 0.0236(3)
Cu3 0.0551(4) 0.0803(5) 0.0699(4) -0.0039(3) 0.0026(3) 0.0267(3)
Cu4 0.0522(3) 0.0609(4) 0.0752(4) -0.0074(3) 0.0049(3) 0.0215(3)
O00B 0.0492(15) 0.081(2) 0.094(2) -0.0125(18) 0.0068(15) 0.0308(15)
O00F 0.073(2) 0.070(2) 0.095(3) 0.0098(18) -0.0061(18) 0.0357(17)
O00G 0.0634(18) 0.0694(19) 0.109(3) 0.0059(18) 0.0031(18) 0.0352(16)
O1A 0.0579(17) 0.0729(19) 0.075(2) 0.0066(16) -0.0032(15) 0.0227(15)
O1B 0.0493(15) 0.076(2) 0.087(2) -0.0213(17) -0.0014(15) 0.0280(14)
O1C 0.0545(16) 0.0693(18) 0.0689(18) 0.0083(15) 0.0001(14) 0.0233(14)
O2A 0.0666(19) 0.085(2) 0.072(2) 0.0094(17) 0.0039(16) 0.0253(17)
O2B 0.0628(18) 0.084(2) 0.079(2) -0.0103(17) -0.0050(15) 0.0414(16)
O2C 0.0598(16) 0.0728(19) 0.0631(18) 0.0040(14) 0.0061(14) 0.0311(15)
O3A 0.0641(18) 0.082(2) 0.077(2) -0.0022(17) 0.0123(16) 0.0307(16)
O3B 0.0607(17) 0.0770(19) 0.080(2) -0.0011(16) -0.0034(15) 0.0402(15)
O3C 0.0551(16) 0.079(2) 0.077(2) -0.0055(16) 0.0058(15) 0.0341(15)
N1A 0.0564(19) 0.0521(18) 0.071(2) -0.0042(16) 0.0061(17) 0.0195(15)
N1B 0.0552(19) 0.062(2) 0.071(2) -0.0012(17) 0.0045(16) 0.0274(16)
N1C 0.056(2) 0.083(3) 0.065(2) -0.0028(19) 0.0000(17) 0.0253(19)
N1D 0.0534(19) 0.084(2) 0.064(2) -0.0057(18) 0.0039(16) 0.0058(17)
C22E 0.212(10) 0.207(10) 0.146(8) -0.037(8) -0.081(8) 0.073(8)
C1A 0.060(2) 0.058(2) 0.081(3) 0.004(2) 0.010(2) 0.032(2)
C1B 0.057(2) 0.059(2) 0.068(3) 0.005(2) 0.0108(19) 0.0296(19)
C1C 0.057(2) 0.085(3) 0.069(3) 0.011(2) 0.007(2) 0.032(2)
C1D 0.059(2) 0.065(3) 0.079(3) -0.002(2) 0.005(2) 0.028(2)
C2A 0.058(2) 0.062(2) 0.075(3) 0.003(2) 0.006(2) 0.027(2)
C2B 0.051(2) 0.065(2) 0.076(3) -0.003(2) 0.005(2) 0.0294(19)
C2C 0.059(2) 0.080(3) 0.068(3) 0.006(2) 0.003(2) 0.034(2)
C2D 0.053(2) 0.069(3) 0.081(3) -0.005(2) 0.012(2) 0.027(2)
C20C 0.105(4) 0.076(3) 0.121(5) -0.007(3) -0.025(3) 0.024(3)
C17D 0.077(3) 0.097(4) 0.116(5) 0.012(3) -0.028(3) 0.039(3)
C23D 0.149(8) 0.184(9) 0.120(7) 0.001(6) -0.025(5) 0.042(7)
C22D 0.212(10) 0.207(10) 0.146(8) -0.037(8) -0.081(8) 0.073(8)
C17E 0.077(3) 0.097(4) 0.116(5) 0.012(3) -0.028(3) 0.039(3)
C3A 0.053(2) 0.056(2) 0.088(3) 0.010(2) 0.006(2) 0.0248(19)
C3B 0.049(2) 0.069(3) 0.075(3) 0.000(2) 0.0023(19) 0.0273(19)
C3C 0.050(2) 0.080(3) 0.067(3) 0.011(2) 0.0037(19) 0.026(2)
C3D 0.058(2) 0.073(3) 0.079(3) -0.008(2) 0.004(2) 0.031(2)
C4A 0.078(3) 0.077(3) 0.087(4) 0.013(3) 0.007(3) 0.035(3)
C4B 0.058(2) 0.069(3) 0.069(3) 0.001(2) 0.012(2) 0.034(2)
C4C 0.071(3) 0.083(3) 0.084(3) 0.017(3) 0.003(3) 0.028(3)
C4D 0.061(3) 0.071(3) 0.105(4) -0.006(3) 0.015(3) 0.029(2)
C5A 0.076(3) 0.064(3) 0.092(4) 0.018(3) 0.015(3) 0.025(2)
C5B 0.059(2) 0.070(3) 0.075(3) 0.003(2) 0.016(2) 0.033(2)
C5C 0.065(3) 0.103(4) 0.081(3) 0.025(3) -0.005(2) 0.036(3)
C5D 0.065(3) 0.075(3) 0.097(4) -0.013(3) 0.015(3) 0.030(2)
C6A 0.066(3) 0.060(2) 0.083(3) 0.007(2) 0.011(2) 0.029(2)
C6B 0.049(2) 0.066(3) 0.071(3) 0.006(2) 0.0083(19) 0.0233(19)
C6C 0.061(3) 0.096(4) 0.076(3) 0.021(3) 0.010(2) 0.032(3)
C6D 0.072(3) 0.078(3) 0.086(3) -0.001(3) 0.014(3) 0.033(3)
C7A 0.080(3) 0.056(3) 0.089(4) 0.004(2) 0.006(3) 0.019(2)
C7B 0.049(2) 0.077(3) 0.092(3) -0.004(3) 0.007(2) 0.029(2)
C7C 0.086(4) 0.117(4) 0.098(4) 0.029(3) -0.017(3) 0.041(3)
C7D 0.078(3) 0.110(4) 0.098(4) -0.031(4) 0.008(3) 0.039(3)
C8A 0.072(3) 0.076(3) 0.085(3) 0.009(3) 0.000(3) 0.032(3)
C8B 0.053(2) 0.083(3) 0.075(3) -0.013(2) -0.001(2) 0.031(2)
C8C 0.054(2) 0.071(3) 0.066(3) 0.005(2) 0.0048(19) 0.025(2)
C8D 0.052(2) 0.071(3) 0.100(4) -0.007(3) 0.007(2) 0.028(2)
C9A 0.072(3) 0.066(3) 0.071(3) 0.008(2) -0.007(2) 0.027(2)
C9B 0.055(2) 0.072(3) 0.075(3) -0.017(2) -0.001(2) 0.033(2)
C9C 0.050(2) 0.064(2) 0.069(3) 0.006(2) 0.0021(19) 0.0274(19)
C9D 0.051(2) 0.073(3) 0.081(3) -0.002(2) 0.007(2) 0.032(2)
C10A 0.067(3) 0.074(3) 0.085(3) 0.012(3) -0.008(2) 0.034(2)
C10B 0.064(3) 0.077(3) 0.069(3) -0.015(2) 0.001(2) 0.032(2)
C10C 0.054(2) 0.063(2) 0.079(3) 0.005(2) 0.001(2) 0.030(2)
C10D 0.044(2) 0.072(3) 0.087(3) -0.003(2) 0.006(2) 0.029(2)
C11A 0.064(3) 0.075(3) 0.073(3) 0.001(2) -0.013(2) 0.035(2)
C11B 0.060(2) 0.068(3) 0.066(3) -0.009(2) 0.002(2) 0.028(2)
C11C 0.054(2) 0.061(2) 0.077(3) 0.005(2) 0.001(2) 0.0267(19)
C11D 0.046(2) 0.077(3) 0.077(3) 0.000(2) 0.006(2) 0.032(2)
C23E 0.149(8) 0.184(9) 0.120(7) 0.001(6) -0.025(5) 0.042(7)
C12A 0.061(3) 0.082(3) 0.069(3) 0.004(2) -0.012(2) 0.029(2)
C12B 0.056(2) 0.071(3) 0.070(3) -0.009(2) -0.007(2) 0.028(2)
C12C 0.051(2) 0.058(2) 0.072(3) 0.001(2) -0.0019(19) 0.0219(18)
C12D 0.048(2) 0.068(3) 0.086(3) -0.003(2) -0.003(2) 0.032(2)
C20G 0.105(4) 0.076(3) 0.121(5) -0.007(3) -0.025(3) 0.024(3)
C13A 0.070(3) 0.072(3) 0.065(3) -0.004(2) -0.010(2) 0.031(2)
C13B 0.060(2) 0.074(3) 0.069(3) -0.009(2) -0.001(2) 0.038(2)
C13C 0.045(2) 0.064(2) 0.077(3) 0.006(2) 0.0066(19) 0.0222(18)
C13D 0.049(2) 0.072(3) 0.085(3) 0.005(2) 0.000(2) 0.030(2)
C14A 0.065(3) 0.086(3) 0.064(3) 0.008(2) -0.001(2) 0.032(2)
C14B 0.057(2) 0.072(3) 0.070(3) -0.015(2) -0.005(2) 0.036(2)
C14C 0.055(2) 0.068(3) 0.063(3) 0.006(2) 0.0055(19) 0.023(2)
C14D 0.052(2) 0.072(3) 0.102(4) -0.006(3) 0.003(2) 0.034(2)
C15A 0.065(3) 0.077(3) 0.090(4) -0.004(3) 0.009(3) 0.022(2)
C15B 0.053(2) 0.085(3) 0.069(3) -0.005(2) -0.002(2) 0.035(2)
C15C 0.060(2) 0.084(3) 0.074(3) -0.008(2) -0.001(2) 0.040(2)
C15D 0.064(3) 0.077(3) 0.093(4) 0.005(3) 0.002(3) 0.033(2)
C16A 0.069(3) 0.084(3) 0.059(3) -0.002(2) -0.004(2) 0.029(2)
C16B 0.060(2) 0.067(3) 0.075(3) -0.007(2) -0.008(2) 0.034(2)
C16C 0.051(2) 0.070(3) 0.074(3) -0.002(2) 0.001(2) 0.031(2)
C16D 0.056(2) 0.078(3) 0.105(4) 0.007(3) -0.012(3) 0.034(2)
C17A 0.066(3) 0.089(3) 0.073(3) -0.011(3) -0.014(2) 0.033(3)
C17B 0.067(3) 0.071(3) 0.088(3) -0.012(2) -0.008(2) 0.035(2)
C17C 0.050(2) 0.074(3) 0.087(3) 0.006(2) 0.003(2) 0.031(2)
C18A 0.067(3) 0.084(3) 0.077(3) -0.002(3) -0.006(2) 0.028(3)
C18B 0.078(3) 0.079(3) 0.105(4) -0.009(3) -0.007(3) 0.035(3)
C18C 0.053(2) 0.071(3) 0.081(3) -0.005(2) -0.002(2) 0.027(2)
C18D 0.082(4) 0.106(5) 0.089(5) 0.006(4) -0.010(4) 0.047(4)
C18E 0.082(4) 0.106(5) 0.089(5) 0.006(4) -0.010(4) 0.047(4)
C19A 0.065(3) 0.082(3) 0.089(4) -0.006(3) -0.003(3) 0.023(2)
C19B 0.102(5) 0.091(4) 0.156(7) -0.004(4) -0.030(5) 0.022(3)
C19C 0.072(3) 0.079(3) 0.109(5) 0.004(3) -0.023(3) 0.020(3)
C19D 0.096(5) 0.122(7) 0.129(6) -0.009(5) -0.041(5) 0.051(5)
C19E 0.096(5) 0.122(7) 0.129(6) -0.009(5) -0.041(5) 0.051(5)
C20A 0.067(3) 0.079(3) 0.098(4) 0.008(3) -0.011(3) 0.026(3)
C20B 0.115(6) 0.100(5) 0.151(7) -0.007(4) 0.003(5) 0.026(4)
C20D 0.174(10) 0.211(11) 0.143(7) -0.032(8) -0.079(8) 0.088(9)
C20E 0.174(10) 0.211(11) 0.143(7) -0.032(8) -0.079(8) 0.088(9)
C21A 0.083(4) 0.083(4) 0.110(5) -0.013(3) -0.025(3) 0.034(3)
C21B 0.155(7) 0.108(5) 0.125(6) 0.002(4) -0.004(5) 0.051(5)
C21C 0.120(5) 0.087(3) 0.129(5) -0.007(3) -0.024(4) 0.016(4)
C21D 0.190(11) 0.219(11) 0.169(9) -0.044(9) -0.095(9) 0.094(10)
C21E 0.190(11) 0.219(11) 0.169(9) -0.044(9) -0.095(9) 0.094(10)
C21G 0.120(5) 0.087(3) 0.129(5) -0.007(3) -0.024(4) 0.016(4)
C22A 0.087(4) 0.078(3) 0.114(5) 0.000(3) -0.024(3) 0.032(3)
C22B 0.216(10) 0.103(6) 0.157(8) -0.005(5) 0.023(8) 0.047(6)
C22C 0.134(6) 0.094(4) 0.138(5) -0.005(4) -0.021(5) 0.010(4)
C22G 0.134(6) 0.094(4) 0.138(5) -0.005(4) -0.021(5) 0.010(4)
C23A 0.108(5) 0.083(4) 0.127(5) -0.012(4) -0.042(4) 0.038(4)
C23B 0.39(2) 0.157(10) 0.207(13) 0.003(9) 0.022(14) 0.161(13)
C23C 0.158(8) 0.115(6) 0.164(8) -0.005(6) -0.023(6) 0.001(6)
C23G 0.158(8) 0.115(6) 0.164(8) -0.005(6) -0.023(6) 0.001(6)
O1S 0.263(8) 0.288(8) 0.263(8) 0.009(7) 0.013(7) 0.156(7)
C1S 0.263(8) 0.288(8) 0.263(8) 0.009(7) 0.013(7) 0.156(7)
C2S 0.263(8) 0.288(8) 0.263(8) 0.009(7) 0.013(7) 0.156(7)
C3S 0.263(8) 0.288(8) 0.263(8) 0.009(7) 0.013(7) 0.156(7)
C4S 0.263(8) 0.288(8) 0.263(8) 0.009(7) 0.013(7) 0.156(7)
O1T 0.263(8) 0.288(8) 0.263(8) 0.009(7) 0.013(7) 0.156(7)
C1T 0.263(8) 0.288(8) 0.263(8) 0.009(7) 0.013(7) 0.156(7)
C2T 0.263(8) 0.288(8) 0.263(8) 0.009(7) 0.013(7) 0.156(7)
C3T 0.263(8) 0.288(8) 0.263(8) 0.009(7) 0.013(7) 0.156(7)
C4T 0.263(8) 0.288(8) 0.263(8) 0.009(7) 0.013(7) 0.156(7)
C1SA 0.285(10) 0.277(10) 0.327(12) 0.000(8) 0.008(8) 0.178(8)
C1SB 0.285(10) 0.277(10) 0.327(12) 0.000(8) 0.008(8) 0.178(8)
C2SA 0.285(10) 0.277(10) 0.327(12) 0.000(8) 0.008(8) 0.178(8)
C2SB 0.285(10) 0.277(10) 0.327(12) 0.000(8) 0.008(8) 0.178(8)
C3SA 0.285(10) 0.277(10) 0.327(12) 0.000(8) 0.008(8) 0.178(8)
C3SB 0.285(10) 0.277(10) 0.327(12) 0.000(8) 0.008(8) 0.178(8)
C4SA 0.285(10) 0.277(10) 0.327(12) 0.000(8) 0.008(8) 0.178(8)
C4SB 0.285(10) 0.277(10) 0.327(12) 0.000(8) 0.008(8) 0.178(8)
C5SA 0.285(10) 0.277(10) 0.327(12) 0.000(8) 0.008(8) 0.178(8)
C5SB 0.285(10) 0.277(10) 0.327(12) 0.000(8) 0.008(8) 0.178(8)

_geom_special_details            
;
 All esds (except the esd in the dihedral angle between two l.s. planes)
 are estimated using the full covariance matrix.  The cell esds are taken
 into account individually in the estimation of esds in distances, angles
 and torsion angles; correlations between esds in cell parameters are only
 used when they are defined by crystal symmetry.  An approximate (isotropic)
 treatment of cell esds is used for estimating esds involving l.s. planes.
;
loop_
_geom_bond_atom_site_label_1
_geom_bond_atom_site_label_2
_geom_bond_distance
_geom_bond_site_symmetry_2
_geom_bond_publ_flag
Cu1 Cu2 2.7051(10) . ?
Cu1 Cu4 2.6404(9) . ?
Cu1 N1A 1.909(4) . ?
Cu1 N1B 1.889(4) . ?
Cu2 Cu3 2.6548(10) . ?
Cu2 N1B 1.893(4) . ?
Cu2 N1C 1.903(4) . ?
Cu3 Cu4 2.7477(10) . ?
Cu3 N1C 1.884(4) . ?
Cu3 N1D 1.844(5) . ?
Cu4 N1A 1.900(4) . ?
Cu4 N1D 1.891(4) . ?
O00B C3D 1.384(6) . ?
O00B C8D 1.436(5) . ?
O00F C10A 1.381(6) . ?
O00F C15D 1.416(6) . ?
O00G C14D 1.412(6) . ?
O00G C15D 1.418(6) . ?
O1A C3A 1.394(5) . ?
O1A C8A 1.424(6) . ?
O1B C3B 1.388(5) . ?
O1B C8B 1.437(6) . ?
O1C C3C 1.371(5) . ?
O1C C8C 1.432(5) . ?
O2A C14A 1.387(6) . ?
O2A C15A 1.408(7) . ?
O2B C14B 1.376(6) . ?
O2B C15B 1.436(6) . ?
O2C C14C 1.395(6) . ?
O2C C15C 1.401(6) . ?
O3A C10B 1.418(6) . ?
O3A C15A 1.415(6) . ?
O3B C10C 1.412(5) . ?
O3B C15B 1.409(6) . ?
O3C C10D 1.400(6) . ?
O3C C15C 1.455(5) . ?
N1A H1A 1.0000 . ?
N1A C1A 1.403(6) . ?
N1B H1B 1.0000 . ?
N1B C1B 1.402(6) . ?
N1C H1C 1.0000 . ?
N1C C1C 1.442(6) . ?
N1D H1D 1.0000 . ?
N1D C1D 1.448(6) . ?
C22E H22A 0.9900 . ?
C22E H22B 0.9900 . ?
C22E C23E 1.452(10) . ?
C22E C21E 1.454(18) . ?
C1A C2A 1.429(6) . ?
C1A C6A 1.400(7) . ?
C1B C2B 1.387(6) . ?
C1B C6B 1.420(6) . ?
C1C C2C 1.383(7) . ?
C1C C6C 1.404(7) . ?
C1D C2D 1.373(7) . ?
C1D C6D 1.403(7) . ?
C2A H2A 0.9500 . ?
C2A C3A 1.355(7) . ?
C2B H2B 0.9500 . ?
C2B C3B 1.381(6) . ?
C2C H2C 0.9500 . ?
C2C C3C 1.376(7) . ?
C2D H2D 0.9500 . ?
C2D C3D 1.370(6) . ?
C20C H20A 0.9900 . ?
C20C H20B 0.9900 . ?
C20C C19C 1.511(8) . ?
C20C C21C 1.509(11) . ?
C17D H17A 0.9900 . ?
C17D H17B 0.9900 . ?
C17D C16D 1.509(7) . ?
C17D C18D 1.451(9) . ?
C23D H23A 0.9800 . ?
C23D H23B 0.9800 . ?
C23D H23C 0.9800 . ?
C23D C22D 1.452(10) . ?
C22D H22C 0.9891 . ?
C22D H22D 0.9900 . ?
C22D C21D 1.454(15) . ?
C17E H17C 0.9897 . ?
C17E H17D 0.9897 . ?
C17E C16D 1.509(7) . ?
C17E C18E 1.371(13) . ?
C3A C4A 1.402(7) . ?
C3B C4B 1.381(6) . ?
C3C C4C 1.399(7) . ?
C3D C4D 1.402(7) . ?
C4A H4A 0.9500 . ?
C4A C5A 1.388(8) . ?
C4B H4B 0.9500 . ?
C4B C5B 1.396(7) . ?
C4C H4C 0.9500 . ?
C4C C5C 1.395(7) . ?
C4D H4D 0.9500 . ?
C4D C5D 1.368(8) . ?
C5A H5A 0.9500 . ?
C5A C6A 1.371(8) . ?
C5B H5B 0.9500 . ?
C5B C6B 1.378(7) . ?
C5C H5C 0.9500 . ?
C5C C6C 1.389(8) . ?
C5D H5D 0.9500 . ?
C5D C6D 1.364(7) . ?
C6A C7A 1.528(7) . ?
C6B C7B 1.512(6) . ?
C6C C7C 1.524(8) . ?
C6D C7D 1.500(8) . ?
C7A H7AA 0.9800 . ?
C7A H7AB 0.9800 . ?
C7A H7AC 0.9800 . ?
C7B H7BA 0.9800 . ?
C7B H7BB 0.9800 . ?
C7B H7BC 0.9800 . ?
C7C H7CA 0.9800 . ?
C7C H7CB 0.9800 . ?
C7C H7CC 0.9800 . ?
C7D H7DA 0.9800 . ?
C7D H7DB 0.9800 . ?
C7D H7DC 0.9800 . ?
C8A H8AA 0.9900 . ?
C8A H8AB 0.9900 . ?
C8A C9A 1.512(7) . ?
C8B H8BA 0.9900 . ?
C8B H8BB 0.9900 . ?
C8B C9B 1.502(6) . ?
C8C H8CA 0.9900 . ?
C8C H8CB 0.9900 . ?
C8C C9C 1.491(6) . ?
C8D H8DA 0.9900 . ?
C8D H8DB 0.9900 . ?
C8D C9D 1.484(7) . ?
C9A C10A 1.414(7) . ?
C9A C14A 1.382(8) . ?
C9B C10B 1.374(7) . ?
C9B C14B 1.377(7) . ?
C9C C10C 1.371(7) . ?
C9C C14C 1.406(6) . ?
C9D C10D 1.392(7) . ?
C9D C14D 1.387(7) . ?
C10A C11A 1.377(7) . ?
C10B C11B 1.392(6) . ?
C10C C11C 1.398(7) . ?
C10D C11D 1.381(7) . ?
C11A C12A 1.416(7) . ?
C11A C16D 1.530(7) . ?
C11B C12B 1.377(7) . ?
C11B C16A 1.523(7) . ?
C11C C12C 1.382(6) . ?
C11C C16B 1.538(7) . ?
C11D C12D 1.406(7) . ?
C11D C16C 1.529(7) . ?
C23E H23D 1.0034 . ?
C23E H23E 0.9553 . ?
C23E H23F 0.9644 . ?
C12A H12A 0.9500 . ?
C12A C13A 1.381(7) . ?
C12B H12B 0.9500 . ?
C12B C13B 1.399(7) . ?
C12C H12C 0.9500 . ?
C12C C13C 1.390(6) . ?
C12D H12D 0.9500 . ?
C12D C13D 1.385(7) . ?
C20G H20C 0.9902 . ?
C20G H20D 0.9903 . ?
C20G C19C 1.511(8) . ?
C20G C21G 1.562(13) . ?
C13A C14A 1.400(7) . ?
C13A C16A 1.541(7) . ?
C13B C14B 1.414(6) . ?
C13B C16B 1.505(7) . ?
C13C C14C 1.387(6) . ?
C13C C16C 1.541(6) . ?
C13D C14D 1.383(7) . ?
C13D C16D 1.531(7) . ?
C15A H15A 0.9900 . ?
C15A H15B 0.9900 . ?
C15B H15C 0.9900 . ?
C15B H15D 0.9900 . ?
C15C H15E 0.9900 . ?
C15C H15F 0.9900 . ?
C15D H15G 0.9900 . ?
C15D H15H 0.9900 . ?
C16A H16A 1.0000 . ?
C16A C17A 1.550(7) . ?
C16B H16B 1.0000 . ?
C16B C17B 1.521(6) . ?
C16C H16C 1.0000 . ?
C16C C17C 1.533(6) . ?
C16D H16D 1.0000 . ?
C16D H16E 1.0000 . ?
C17A H17E 0.9900 . ?
C17A H17F 0.9900 . ?
C17A C18A 1.558(8) . ?
C17B H17G 0.9900 . ?
C17B H17H 0.9900 . ?
C17B C18B 1.458(8) . ?
C17C H17I 0.9900 . ?
C17C H17J 0.9900 . ?
C17C C18C 1.523(6) . ?
C18A H18A 0.9900 . ?
C18A H18B 0.9900 . ?
C18A C19A 1.529(7) . ?
C18B H18C 0.9900 . ?
C18B H18D 0.9900 . ?
C18B C19B 1.541(8) . ?
C18C H18E 0.9900 . ?
C18C H18F 0.9900 . ?
C18C C19C 1.502(6) . ?
C18D H18G 0.9900 . ?
C18D H18H 0.9900 . ?
C18D C19D 1.491(11) . ?
C18E H18I 0.9900 . ?
C18E H18J 0.9900 . ?
C18E C19E 1.494(16) . ?
C19A H19A 0.9900 . ?
C19A H19B 0.9900 . ?
C19A C20A 1.546(8) . ?
C19B H19C 0.9900 . ?
C19B H19D 0.9900 . ?
C19B C20B 1.531(11) . ?
C19C H19E 0.9900 . ?
C19C H19F 0.9900 . ?
C19C H19G 0.9900 . ?
C19C H19H 0.9900 . ?
C19D H19I 0.9900 . ?
C19D H19J 0.9900 . ?
C19D C20D 1.490(13) . ?
C19E H19K 0.9900 . ?
C19E H19L 0.9900 . ?
C19E C20E 1.480(18) . ?
C20A H20E 0.9900 . ?
C20A H20F 0.9900 . ?
C20A C21A 1.524(7) . ?
C20B H20G 0.9900 . ?
C20B H20H 0.9900 . ?
C20B C21B 1.495(12) . ?
C20D H20I 0.9900 . ?
C20D H20J 0.9900 . ?
C20D C21D 1.523(15) . ?
C20E H20K 0.9900 . ?
C20E H20L 0.9900 . ?
C20E C21E 1.473(18) . ?
C21A H21A 0.9900 . ?
C21A H21B 0.9900 . ?
C21A C22A 1.515(9) . ?
C21B H21C 0.9900 . ?
C21B H21D 0.9900 . ?
C21B C22B 1.519(12) . ?
C21C H21E 0.9900 . ?
C21C H21F 0.9900 . ?
C21C C22C 1.534(12) . ?
C21D H21G 0.9900 . ?
C21D H21H 0.9900 . ?
C21E H21I 0.9900 . ?
C21E H21J 0.9900 . ?
C21G H21K 0.9900 . ?
C21G H21L 0.9900 . ?
C21G C22G 1.550(15) . ?
C22A H22E 0.9900 . ?
C22A H22F 0.9900 . ?
C22A C23A 1.523(8) . ?
C22B H22G 0.9900 . ?
C22B H22H 0.9900 . ?
C22B C23B 1.703(17) . ?
C22C H22I 0.9900 . ?
C22C H22J 0.9900 . ?
C22C C23C 1.523(12) . ?
C22G H22K 0.9900 . ?
C22G H22L 0.9900 . ?
C22G C23G 1.513(16) . ?
C23A H23G 0.9800 . ?
C23A H23H 0.9800 . ?
C23A H23I 0.9800 . ?
C23B H23J 0.9800 . ?
C23B H23K 0.9800 . ?
C23B H23L 0.9800 . ?
C23C H23M 0.9800 . ?
C23C H23N 0.9800 . ?
C23C H23O 0.9800 . ?
C23G H23P 0.9800 . ?
C23G H23Q 0.9800 . ?
C23G H23R 0.9800 . ?
O1S C1S 1.439(17) . ?
O1S C4S 1.427(16) . ?
C1S H1SG 0.9900 . ?
C1S H1SH 0.9900 . ?
C1S C2S 1.501(16) . ?
C2S H2SE 0.9900 . ?
C2S H2SF 0.9900 . ?
C2S C3S 1.552(17) . ?
C3S H3SE 0.9900 . ?
C3S H3SF 0.9900 . ?
C3S C4S 1.511(16) . ?
C4S H4SE 0.9900 . ?
C4S H4SF 0.9900 . ?
O1T C1T 1.450(19) . ?
O1T C4T 1.426(18) . ?
C1T H1TA 0.9900 . ?
C1T H1TB 0.9900 . ?
C1T C2T 1.569(19) . ?
C2T H2TA 0.9900 . ?
C2T H2TB 0.9900 . ?
C2T C3T 1.541(18) . ?
C3T H3TA 0.9900 . ?
C3T H3TB 0.9900 . ?
C3T C4T 1.546(17) . ?
C4T H4TA 0.9900 . ?
C4T H4TB 0.9900 . ?
C1SA H1SA 0.9801 . ?
C1SA H1SB 0.9801 . ?
C1SA H1SC 0.9801 . ?
C1SA C2SA 1.485(18) . ?
C1SB H1SD 0.9911 . ?
C1SB H1SE 0.9917 . ?
C1SB H1SF 0.9917 . ?
C1SB C2SB 1.476(19) . ?
C2SA H2SA 0.9900 . ?
C2SA H2SB 0.9900 . ?
C2SA C3SA 1.508(17) . ?
C2SB H2SC 0.9900 . ?
C2SB H2SD 0.9900 . ?
C2SB C3SB 1.478(19) . ?
C3SA H3SA 0.9900 . ?
C3SA H3SB 0.9900 . ?
C3SA C4SA 1.451(18) . ?
C3SB H3SC 0.9900 . ?
C3SB H3SD 0.9900 . ?
C3SB C4SB 1.507(19) . ?
C4SA H4SA 0.9900 . ?
C4SA H4SB 0.9900 . ?
C4SA C5SA 1.536(17) . ?
C4SB H4SC 0.9900 . ?
C4SB H4SD 0.9900 . ?
C4SB C5SB 1.510(19) . ?
C5SA H5SA 0.9845 . ?
C5SA H5SB 0.9845 . ?
C5SA H5SC 0.9845 . ?
C5SB H5SD 0.9807 . ?
C5SB H5SE 0.9807 . ?
C5SB H5SF 0.9807 . ?

loop_
_geom_angle_atom_site_label_1
_geom_angle_atom_site_label_2
_geom_angle_atom_site_label_3
_geom_angle
_geom_angle_site_symmetry_1
_geom_angle_site_symmetry_3
_geom_angle_publ_flag
Cu4 Cu1 Cu2 90.74(3) . . ?
N1A Cu1 Cu2 136.62(12) . . ?
N1A Cu1 Cu4 45.97(11) . . ?
N1B Cu1 Cu2 44.40(11) . . ?
N1B Cu1 Cu4 135.13(12) . . ?
N1B Cu1 N1A 176.68(16) . . ?
Cu3 Cu2 Cu1 90.18(3) . . ?
N1B Cu2 Cu1 44.27(11) . . ?
N1B Cu2 Cu3 134.44(11) . . ?
N1B Cu2 N1C 179.3(2) . . ?
N1C Cu2 Cu1 135.38(14) . . ?
N1C Cu2 Cu3 45.20(13) . . ?
Cu2 Cu3 Cu4 89.52(3) . . ?
N1C Cu3 Cu2 45.77(12) . . ?
N1C Cu3 Cu4 135.29(12) . . ?
N1D Cu3 Cu2 132.76(13) . . ?
N1D Cu3 Cu4 43.30(12) . . ?
N1D Cu3 N1C 177.50(17) . . ?
Cu1 Cu4 Cu3 89.56(3) . . ?
N1A Cu4 Cu1 46.26(11) . . ?
N1A Cu4 Cu3 135.76(12) . . ?
N1D Cu4 Cu1 131.49(16) . . ?
N1D Cu4 Cu3 41.97(16) . . ?
N1D Cu4 N1A 175.84(18) . . ?
C3D O00B C8D 117.5(4) . . ?
C10A O00F C15D 118.1(4) . . ?
C14D O00G C15D 115.8(4) . . ?
C3A O1A C8A 116.5(4) . . ?
C3B O1B C8B 114.6(3) . . ?
C3C O1C C8C 116.6(4) . . ?
C14A O2A C15A 115.4(4) . . ?
C14B O2B C15B 116.3(3) . . ?
C14C O2C C15C 116.4(4) . . ?
C15A O3A C10B 115.9(4) . . ?
C15B O3B C10C 115.6(3) . . ?
C10D O3C C15C 116.4(3) . . ?
Cu1 N1A H1A 107.9 . . ?
Cu4 N1A Cu1 87.77(16) . . ?
Cu4 N1A H1A 107.9 . . ?
C1A N1A Cu1 116.3(3) . . ?
C1A N1A Cu4 126.8(3) . . ?
C1A N1A H1A 107.9 . . ?
Cu1 N1B Cu2 91.33(16) . . ?
Cu1 N1B H1B 109.4 . . ?
Cu2 N1B H1B 109.4 . . ?
C1B N1B Cu1 118.6(3) . . ?
C1B N1B Cu2 117.5(3) . . ?
C1B N1B H1B 109.4 . . ?
Cu2 N1C H1C 110.9 . . ?
Cu3 N1C Cu2 89.03(18) . . ?
Cu3 N1C H1C 110.9 . . ?
C1C N1C Cu2 111.4(3) . . ?
C1C N1C Cu3 121.6(3) . . ?
C1C N1C H1C 110.9 . . ?
Cu3 N1D Cu4 94.7(2) . . ?
Cu3 N1D H1D 108.6 . . ?
Cu4 N1D H1D 108.6 . . ?
C1D N1D Cu3 118.9(3) . . ?
C1D N1D Cu4 116.6(3) . . ?
C1D N1D H1D 108.6 . . ?
H22A C22E H22B 107.7 . . ?
C23E C22E H22A 108.9 . . ?
C23E C22E H22B 108.8 . . ?
C23E C22E C21E 113.5(16) . . ?
C21E C22E H22A 108.9 . . ?
C21E C22E H22B 108.8 . . ?
N1A C1A C2A 120.7(4) . . ?
C6A C1A N1A 121.8(4) . . ?
C6A C1A C2A 117.5(5) . . ?
N1B C1B C6B 120.7(4) . . ?
C2B C1B N1B 120.8(4) . . ?
C2B C1B C6B 118.5(4) . . ?
C2C C1C N1C 119.0(5) . . ?
C2C C1C C6C 120.6(5) . . ?
C6C C1C N1C 120.4(4) . . ?
C2D C1D N1D 119.5(4) . . ?
C2D C1D C6D 118.6(4) . . ?
C6D C1D N1D 121.9(5) . . ?
C1A C2A H2A 119.3 . . ?
C3A C2A C1A 121.4(4) . . ?
C3A C2A H2A 119.3 . . ?
C1B C2B H2B 119.1 . . ?
C3B C2B C1B 121.9(4) . . ?
C3B C2B H2B 119.1 . . ?
C1C C2C H2C 119.5 . . ?
C3C C2C C1C 121.0(5) . . ?
C3C C2C H2C 119.5 . . ?
C1D C2D H2D 118.6 . . ?
C3D C2D C1D 122.8(5) . . ?
C3D C2D H2D 118.6 . . ?
H20A C20C H20B 107.4 . . ?
C19C C20C H20A 108.3 . . ?
C19C C20C H20B 108.3 . . ?
C21C C20C H20A 108.3 . . ?
C21C C20C H20B 108.3 . . ?
C21C C20C C19C 115.8(8) . . ?
H17A C17D H17B 107.7 . . ?
C16D C17D H17A 108.9 . . ?
C16D C17D H17B 108.9 . . ?
C18D C17D H17A 108.9 . . ?
C18D C17D H17B 108.9 . . ?
C18D C17D C16D 113.2(6) . . ?
H23A C23D H23B 109.5 . . ?
H23A C23D H23C 109.5 . . ?
H23B C23D H23C 109.5 . . ?
C22D C23D H23A 109.5 . . ?
C22D C23D H23B 109.5 . . ?
C22D C23D H23C 109.4 . . ?
C23D C22D H22C 108.7 . . ?
C23D C22D H22D 108.7 . . ?
C23D C22D C21D 114.3(13) . . ?
H22C C22D H22D 107.7 . . ?
C21D C22D H22C 108.7 . . ?
C21D C22D H22D 108.6 . . ?
H17C C17E H17D 105.5 . . ?
C16D C17E H17C 104.0 . . ?
C16D C17E H17D 104.0 . . ?
C18E C17E H17C 104.0 . . ?
C18E C17E H17D 104.0 . . ?
C18E C17E C16D 133.0(10) . . ?
O1A C3A C4A 122.5(5) . . ?
C2A C3A O1A 116.0(4) . . ?
C2A C3A C4A 121.6(5) . . ?
C2B C3B O1B 115.9(4) . . ?
C2B C3B C4B 120.3(4) . . ?
C4B C3B O1B 123.8(4) . . ?
O1C C3C C2C 115.0(4) . . ?
O1C C3C C4C 124.5(5) . . ?
C2C C3C C4C 120.4(5) . . ?
O00B C3D C4D 124.8(4) . . ?
C2D C3D O00B 116.5(4) . . ?
C2D C3D C4D 118.7(5) . . ?
C3A C4A H4A 121.9 . . ?
C5A C4A C3A 116.3(5) . . ?
C5A C4A H4A 121.9 . . ?
C3B C4B H4B 120.9 . . ?
C3B C4B C5B 118.2(4) . . ?
C5B C4B H4B 120.9 . . ?
C3C C4C H4C 121.2 . . ?
C5C C4C C3C 117.6(5) . . ?
C5C C4C H4C 121.2 . . ?
C3D C4D H4D 121.0 . . ?
C5D C4D C3D 117.9(5) . . ?
C5D C4D H4D 121.0 . . ?
C4A C5A H5A 117.9 . . ?
C6A C5A C4A 124.2(5) . . ?
C6A C5A H5A 117.9 . . ?
C4B C5B H5B 118.7 . . ?
C6B C5B C4B 122.7(4) . . ?
C6B C5B H5B 118.7 . . ?
C4C C5C H5C 118.3 . . ?
C6C C5C C4C 123.3(5) . . ?
C6C C5C H5C 118.3 . . ?
C4D C5D H5D 118.1 . . ?
C6D C5D C4D 123.9(5) . . ?
C6D C5D H5D 118.1 . . ?
C1A C6A C7A 121.4(5) . . ?
C5A C6A C1A 119.1(5) . . ?
C5A C6A C7A 119.4(5) . . ?
C1B C6B C7B 120.1(4) . . ?
C5B C6B C1B 118.5(4) . . ?
C5B C6B C7B 121.4(4) . . ?
C1C C6C C7C 121.3(5) . . ?
C5C C6C C1C 117.1(5) . . ?
C5C C6C C7C 121.6(5) . . ?
C1D C6D C7D 120.8(5) . . ?
C5D C6D C1D 118.0(5) . . ?
C5D C6D C7D 121.3(5) . . ?
C6A C7A H7AA 109.5 . . ?
C6A C7A H7AB 109.5 . . ?
C6A C7A H7AC 109.5 . . ?
H7AA C7A H7AB 109.5 . . ?
H7AA C7A H7AC 109.5 . . ?
H7AB C7A H7AC 109.5 . . ?
C6B C7B H7BA 109.5 . . ?
C6B C7B H7BB 109.5 . . ?
C6B C7B H7BC 109.5 . . ?
H7BA C7B H7BB 109.5 . . ?
H7BA C7B H7BC 109.5 . . ?
H7BB C7B H7BC 109.5 . . ?
C6C C7C H7CA 109.5 . . ?
C6C C7C H7CB 109.5 . . ?
C6C C7C H7CC 109.5 . . ?
H7CA C7C H7CB 109.5 . . ?
H7CA C7C H7CC 109.5 . . ?
H7CB C7C H7CC 109.5 . . ?
C6D C7D H7DA 109.5 . . ?
C6D C7D H7DB 109.5 . . ?
C6D C7D H7DC 109.5 . . ?
H7DA C7D H7DB 109.5 . . ?
H7DA C7D H7DC 109.5 . . ?
H7DB C7D H7DC 109.5 . . ?
O1A C8A H8AA 110.5 . . ?
O1A C8A H8AB 110.5 . . ?
O1A C8A C9A 106.2(4) . . ?
H8AA C8A H8AB 108.7 . . ?
C9A C8A H8AA 110.5 . . ?
C9A C8A H8AB 110.5 . . ?
O1B C8B H8BA 110.2 . . ?
O1B C8B H8BB 110.2 . . ?
O1B C8B C9B 107.7(4) . . ?
H8BA C8B H8BB 108.5 . . ?
C9B C8B H8BA 110.2 . . ?
C9B C8B H8BB 110.2 . . ?
O1C C8C H8CA 110.2 . . ?
O1C C8C H8CB 110.2 . . ?
O1C C8C C9C 107.7(4) . . ?
H8CA C8C H8CB 108.5 . . ?
C9C C8C H8CA 110.2 . . ?
C9C C8C H8CB 110.2 . . ?
O00B C8D H8DA 110.2 . . ?
O00B C8D H8DB 110.2 . . ?
O00B C8D C9D 107.4(4) . . ?
H8DA C8D H8DB 108.5 . . ?
C9D C8D H8DA 110.2 . . ?
C9D C8D H8DB 110.2 . . ?
C10A C9A C8A 119.9(5) . . ?
C14A C9A C8A 121.7(5) . . ?
C14A C9A C10A 118.4(5) . . ?
C10B C9B C8B 121.2(5) . . ?
C10B C9B C14B 118.9(4) . . ?
C14B C9B C8B 119.9(5) . . ?
C10C C9C C8C 119.9(4) . . ?
C10C C9C C14C 118.1(4) . . ?
C14C C9C C8C 122.0(4) . . ?
C10D C9D C8D 120.3(5) . . ?
C14D C9D C8D 122.2(5) . . ?
C14D C9D C10D 117.5(5) . . ?
O00F C10A C9A 117.5(4) . . ?
C11A C10A O00F 121.2(5) . . ?
C11A C10A C9A 121.3(5) . . ?
C9B C10B O3A 117.2(4) . . ?
C9B C10B C11B 123.1(5) . . ?
C11B C10B O3A 119.7(5) . . ?
C9C C10C O3B 117.7(4) . . ?
C9C C10C C11C 122.6(4) . . ?
C11C C10C O3B 119.7(4) . . ?
C9D C10D O3C 116.9(4) . . ?
C11D C10D O3C 120.3(4) . . ?
C11D C10D C9D 122.8(5) . . ?
C10A C11A C12A 118.5(5) . . ?
C10A C11A C16D 120.0(5) . . ?
C12A C11A C16D 121.4(4) . . ?
C10B C11B C16A 121.3(4) . . ?
C12B C11B C10B 116.5(5) . . ?
C12B C11B C16A 122.1(4) . . ?
C10C C11C C16B 120.1(4) . . ?
C12C C11C C10C 117.3(4) . . ?
C12C C11C C16B 122.4(4) . . ?
C10D C11D C12D 117.1(5) . . ?
C10D C11D C16C 121.3(4) . . ?
C12D C11D C16C 121.6(4) . . ?
C22E C23E H23D 107.9 . . ?
C22E C23E H23E 109.0 . . ?
C22E C23E H23F 108.8 . . ?
H23D C23E H23E 109.2 . . ?
H23D C23E H23F 109.0 . . ?
H23E C23E H23F 112.8 . . ?
C11A C12A H12A 119.2 . . ?
C13A C12A C11A 121.6(5) . . ?
C13A C12A H12A 119.2 . . ?
C11B C12B H12B 118.2 . . ?
C11B C12B C13B 123.6(4) . . ?
C13B C12B H12B 118.2 . . ?
C11C C12C H12C 118.8 . . ?
C11C C12C C13C 122.4(4) . . ?
C13C C12C H12C 118.8 . . ?
C11D C12D H12D 118.9 . . ?
C13D C12D C11D 122.3(5) . . ?
C13D C12D H12D 118.9 . . ?
H20C C20G H20D 107.9 . . ?
C19C C20G H20C 109.3 . . ?
C19C C20G H20D 109.3 . . ?
C19C C20G C21G 111.4(8) . . ?
C21G C20G H20C 109.4 . . ?
C21G C20G H20D 109.4 . . ?
C12A C13A C14A 118.2(5) . . ?
C12A C13A C16A 121.3(5) . . ?
C14A C13A C16A 120.3(5) . . ?
C12B C13B C14B 116.6(4) . . ?
C12B C13B C16B 123.5(4) . . ?
C14B C13B C16B 119.8(4) . . ?
C12C C13C C16C 121.2(4) . . ?
C14C C13C C12C 118.3(4) . . ?
C14C C13C C16C 120.4(4) . . ?
C12D C13D C16D 121.9(5) . . ?
C14D C13D C12D 117.8(5) . . ?
C14D C13D C16D 120.3(5) . . ?
O2A C14A C13A 120.3(5) . . ?
C9A C14A O2A 117.6(5) . . ?
C9A C14A C13A 122.1(5) . . ?
O2B C14B C9B 118.7(4) . . ?
O2B C14B C13B 119.6(4) . . ?
C9B C14B C13B 121.3(4) . . ?
O2C C14C C9C 117.6(4) . . ?
C13C C14C O2C 121.2(4) . . ?
C13C C14C C9C 121.1(4) . . ?
C9D C14D O00G 116.7(5) . . ?
C13D C14D O00G 120.7(5) . . ?
C13D C14D C9D 122.5(5) . . ?
O2A C15A O3A 111.3(4) . . ?
O2A C15A H15A 109.4 . . ?
O2A C15A H15B 109.4 . . ?
O3A C15A H15A 109.4 . . ?
O3A C15A H15B 109.4 . . ?
H15A C15A H15B 108.0 . . ?
O2B C15B H15C 109.2 . . ?
O2B C15B H15D 109.2 . . ?
O3B C15B O2B 112.1(4) . . ?
O3B C15B H15C 109.2 . . ?
O3B C15B H15D 109.2 . . ?
H15C C15B H15D 107.9 . . ?
O2C C15C O3C 109.9(4) . . ?
O2C C15C H15E 109.7 . . ?
O2C C15C H15F 109.7 . . ?
O3C C15C H15E 109.7 . . ?
O3C C15C H15F 109.7 . . ?
H15E C15C H15F 108.2 . . ?
O00F C15D O00G 110.9(4) . . ?
O00F C15D H15G 109.5 . . ?
O00F C15D H15H 109.5 . . ?
O00G C15D H15G 109.5 . . ?
O00G C15D H15H 109.5 . . ?
H15G C15D H15H 108.0 . . ?
C11B C16A C13A 108.9(4) . . ?
C11B C16A H16A 107.2 . . ?
C11B C16A C17A 113.4(4) . . ?
C13A C16A H16A 107.2 . . ?
C13A C16A C17A 112.6(4) . . ?
C17A C16A H16A 107.2 . . ?
C11C C16B H16B 107.0 . . ?
C13B C16B C11C 107.2(4) . . ?
C13B C16B H16B 107.0 . . ?
C13B C16B C17B 114.8(4) . . ?
C17B C16B C11C 113.5(4) . . ?
C17B C16B H16B 107.0 . . ?
C11D C16C C13C 108.9(3) . . ?
C11D C16C H16C 107.0 . . ?
C11D C16C C17C 113.4(4) . . ?
C13C C16C H16C 107.0 . . ?
C17C C16C C13C 113.0(4) . . ?
C17C C16C H16C 107.0 . . ?
C17D C16D C11A 116.0(5) . . ?
C17D C16D C13D 113.3(5) . . ?
C17D C16D H16D 106.9 . . ?
C17E C16D C11A 116.0(5) . . ?
C17E C16D C13D 113.3(5) . . ?
C17E C16D H16E 106.9 . . ?
C11A C16D C13D 106.5(4) . . ?
C11A C16D H16D 106.8 . . ?
C11A C16D H16E 106.8 . . ?
C13D C16D H16D 106.9 . . ?
C13D C16D H16E 106.9 . . ?
C16A C17A H17E 109.0 . . ?
C16A C17A H17F 109.0 . . ?
C16A C17A C18A 113.0(4) . . ?
H17E C17A H17F 107.8 . . ?
C18A C17A H17E 109.0 . . ?
C18A C17A H17F 109.0 . . ?
C16B C17B H17G 109.1 . . ?
C16B C17B H17H 109.1 . . ?
H17G C17B H17H 107.8 . . ?
C18B C17B C16B 112.6(5) . . ?
C18B C17B H17G 109.1 . . ?
C18B C17B H17H 109.1 . . ?
C16C C17C H17I 108.6 . . ?
C16C C17C H17J 108.6 . . ?
H17I C17C H17J 107.6 . . ?
C18C C17C C16C 114.8(4) . . ?
C18C C17C H17I 108.6 . . ?
C18C C17C H17J 108.6 . . ?
C17A C18A H18A 109.4 . . ?
C17A C18A H18B 109.3 . . ?
H18A C18A H18B 108.0 . . ?
C19A C18A C17A 111.4(4) . . ?
C19A C18A H18A 109.4 . . ?
C19A C18A H18B 109.3 . . ?
C17B C18B H18C 108.9 . . ?
C17B C18B H18D 108.9 . . ?
C17B C18B C19B 113.2(6) . . ?
H18C C18B H18D 107.8 . . ?
C19B C18B H18C 108.9 . . ?
C19B C18B H18D 109.0 . . ?
C17C C18C H18E 109.3 . . ?
C17C C18C H18F 109.3 . . ?
H18E C18C H18F 107.9 . . ?
C19C C18C C17C 111.8(4) . . ?
C19C C18C H18E 109.3 . . ?
C19C C18C H18F 109.3 . . ?
C17D C18D H18G 108.8 . . ?
C17D C18D H18H 108.8 . . ?
C17D C18D C19D 113.8(8) . . ?
H18G C18D H18H 107.7 . . ?
C19D C18D H18G 108.8 . . ?
C19D C18D H18H 108.8 . . ?
C17E C18E H18I 106.7 . . ?
C17E C18E H18J 106.7 . . ?
C17E C18E C19E 122.5(16) . . ?
H18I C18E H18J 106.6 . . ?
C19E C18E H18I 106.7 . . ?
C19E C18E H18J 106.7 . . ?
C18A C19A H19A 109.1 . . ?
C18A C19A H19B 109.1 . . ?
C18A C19A C20A 112.5(5) . . ?
H19A C19A H19B 107.8 . . ?
C20A C19A H19A 109.1 . . ?
C20A C19A H19B 109.1 . . ?
C18B C19B H19C 108.7 . . ?
C18B C19B H19D 108.7 . . ?
H19C C19B H19D 107.6 . . ?
C20B C19B C18B 114.1(7) . . ?
C20B C19B H19C 108.7 . . ?
C20B C19B H19D 108.7 . . ?
C20C C19C H19E 108.2 . . ?
C20C C19C H19F 108.2 . . ?
C20G C19C H19G 108.2 . . ?
C20G C19C H19H 108.2 . . ?
C18C C19C C20C 116.3(5) . . ?
C18C C19C C20G 116.3(5) . . ?
C18C C19C H19E 108.2 . . ?
C18C C19C H19F 108.2 . . ?
C18C C19C H19G 108.2 . . ?
C18C C19C H19H 108.2 . . ?
H19E C19C H19F 107.4 . . ?
H19G C19C H19H 107.4 . . ?
C18D C19D H19I 108.3 . . ?
C18D C19D H19J 108.3 . . ?
H19I C19D H19J 107.4 . . ?
C20D C19D C18D 115.9(10) . . ?
C20D C19D H19I 108.3 . . ?
C20D C19D H19J 108.3 . . ?
C18E C19E H19K 109.0 . . ?
C18E C19E H19L 109.0 . . ?
H19K C19E H19L 107.8 . . ?
C20E C19E C18E 113.1(19) . . ?
C20E C19E H19K 109.0 . . ?
C20E C19E H19L 108.9 . . ?
C19A C20A H20E 108.9 . . ?
C19A C20A H20F 108.9 . . ?
H20E C20A H20F 107.7 . . ?
C21A C20A C19A 113.5(5) . . ?
C21A C20A H20E 108.9 . . ?
C21A C20A H20F 108.9 . . ?
C19B C20B H20G 108.8 . . ?
C19B C20B H20H 108.8 . . ?
H20G C20B H20H 107.7 . . ?
C21B C20B C19B 113.7(8) . . ?
C21B C20B H20G 108.8 . . ?
C21B C20B H20H 108.8 . . ?
C19D C20D H20I 108.6 . . ?
C19D C20D H20J 108.6 . . ?
C19D C20D C21D 114.7(13) . . ?
H20I C20D H20J 107.6 . . ?
C21D C20D H20I 108.6 . . ?
C21D C20D H20J 108.6 . . ?
C19E C20E H20K 103.4 . . ?
C19E C20E H20L 103.4 . . ?
H20K C20E H20L 105.2 . . ?
C21E C20E C19E 135(3) . . ?
C21E C20E H20K 103.5 . . ?
C21E C20E H20L 103.4 . . ?
C20A C21A H21A 108.4 . . ?
C20A C21A H21B 108.5 . . ?
H21A C21A H21B 107.5 . . ?
C22A C21A C20A 115.3(5) . . ?
C22A C21A H21A 108.5 . . ?
C22A C21A H21B 108.5 . . ?
C20B C21B H21C 108.6 . . ?
C20B C21B H21D 108.7 . . ?
C20B C21B C22B 114.4(9) . . ?
H21C C21B H21D 107.6 . . ?
C22B C21B H21C 108.6 . . ?
C22B C21B H21D 108.7 . . ?
C20C C21C H21E 108.8 . . ?
C20C C21C H21F 108.8 . . ?
C20C C21C C22C 113.8(10) . . ?
H21E C21C H21F 107.7 . . ?
C22C C21C H21E 108.8 . . ?
C22C C21C H21F 108.8 . . ?
C22D C21D C20D 113.9(14) . . ?
C22D C21D H21G 108.8 . . ?
C22D C21D H21H 108.7 . . ?
C20D C21D H21G 108.8 . . ?
C20D C21D H21H 108.7 . . ?
H21G C21D H21H 107.7 . . ?
C22E C21E C20E 115(2) . . ?
C22E C21E H21I 108.7 . . ?
C22E C21E H21J 108.5 . . ?
C20E C21E H21I 108.7 . . ?
C20E C21E H21J 108.5 . . ?
H21I C21E H21J 107.6 . . ?
C20G C21G H21K 108.4 . . ?
C20G C21G H21L 108.4 . . ?
H21K C21G H21L 107.5 . . ?
C22G C21G C20G 115.5(12) . . ?
C22G C21G H21K 108.4 . . ?
C22G C21G H21L 108.4 . . ?
C21A C22A H22E 108.9 . . ?
C21A C22A H22F 108.9 . . ?
C21A C22A C23A 113.5(6) . . ?
H22E C22A H22F 107.7 . . ?
C23A C22A H22E 108.9 . . ?
C23A C22A H22F 108.8 . . ?
C21B C22B H22G 109.7 . . ?
C21B C22B H22H 109.7 . . ?
C21B C22B C23B 109.8(10) . . ?
H22G C22B H22H 108.2 . . ?
C23B C22B H22G 109.7 . . ?
C23B C22B H22H 109.7 . . ?
C21C C22C H22I 109.4 . . ?
C21C C22C H22J 109.4 . . ?
H22I C22C H22J 108.0 . . ?
C23C C22C C21C 111.1(11) . . ?
C23C C22C H22I 109.4 . . ?
C23C C22C H22J 109.4 . . ?
C21G C22G H22K 109.2 . . ?
C21G C22G H22L 109.1 . . ?
H22K C22G H22L 107.9 . . ?
C23G C22G C21G 112.3(13) . . ?
C23G C22G H22K 109.1 . . ?
C23G C22G H22L 109.1 . . ?
C22A C23A H23G 109.5 . . ?
C22A C23A H23H 109.5 . . ?
C22A C23A H23I 109.5 . . ?
H23G C23A H23H 109.5 . . ?
H23G C23A H23I 109.5 . . ?
H23H C23A H23I 109.5 . . ?
C22B C23B H23J 109.5 . . ?
C22B C23B H23K 109.5 . . ?
C22B C23B H23L 109.4 . . ?
H23J C23B H23K 109.5 . . ?
H23J C23B H23L 109.5 . . ?
H23K C23B H23L 109.5 . . ?
C22C C23C H23M 109.5 . . ?
C22C C23C H23N 109.5 . . ?
C22C C23C H23O 109.5 . . ?
H23M C23C H23N 109.5 . . ?
H23M C23C H23O 109.5 . . ?
H23N C23C H23O 109.5 . . ?
C22G C23G H23P 109.5 . . ?
C22G C23G H23Q 109.5 . . ?
C22G C23G H23R 109.5 . . ?
H23P C23G H23Q 109.5 . . ?
H23P C23G H23R 109.5 . . ?
H23Q C23G H23R 109.5 . . ?
C4S O1S C1S 106.9(12) . . ?
O1S C1S H1SG 110.1 . . ?
O1S C1S H1SH 110.2 . . ?
O1S C1S C2S 107.9(13) . . ?
H1SG C1S H1SH 108.4 . . ?
C2S C1S H1SG 110.1 . . ?
C2S C1S H1SH 110.1 . . ?
C1S C2S H2SE 111.9 . . ?
C1S C2S H2SF 111.8 . . ?
C1S C2S C3S 99.6(12) . . ?
H2SE C2S H2SF 109.6 . . ?
C3S C2S H2SE 111.9 . . ?
C3S C2S H2SF 111.8 . . ?
C2S C3S H3SE 111.4 . . ?
C2S C3S H3SF 111.4 . . ?
H3SE C3S H3SF 109.2 . . ?
C4S C3S C2S 101.9(11) . . ?
C4S C3S H3SE 111.4 . . ?
C4S C3S H3SF 111.3 . . ?
O1S C4S C3S 108.7(13) . . ?
O1S C4S H4SE 109.9 . . ?
O1S C4S H4SF 110.0 . . ?
C3S C4S H4SE 109.9 . . ?
C3S C4S H4SF 110.0 . . ?
H4SE C4S H4SF 108.3 . . ?
C4T O1T C1T 108.5(18) . . ?
O1T C1T H1TA 111.5 . . ?
O1T C1T H1TB 111.7 . . ?
O1T C1T C2T 100.8(15) . . ?
H1TA C1T H1TB 109.4 . . ?
C2T C1T H1TA 111.7 . . ?
C2T C1T H1TB 111.6 . . ?
C1T C2T H2TA 112.0 . . ?
C1T C2T H2TB 111.9 . . ?
H2TA C2T H2TB 109.7 . . ?
C3T C2T C1T 99.0(14) . . ?
C3T C2T H2TA 112.1 . . ?
C3T C2T H2TB 111.9 . . ?
C2T C3T H3TA 111.4 . . ?
C2T C3T H3TB 111.1 . . ?
C2T C3T C4T 102.7(13) . . ?
H3TA C3T H3TB 109.1 . . ?
C4T C3T H3TA 111.2 . . ?
C4T C3T H3TB 111.2 . . ?
O1T C4T C3T 106.7(13) . . ?
O1T C4T H4TA 110.4 . . ?
O1T C4T H4TB 110.4 . . ?
C3T C4T H4TA 110.4 . . ?
C3T C4T H4TB 110.4 . . ?
H4TA C4T H4TB 108.6 . . ?
H1SA C1SA H1SB 109.5 . . ?
H1SA C1SA H1SC 109.5 . . ?
H1SB C1SA H1SC 109.5 . . ?
C2SA C1SA H1SA 109.5 . . ?
C2SA C1SA H1SB 109.4 . . ?
C2SA C1SA H1SC 109.5 . . ?
H1SD C1SB H1SE 108.3 . . ?
H1SD C1SB H1SF 108.2 . . ?
H1SE C1SB H1SF 108.3 . . ?
C2SB C1SB H1SD 110.2 . . ?
C2SB C1SB H1SE 110.8 . . ?
C2SB C1SB H1SF 111.0 . . ?
C1SA C2SA H2SA 108.7 . . ?
C1SA C2SA H2SB 108.6 . . ?
C1SA C2SA C3SA 114.2(17) . . ?
H2SA C2SA H2SB 107.6 . . ?
C3SA C2SA H2SA 108.8 . . ?
C3SA C2SA H2SB 108.7 . . ?
C1SB C2SB H2SC 107.2 . . ?
C1SB C2SB H2SD 107.8 . . ?
C1SB C2SB C3SB 119(2) . . ?
H2SC C2SB H2SD 107.0 . . ?
C3SB C2SB H2SC 107.6 . . ?
C3SB C2SB H2SD 107.6 . . ?
C2SA C3SA H3SA 108.0 . . ?
C2SA C3SA H3SB 107.8 . . ?
H3SA C3SA H3SB 107.2 . . ?
C4SA C3SA C2SA 117.5(19) . . ?
C4SA C3SA H3SA 108.0 . . ?
C4SA C3SA H3SB 107.9 . . ?
C2SB C3SB H3SC 108.8 . . ?
C2SB C3SB H3SD 108.7 . . ?
C2SB C3SB C4SB 114(2) . . ?
H3SC C3SB H3SD 107.6 . . ?
C4SB C3SB H3SC 108.6 . . ?
C4SB C3SB H3SD 108.7 . . ?
C3SA C4SA H4SA 107.9 . . ?
C3SA C4SA H4SB 108.0 . . ?
C3SA C4SA C5SA 117.4(19) . . ?
H4SA C4SA H4SB 107.2 . . ?
C5SA C4SA H4SA 108.0 . . ?
C5SA C4SA H4SB 107.9 . . ?
C3SB C4SB H4SC 109.5 . . ?
C3SB C4SB H4SD 109.3 . . ?
C3SB C4SB C5SB 111.1(19) . . ?
H4SC C4SB H4SD 108.0 . . ?
C5SB C4SB H4SC 109.4 . . ?
C5SB C4SB H4SD 109.4 . . ?
C4SA C5SA H5SA 110.0 . . ?
C4SA C5SA H5SB 109.9 . . ?
C4SA C5SA H5SC 109.9 . . ?
H5SA C5SA H5SB 109.0 . . ?
H5SA C5SA H5SC 109.0 . . ?
H5SB C5SA H5SC 109.0 . . ?
C4SB C5SB H5SD 109.5 . . ?
C4SB C5SB H5SE 109.5 . . ?
C4SB C5SB H5SF 109.6 . . ?
H5SD C5SB H5SE 109.4 . . ?
H5SD C5SB H5SF 109.4 . . ?
H5SE C5SB H5SF 109.4 . . ?

loop_
_geom_torsion_atom_site_label_1
_geom_torsion_atom_site_label_2
_geom_torsion_atom_site_label_3
_geom_torsion_atom_site_label_4
_geom_torsion
_geom_torsion_site_symmetry_1
_geom_torsion_site_symmetry_2
_geom_torsion_site_symmetry_3
_geom_torsion_site_symmetry_4
_geom_torsion_publ_flag
Cu1 Cu2 N1B C1B 123.5(4) . . . . ?
Cu1 Cu4 N1A C1A -121.7(4) . . . . ?
Cu1 Cu4 N1D Cu3 3.0(2) . . . . ?
Cu1 Cu4 N1D C1D 128.6(3) . . . . ?
Cu1 N1A C1A C2A -63.9(5) . . . . ?
Cu1 N1A C1A C6A 114.7(4) . . . . ?
Cu1 N1B C1B C2B 45.5(5) . . . . ?
Cu1 N1B C1B C6B -134.8(4) . . . . ?
Cu2 Cu1 N1B C1B -122.6(4) . . . . ?
Cu2 Cu3 N1C C1C 114.8(4) . . . . ?
Cu2 Cu3 N1D Cu4 -3.6(2) . . . . ?
Cu2 Cu3 N1D C1D -127.5(3) . . . . ?
Cu2 N1B C1B C2B -62.7(5) . . . . ?
Cu2 N1B C1B C6B 117.0(4) . . . . ?
Cu2 N1C C1C C2C 67.1(5) . . . . ?
Cu2 N1C C1C C6C -112.6(5) . . . . ?
Cu3 Cu2 N1B Cu1 1.3(2) . . . . ?
Cu3 Cu2 N1B C1B 124.7(3) . . . . ?
Cu3 Cu4 N1A Cu1 -3.9(2) . . . . ?
Cu3 Cu4 N1A C1A -125.6(3) . . . . ?
Cu3 Cu4 N1D C1D 125.6(4) . . . . ?
Cu3 N1C C1C C2C -35.6(6) . . . . ?
Cu3 N1C C1C C6C 144.7(4) . . . . ?
Cu3 N1D C1D C2D 71.6(6) . . . . ?
Cu3 N1D C1D C6D -106.9(5) . . . . ?
Cu4 Cu1 N1B Cu2 -1.8(2) . . . . ?
Cu4 Cu1 N1B C1B -124.4(3) . . . . ?
Cu4 Cu3 N1C Cu2 0.5(2) . . . . ?
Cu4 Cu3 N1C C1C 115.2(3) . . . . ?
Cu4 Cu3 N1D C1D -123.9(4) . . . . ?
Cu4 N1A C1A C2A 44.5(6) . . . . ?
Cu4 N1A C1A C6A -136.9(4) . . . . ?
Cu4 N1D C1D C2D -40.8(6) . . . . ?
Cu4 N1D C1D C6D 140.7(4) . . . . ?
O00B C3D C4D C5D -174.4(5) . . . . ?
O00B C8D C9D C10D -86.2(5) . . . . ?
O00B C8D C9D C14D 91.4(5) . . . . ?
O00F C10A C11A C12A -178.3(4) . . . . ?
O00F C10A C11A C16D 3.0(7) . . . . ?
O1A C3A C4A C5A 179.6(5) . . . . ?
O1A C8A C9A C10A -84.4(6) . . . . ?
O1A C8A C9A C14A 94.7(6) . . . . ?
O1B C3B C4B C5B 179.5(4) . . . . ?
O1B C8B C9B C10B -94.4(5) . . . . ?
O1B C8B C9B C14B 84.6(5) . . . . ?
O1C C3C C4C C5C -176.7(5) . . . . ?
O1C C8C C9C C10C -91.4(5) . . . . ?
O1C C8C C9C C14C 89.6(5) . . . . ?
O3A C10B C11B C12B -177.8(4) . . . . ?
O3A C10B C11B C16A 5.9(7) . . . . ?
O3B C10C C11C C12C 179.3(4) . . . . ?
O3B C10C C11C C16B 3.2(6) . . . . ?
O3C C10D C11D C12D -178.3(4) . . . . ?
O3C C10D C11D C16C 4.0(6) . . . . ?
N1A C1A C2A C3A 178.8(4) . . . . ?
N1A C1A C6A C5A -179.1(5) . . . . ?
N1A C1A C6A C7A -1.1(7) . . . . ?
N1B C1B C2B C3B -179.9(4) . . . . ?
N1B C1B C6B C5B -179.8(4) . . . . ?
N1B C1B C6B C7B -2.2(7) . . . . ?
N1C C1C C2C C3C 178.9(4) . . . . ?
N1C C1C C6C C5C -178.4(5) . . . . ?
N1C C1C C6C C7C -1.0(8) . . . . ?
N1D C1D C2D C3D 178.4(5) . . . . ?
N1D C1D C6D C5D -177.9(5) . . . . ?
N1D C1D C6D C7D 2.3(8) . . . . ?
C1A C2A C3A O1A -179.3(4) . . . . ?
C1A C2A C3A C4A -0.2(7) . . . . ?
C1B C2B C3B O1B 179.3(4) . . . . ?
C1B C2B C3B C4B 0.7(7) . . . . ?
C1C C2C C3C O1C 177.6(4) . . . . ?
C1C C2C C3C C4C 0.1(8) . . . . ?
C1D C2D C3D O00B 177.9(5) . . . . ?
C1D C2D C3D C4D -1.0(8) . . . . ?
C2A C1A C6A C5A -0.4(7) . . . . ?
C2A C1A C6A C7A 177.5(4) . . . . ?
C2A C3A C4A C5A 0.5(8) . . . . ?
C2B C1B C6B C5B 0.0(7) . . . . ?
C2B C1B C6B C7B 177.6(4) . . . . ?
C2B C3B C4B C5B -2.0(7) . . . . ?
C2C C1C C6C C5C 2.0(8) . . . . ?
C2C C1C C6C C7C 179.4(5) . . . . ?
C2C C3C C4C C5C 0.5(8) . . . . ?
C2D C1D C6D C5D 3.6(8) . . . . ?
C2D C1D C6D C7D -176.2(6) . . . . ?
C2D C3D C4D C5D 4.5(8) . . . . ?
C20C C21C C22C C23C -171.5(18) . . . . ?
C17D C18D C19D C20D 173.7(12) . . . . ?
C23D C22D C21D C20D 177.0(13) . . . . ?
C17E C18E C19E C20E 64(3) . . . . ?
C3A O1A C8A C9A -177.1(4) . . . . ?
C3A C4A C5A C6A -0.9(9) . . . . ?
C3B O1B C8B C9B -174.6(4) . . . . ?
C3B C4B C5B C6B 2.4(7) . . . . ?
C3C O1C C8C C9C 172.3(4) . . . . ?
C3C C4C C5C C6C 0.2(9) . . . . ?
C3D O00B C8D C9D 167.4(4) . . . . ?
C3D C4D C5D C6D -4.0(9) . . . . ?
C4A C5A C6A C1A 0.9(9) . . . . ?
C4A C5A C6A C7A -177.1(5) . . . . ?
C4B C5B C6B C1B -1.4(7) . . . . ?
C4B C5B C6B C7B -178.9(5) . . . . ?
C4C C5C C6C C1C -1.4(9) . . . . ?
C4C C5C C6C C7C -178.8(6) . . . . ?
C4D C5D C6D C1D -0.1(9) . . . . ?
C4D C5D C6D C7D 179.7(6) . . . . ?
C6A C1A C2A C3A 0.1(7) . . . . ?
C6B C1B C2B C3B 0.4(7) . . . . ?
C6C C1C C2C C3C -1.4(8) . . . . ?
C6D C1D C2D C3D -3.1(8) . . . . ?
C8A O1A C3A C2A -178.8(4) . . . . ?
C8A O1A C3A C4A 2.0(7) . . . . ?
C8A C9A C10A O00F -3.0(7) . . . . ?
C8A C9A C10A C11A 177.5(5) . . . . ?
C8A C9A C14A O2A 4.3(7) . . . . ?
C8A C9A C14A C13A -177.9(5) . . . . ?
C8B O1B C3B C2B -176.4(4) . . . . ?
C8B O1B C3B C4B 2.1(7) . . . . ?
C8B C9B C10B O3A -3.4(7) . . . . ?
C8B C9B C10B C11B 178.6(4) . . . . ?
C8B C9B C14B O2B 6.5(6) . . . . ?
C8B C9B C14B C13B 179.3(4) . . . . ?
C8C O1C C3C C2C 170.4(4) . . . . ?
C8C O1C C3C C4C -12.2(7) . . . . ?
C8C C9C C10C O3B 2.4(6) . . . . ?
C8C C9C C10C C11C -176.6(4) . . . . ?
C8C C9C C14C O2C -1.3(6) . . . . ?
C8C C9C C14C C13C 176.1(4) . . . . ?
C8D O00B C3D C2D 176.6(5) . . . . ?
C8D O00B C3D C4D -4.5(7) . . . . ?
C8D C9D C10D O3C -1.3(6) . . . . ?
C8D C9D C10D C11D -178.5(4) . . . . ?
C8D C9D C14D O00G 2.3(6) . . . . ?
C8D C9D C14D C13D 177.4(4) . . . . ?
C9A C10A C11A C12A 1.1(7) . . . . ?
C9A C10A C11A C16D -177.6(5) . . . . ?
C9B C10B C11B C12B 0.2(7) . . . . ?
C9B C10B C11B C16A -176.2(5) . . . . ?
C9C C10C C11C C12C -1.6(7) . . . . ?
C9C C10C C11C C16B -177.8(4) . . . . ?
C9D C10D C11D C12D -1.1(6) . . . . ?
C9D C10D C11D C16C -178.9(4) . . . . ?
C10A O00F C15D O00G 93.0(5) . . . . ?
C10A C9A C14A O2A -176.5(4) . . . . ?
C10A C9A C14A C13A 1.3(8) . . . . ?
C10A C11A C12A C13A -0.2(7) . . . . ?
C10A C11A C16D C17D -147.6(5) . . . . ?
C10A C11A C16D C17E -147.6(5) . . . . ?
C10A C11A C16D C13D 85.3(5) . . . . ?
C10B O3A C15A O2A 94.7(5) . . . . ?
C10B C9B C14B O2B -174.4(4) . . . . ?
C10B C9B C14B C13B -1.7(7) . . . . ?
C10B C11B C12B C13B 2.2(7) . . . . ?
C10B C11B C16A C13A 82.4(5) . . . . ?
C10B C11B C16A C17A -151.5(5) . . . . ?
C10C O3B C15B O2B 93.4(5) . . . . ?
C10C C9C C14C O2C 179.7(4) . . . . ?
C10C C9C C14C C13C -3.0(7) . . . . ?
C10C C11C C12C C13C 1.3(7) . . . . ?
C10C C11C C16B C13B 87.2(5) . . . . ?
C10C C11C C16B C17B -145.0(4) . . . . ?
C10D O3C C15C O2C 95.6(5) . . . . ?
C10D C9D C14D O00G 179.9(4) . . . . ?
C10D C9D C14D C13D -5.0(7) . . . . ?
C10D C11D C12D C13D -0.6(6) . . . . ?
C10D C11D C16C C13C 83.2(5) . . . . ?
C10D C11D C16C C17C -150.0(4) . . . . ?
C11A C12A C13A C14A -0.2(7) . . . . ?
C11A C12A C13A C16A -175.2(4) . . . . ?
C11B C12B C13B C14B -4.2(7) . . . . ?
C11B C12B C13B C16B -179.4(4) . . . . ?
C11B C16A C17A C18A 60.9(6) . . . . ?
C11C C12C C13C C14C -1.8(7) . . . . ?
C11C C12C C13C C16C -179.1(4) . . . . ?
C11C C16B C17B C18B 65.4(6) . . . . ?
C11D C12D C13D C14D -0.4(6) . . . . ?
C11D C12D C13D C16D -177.7(4) . . . . ?
C11D C16C C17C C18C 175.4(4) . . . . ?
C23E C22E C21E C20E 146(3) . . . . ?
C12A C11A C16D C17D 33.7(7) . . . . ?
C12A C11A C16D C17E 33.7(7) . . . . ?
C12A C11A C16D C13D -93.4(5) . . . . ?
C12A C13A C14A O2A 177.4(4) . . . . ?
C12A C13A C14A C9A -0.4(7) . . . . ?
C12A C13A C16A C11B 93.0(5) . . . . ?
C12A C13A C16A C17A -33.5(6) . . . . ?
C12B C11B C16A C13A -93.7(5) . . . . ?
C12B C11B C16A C17A 32.4(7) . . . . ?
C12B C13B C14B O2B 176.5(4) . . . . ?
C12B C13B C14B C9B 3.8(7) . . . . ?
C12B C13B C16B C11C 91.7(5) . . . . ?
C12B C13B C16B C17B -35.4(6) . . . . ?
C12C C11C C16B C13B -88.8(5) . . . . ?
C12C C11C C16B C17B 39.0(6) . . . . ?
C12C C13C C14C O2C 179.9(4) . . . . ?
C12C C13C C14C C9C 2.7(7) . . . . ?
C12C C13C C16C C11D 93.5(5) . . . . ?
C12C C13C C16C C17C -33.5(6) . . . . ?
C12D C11D C16C C13C -94.4(5) . . . . ?
C12D C11D C16C C17C 32.4(6) . . . . ?
C12D C13D C14D O00G 178.3(4) . . . . ?
C12D C13D C14D C9D 3.3(7) . . . . ?
C12D C13D C16D C17D -36.4(7) . . . . ?
C12D C13D C16D C17E -36.4(7) . . . . ?
C12D C13D C16D C11A 92.2(5) . . . . ?
C20G C21G C22G C23G -179.4(19) . . . . ?
C13A C16A C17A C18A -175.0(4) . . . . ?
C13B C16B C17B C18B -170.8(4) . . . . ?
C13C C16C C17C C18C -60.0(5) . . . . ?
C14A O2A C15A O3A -95.7(5) . . . . ?
C14A C9A C10A O00F 177.8(4) . . . . ?
C14A C9A C10A C11A -1.6(7) . . . . ?
C14A C13A C16A C11B -81.8(6) . . . . ?
C14A C13A C16A C17A 151.6(5) . . . . ?
C14B O2B C15B O3B -93.9(5) . . . . ?
C14B C9B C10B O3A 177.6(4) . . . . ?
C14B C9B C10B C11B -0.4(7) . . . . ?
C14B C13B C16B C11C -83.4(5) . . . . ?
C14B C13B C16B C17B 149.6(4) . . . . ?
C14C O2C C15C O3C -95.7(4) . . . . ?
C14C C9C C10C O3B -178.5(4) . . . . ?
C14C C9C C10C C11C 2.4(7) . . . . ?
C14C C13C C16C C11D -83.7(5) . . . . ?
C14C C13C C16C C17C 149.2(4) . . . . ?
C14D O00G C15D O00F -92.4(5) . . . . ?
C14D C9D C10D O3C -178.9(4) . . . . ?
C14D C9D C10D C11D 3.8(6) . . . . ?
C14D C13D C16D C17D 146.3(5) . . . . ?
C14D C13D C16D C17E 146.3(5) . . . . ?
C14D C13D C16D C11A -85.0(5) . . . . ?
C15A O2A C14A C9A -97.1(6) . . . . ?
C15A O2A C14A C13A 85.0(6) . . . . ?
C15A O3A C10B C9B 99.0(5) . . . . ?
C15A O3A C10B C11B -82.9(6) . . . . ?
C15B O2B C14B C9B -102.6(5) . . . . ?
C15B O2B C14B C13B 84.5(5) . . . . ?
C15B O3B C10C C9C 99.0(5) . . . . ?
C15B O3B C10C C11C -81.9(5) . . . . ?
C15C O2C C14C C9C -100.7(5) . . . . ?
C15C O2C C14C C13C 81.9(5) . . . . ?
C15C O3C C10D C9D 101.0(5) . . . . ?
C15C O3C C10D C11D -81.7(5) . . . . ?
C15D O00F C10A C9A 98.6(5) . . . . ?
C15D O00F C10A C11A -82.0(6) . . . . ?
C15D O00G C14D C9D -101.8(5) . . . . ?
C15D O00G C14D C13D 83.0(5) . . . . ?
C16A C11B C12B C13B 178.6(4) . . . . ?
C16A C13A C14A O2A -7.6(7) . . . . ?
C16A C13A C14A C9A 174.7(5) . . . . ?
C16A C17A C18A C19A -172.0(5) . . . . ?
C16B C11C C12C C13C 177.3(4) . . . . ?
C16B C13B C14B O2B -8.1(6) . . . . ?
C16B C13B C14B C9B 179.2(4) . . . . ?
C16B C17B C18B C19B 178.0(5) . . . . ?
C16C C11D C12D C13D 177.1(4) . . . . ?
C16C C13C C14C O2C -2.8(7) . . . . ?
C16C C13C C14C C9C 180.0(4) . . . . ?
C16C C17C C18C C19C -177.8(5) . . . . ?
C16D C17D C18D C19D 175.9(8) . . . . ?
C16D C17E C18E C19E 163.7(13) . . . . ?
C16D C11A C12A C13A 178.5(4) . . . . ?
C16D C13D C14D O00G -4.4(6) . . . . ?
C16D C13D C14D C9D -179.3(4) . . . . ?
C17A C18A C19A C20A -177.9(5) . . . . ?
C17B C18B C19B C20B -174.1(7) . . . . ?
C17C C18C C19C C20C -174.2(6) . . . . ?
C17C C18C C19C C20G -174.2(6) . . . . ?
C18A C19A C20A C21A 172.3(5) . . . . ?
C18B C19B C20B C21B 69.2(10) . . . . ?
C18D C17D C16D C11A 72.9(8) . . . . ?
C18D C17D C16D C13D -163.5(6) . . . . ?
C18D C19D C20D C21D 177.6(13) . . . . ?
C18E C17E C16D C11A 163.3(12) . . . . ?
C18E C17E C16D C13D -73.1(13) . . . . ?
C18E C19E C20E C21E -172(3) . . . . ?
C19A C20A C21A C22A -173.5(6) . . . . ?
C19B C20B C21B C22B 173.5(8) . . . . ?
C19C C20C C21C C22C -180.0(13) . . . . ?
C19C C20G C21G C22G 169.0(14) . . . . ?
C19D C20D C21D C22D 67(2) . . . . ?
C19E C20E C21E C22E -147(3) . . . . ?
C20A C21A C22A C23A 174.4(6) . . . . ?
C20B C21B C22B C23B 175.6(9) . . . . ?
C21C C20C C19C C18C 156.1(11) . . . . ?
C21G C20G C19C C18C -173.5(10) . . . . ?
O1S C1S C2S C3S 37(3) . . . . ?
C1S O1S C4S C3S -2(3) . . . . ?
C1S C2S C3S C4S -36(3) . . . . ?
C2S C3S C4S O1S 25(3) . . . . ?
C4S O1S C1S C2S -23(3) . . . . ?
O1T C1T C2T C3T -46(3) . . . . ?
C1T O1T C4T C3T -16(5) . . . . ?
C1T C2T C3T C4T 37(4) . . . . ?
C2T C3T C4T O1T -15(5) . . . . ?
C4T O1T C1T C2T 39(4) . . . . ?
C1SA C2SA C3SA C4SA -65(4) . . . . ?
C1SB C2SB C3SB C4SB 169(5) . . . . ?
C2SA C3SA C4SA C5SA -165(2) . . . . ?
C2SB C3SB C4SB C5SB -57(6) . . . . ?

_smtbx_masks_special_details     ?
loop_
_smtbx_masks_void_nr
_smtbx_masks_void_average_x
_smtbx_masks_void_average_y
_smtbx_masks_void_average_z
_smtbx_masks_void_volume
_smtbx_masks_void_count_electrons
_smtbx_masks_void_content
1 0.000 0.000 -0.221 3905.6 536.4 ?
2 -0.026 0.220 0.100 98.7 0.0 ?
3 0.026 0.780 0.900 98.7 0.0 ?
4 0.087 0.641 0.566 98.7 0.0 ?
5 0.113 0.421 0.767 98.7 0.0 ?
6 0.333 0.667 -0.152 3905.6 536.4 ?
7 0.220 0.246 0.900 98.7 0.0 ?
8 0.246 0.026 0.100 98.7 0.0 ?
9 0.307 0.887 0.767 98.7 0.0 ?
10 0.359 0.447 0.566 98.7 0.0 ?
11 0.421 0.307 0.233 98.7 0.0 ?
12 0.447 0.087 0.434 98.7 0.0 ?
13 0.667 0.333 -0.485 3905.6 536.4 ?
14 0.553 0.913 0.566 98.7 0.0 ?
15 0.579 0.693 0.767 98.7 0.0 ?
16 0.641 0.553 0.434 98.7 0.0 ?
17 0.693 0.113 0.233 98.7 0.0 ?
18 0.754 0.974 0.900 98.7 0.0 ?
19 0.780 0.754 0.100 98.7 0.0 ?
20 0.887 0.579 0.233 98.7 0.0 ?
21 0.913 0.359 0.434 98.7 0.0 ?

_smtbx_masks_void_probe_radius   1.2
_smtbx_masks_void_truncation_radius 1.2
_shelx_res_file                  
;
TITL mo849_rhs1_a.res in R-3
    mo849_rhs1.res
    created by SHELXL-2019/3 at 16:02:54 on 12-Feb-2024
REM Old TITL mo849_rhs1 in R-3
REM SHELXT solution in R-3: R1 0.203, Rweak 0.017, Alpha 0.036
REM <I/s> 0.000 for 0 systematic absences, Orientation as input
REM Formula found by SHELXT: C85 N3 O15 Cu4
CELL 1.54184 51.7208 51.7208 23.7243 90 90 120
ZERR 18 0.0003 0.0003 0.0002 0 0 0
LATT 3
SYMM -Y,+X-Y,+Z
SYMM +Y-X,-X,+Z
SFAC C H Cu N O
UNIT 1818 2376 72 72 234
DFIX 1.5 C17C C18C
DFIX 1.5 C18C C19C
DFIX 1.5 C19C C20C
DFIX 1.5 C20C C21C
DFIX 1.5 C21C C22C
DFIX 2.5 C20C C22C
DFIX 1.5 C5SA C4SA
DFIX 1.5 C4SA C3SA
DFIX 1.5 C3SA C2SA
DFIX 1.5 C2SA C1SA
DFIX 2.5 C1SA C3SA
DFIX 2.5 C2SA C4SA
DFIX 2.5 C3SA C5SA
EADP C1SA C1SB C2SA C2SB C3SA C3SB C4SA C4SB C5SA C5SB
ISOR 0.03 0.06 C1SA C1SB C2SA C2SB C3SA C3SB C4SA C4SB C5SA C5SB
DFIX 1.5 C1SB C2SB
DFIX 1.5 C2SB C3SB
DFIX 1.5 C3SB C4SB
DFIX 1.5 C4SB C5SB
DFIX 2.5 C1SB C3SB
DFIX 2.5 C2SB C4SB
DFIX 2.5 C3SB C5SB
DFIX 1.5 C22C C23C
DFIX 2.5 C21C C23C
DFIX 1.43 O1T C1T
DFIX 1.43 O1T C4T
DFIX 1.53 C4T C3T
DFIX 1.53 C3T C2T
DFIX 1.53 C2T C1T
DFIX 2.37 O1T C3T
DFIX 2.37 O1T C2T
EADP O1T O1S C1T C1S C4T C4S C2T C2S C3T C3S
ISOR 0.03 0.06 O1T O1S C1T C1S C4T C4S C2T C2S C3T C3S
DFIX 1.43 O1S C4S
DFIX 1.43 O1S C1S
DFIX 1.53 C1S C2S
DFIX 1.53 C2S C3S
DFIX 1.53 C3S C4S
DFIX 2.37 O1S C3S
DFIX 2.37 O1S C2S
DFIX 2.38 C4T C2T
DFIX 2.38 C3T C1T
DFIX 2.38 C1S C3S
DFIX 2.38 C2S C4S
EADP C17D C17E
EADP C18D C18E
EADP C19D C19E
EADP C20D C20E
EADP C21D C21E
EADP C22D C22E
EADP C23D C23E
SIMU 0.05 0.1 2 C17D C23D C22D C18D C19D C20D C21D
DELU C17D C23D C22D C18D C19D C20D C21D
SIMU 0.05 0.1 2 C17E C18E C19E C20E C21E C22E C23E
DELU C17E C18E C19E C20E C21E C22E C23E
EADP C20C C20G
EADP C21C C21G
EADP C22C C22G
EADP C23C C23G
DFIX 1.5 C20C C21C C21C C22C C22C C23C
DFIX 1.5 C20G C21G C21G C22G C22G C23G
DFIX 2.5 C21G C23G
DFIX 1.5 C17E C18E C18E C19E C19E C20E C20E C21E C21E C22E C22E C23E C17D =
 C18D C18D C19D C19D C20D C20D C21D C21D C22D C22D C23D
SIMU 0.005 0.01 2 C20C C21C C22C C23C
DELU C20C C21C C22C C23C
SIMU 0.005 0.01 2 C20G C21G C22G C23G
DELU C20G C21G C22G C23G
SIMU C17B C18B C19B C20B C21B C22B C23B
DELU C17B C18B C19B C20B C21B C22B C23B
ISOR 0.005 0.01 C7C N1D
EXYZ C17D C17E
EXYZ C22D C22E
EXYZ C23D C23E
EXYZ C20C C20G

L.S. 20
PLAN  40
SIZE 0.05 0.08 0.09
TEMP -173.15
CONF
list 4
fmap 2
MORE -1
ACTA
BOND $H
ABIN
OMIT -21 18 3
OMIT -8 12 4
OMIT -4 7 10
OMIT -3 4 2
OMIT -1 4 1
OMIT -1 11 3
OMIT 0 3 3
OMIT 7 7 3
REM <olex2.extras>
REM <HklSrc "%.\\mo849_rhs1.hkl">
REM </olex2.extras>

WGHT    0.200000
FVAR       0.05055   0.62523   0.37750   0.66393   0.51100
CU1   3    0.526492    0.467668    0.400301    11.00000    0.05111    0.05750 =
         0.07074   -0.00365    0.00434    0.02241
CU2   3    0.531647    0.505003    0.315660    11.00000    0.05098    0.06839 =
         0.07051    0.00167    0.00363    0.02357
CU3   3    0.563146    0.486946    0.256046    11.00000    0.05514    0.08028 =
         0.06993   -0.00390    0.00259    0.02673
CU4   3    0.557396    0.448832    0.342033    11.00000    0.05215    0.06086 =
         0.07525   -0.00740    0.00486    0.02152
O00B  5    0.672517    0.513072    0.345836    11.00000    0.04922    0.08095 =
         0.09422   -0.01254    0.00677    0.03078
O00F  5    0.686493    0.503517    0.549278    11.00000    0.07270    0.06996 =
         0.09523    0.00981   -0.00608    0.03573
O00G  5    0.710545    0.512535    0.462236    11.00000    0.06343    0.06942 =
         0.10950    0.00595    0.00307    0.03524
O1A   5    0.618457    0.491719    0.542417    11.00000    0.05789    0.07292 =
         0.07493    0.00663   -0.00320    0.02268
O1B   5    0.587960    0.572422    0.500411    11.00000    0.04932    0.07630 =
         0.08691   -0.02128   -0.00141    0.02798
O1C   5    0.641084    0.598557    0.302401    11.00000    0.05447    0.06932 =
         0.06894    0.00830    0.00014    0.02332
O2A   5    0.634220    0.542757    0.649983    11.00000    0.06656    0.08462 =
         0.07245    0.00943    0.00393    0.02529
O2B   5    0.635362    0.643994    0.477785    11.00000    0.06275    0.08398 =
         0.07931   -0.01032   -0.00504    0.04139
O2C   5    0.712834    0.615479    0.292016    11.00000    0.05980    0.07281 =
         0.06306    0.00402    0.00612    0.03108
O3A   5    0.620657    0.578549    0.630290    11.00000    0.06414    0.08187 =
         0.07692   -0.00219    0.01230    0.03070
O3B   5    0.659589    0.655264    0.389468    11.00000    0.06070    0.07705 =
         0.07997   -0.00109   -0.00340    0.04021
O3C   5    0.726265    0.579380    0.311007    11.00000    0.05514    0.07889 =
         0.07735   -0.00549    0.00582    0.03411
N1A   4    0.537788    0.438202    0.413015    11.00000    0.05642    0.05207 =
         0.07126   -0.00417    0.00615    0.01954
AFIX  13
H1A   2    0.519519    0.418104    0.409052    11.00000   -1.20000
AFIX   0
N1B   4    0.513006    0.495002    0.387263    11.00000    0.05524    0.06176 =
         0.07088   -0.00119    0.00453    0.02740
AFIX  13
H1B   2    0.490838    0.483815    0.382282    11.00000   -1.20000
AFIX   0
N1C   4    0.550100    0.514567    0.243424    11.00000    0.05568    0.08268 =
         0.06488   -0.00280    0.00003    0.02525
AFIX  13
H1C   2    0.534787    0.507506    0.212779    11.00000   -1.20000
AFIX   0
N1D   4    0.574209    0.458658    0.268986    11.00000    0.05345    0.08431 =
         0.06424   -0.00575    0.00391    0.00584
AFIX  13
H1D   2    0.562321    0.441252    0.243518    11.00000   -1.20000
AFIX   0
PART 2
C22E  1    0.848475    0.639198    0.736468   -41.00000    0.21205    0.20714 =
         0.14615   -0.03717   -0.08139    0.07283
AFIX  23
H22A  2    0.832774    0.638022    0.761980   -41.00000   -1.20000
H22B  2    0.846190    0.619042    0.734333   -41.00000   -1.20000
AFIX   0
PART 0
C1A   1    0.550785    0.439191    0.465469    11.00000    0.06029    0.05841 =
         0.08115    0.00352    0.00961    0.03174
C1B   1    0.520920    0.518306    0.425868    11.00000    0.05683    0.05881 =
         0.06820    0.00529    0.01083    0.02956
C1C   1    0.570905    0.546104    0.238174    11.00000    0.05714    0.08528 =
         0.06872    0.01076    0.00747    0.03195
C1D   1    0.605416    0.467289    0.264164    11.00000    0.05897    0.06459 =
         0.07895   -0.00180    0.00540    0.02810
C2A   1    0.578766    0.464376    0.481053    11.00000    0.05759    0.06213 =
         0.07455    0.00310    0.00561    0.02693
AFIX  43
H2A   2    0.588775    0.480393    0.455169    11.00000   -1.20000
AFIX   0
C2B   1    0.549968    0.534895    0.445587    11.00000    0.05068    0.06490 =
         0.07610   -0.00320    0.00483    0.02941
AFIX  43
H2B   2    0.564567    0.530297    0.432510    11.00000   -1.20000
AFIX   0
C2C   1    0.596553    0.558760    0.270613    11.00000    0.05901    0.07969 =
         0.06797    0.00604    0.00322    0.03354
AFIX  43
H2C   2    0.599918    0.546626    0.296222    11.00000   -1.20000
AFIX   0
C2D   1    0.625242    0.485423    0.304523    11.00000    0.05302    0.06915 =
         0.08090   -0.00471    0.01206    0.02745
AFIX  43
H2D   2    0.618065    0.492357    0.334416    11.00000   -1.20000
AFIX   0
PART 1
C20C  1    0.839961    0.740861    0.400863    51.00000    0.10527    0.07607 =
         0.12051   -0.00740   -0.02469    0.02405
AFIX  23
H20A  2    0.851769    0.744271    0.366010    51.00000   -1.20000
H20B  2    0.823545    0.744787    0.391866    51.00000   -1.20000
AFIX   0
C17D  1    0.769636    0.583062    0.568633    41.00000    0.07715    0.09659 =
         0.11571    0.01155   -0.02772    0.03921
AFIX  23
H17A  2    0.785934    0.587679    0.541518    41.00000   -1.20000
H17B  2    0.769040    0.601656    0.575233    41.00000   -1.20000
AFIX   0
C23D  1    0.877501    0.659665    0.760384    41.00000    0.14913    0.18442 =
         0.11971    0.00113   -0.02467    0.04186
AFIX 137
H23A  2    0.893040    0.658302    0.739190    41.00000   -1.50000
H23B  2    0.878022    0.654406    0.799887    41.00000   -1.50000
H23C  2    0.881037    0.680106    0.758220    41.00000   -1.50000
AFIX   0
C22D  1    0.848475    0.639198    0.736468    41.00000    0.21205    0.20714 =
         0.14615   -0.03717   -0.08139    0.07283
AFIX  23
H22C  2    0.846063    0.647869    0.701014    41.00000   -1.20000
H22D  2    0.832826    0.637295    0.762960    41.00000   -1.20000
AFIX   0
PART 2
C17E  1    0.769636    0.583062    0.568633   -41.00000    0.07715    0.09659 =
         0.11571    0.01155   -0.02772    0.03921
AFIX  23
H17C  2    0.771025    0.602352    0.559104   -41.00000   -1.20000
H17D  2    0.765881    0.580577    0.609735   -41.00000   -1.20000
AFIX   0
PART 0
C3A   1    0.591312    0.465887    0.531957    11.00000    0.05264    0.05639 =
         0.08847    0.00985    0.00647    0.02485
C3B   1    0.558276    0.557902    0.483684    11.00000    0.04856    0.06858 =
         0.07474    0.00046    0.00233    0.02726
C3C   1    0.617276    0.588668    0.266356    11.00000    0.04962    0.07974 =
         0.06711    0.01078    0.00373    0.02650
C3D   1    0.654937    0.493933    0.303483    11.00000    0.05761    0.07265 =
         0.07869   -0.00791    0.00433    0.03053
C4A   1    0.577422    0.442885    0.571711    11.00000    0.07779    0.07736 =
         0.08730    0.01338    0.00743    0.03525
AFIX  43
H4A   2    0.586056    0.443915    0.607578    11.00000   -1.20000
AFIX   0
C4B   1    0.537438    0.564860    0.503820    11.00000    0.05835    0.06945 =
         0.06930    0.00142    0.01246    0.03358
AFIX  43
H4B   2    0.542798    0.580239    0.530926    11.00000   -1.20000
AFIX   0
C4C   1    0.612712    0.606930    0.228944    11.00000    0.07147    0.08285 =
         0.08409    0.01719    0.00278    0.02805
AFIX  43
H4C   2    0.626918    0.627574    0.225379    11.00000   -1.20000
AFIX   0
C4D   1    0.665453    0.483307    0.259901    11.00000    0.06062    0.07149 =
         0.10531   -0.00604    0.01486    0.02873
AFIX  43
H4D   2    0.685573    0.487565    0.259255    11.00000   -1.20000
AFIX   0
C5A   1    0.550363    0.418531    0.555747    11.00000    0.07605    0.06416 =
         0.09227    0.01781    0.01482    0.02483
AFIX  43
H5A   2    0.540643    0.402517    0.581737    11.00000   -1.20000
AFIX   0
C5B   1    0.508296    0.548700    0.483292    11.00000    0.05937    0.07019 =
         0.07502    0.00320    0.01632    0.03327
AFIX  43
H5B   2    0.494036    0.553878    0.495882    11.00000   -1.20000
AFIX   0
C5C   1    0.586536    0.593706    0.197077    11.00000    0.06511    0.10309 =
         0.08099    0.02462   -0.00459    0.03555
AFIX  43
H5C   2    0.583215    0.605867    0.171458    11.00000   -1.20000
AFIX   0
C5D   1    0.645831    0.466617    0.218339    11.00000    0.06498    0.07480 =
         0.09655   -0.01303    0.01478    0.03014
AFIX  43
H5D   2    0.653217    0.460493    0.187502    11.00000   -1.20000
AFIX   0
C6A   1    0.536766    0.416107    0.504866    11.00000    0.06572    0.05977 =
         0.08331    0.00737    0.01068    0.02891
C6B   1    0.499369    0.525543    0.445512    11.00000    0.04923    0.06573 =
         0.07114    0.00613    0.00832    0.02326
C6C   1    0.565082    0.563670    0.200895    11.00000    0.06096    0.09564 =
         0.07555    0.02080    0.00967    0.03192
C6D   1    0.616282    0.458245    0.218547    11.00000    0.07174    0.07764 =
         0.08564   -0.00122    0.01382    0.03271
C7A   1    0.506232    0.388843    0.493112    11.00000    0.07957    0.05594 =
         0.08919    0.00437    0.00635    0.01899
AFIX 137
H7AA  2    0.500502    0.374847    0.524742    11.00000   -1.50000
H7AB  2    0.507228    0.379023    0.458517    11.00000   -1.50000
H7AC  2    0.491377    0.395167    0.488535    11.00000   -1.50000
AFIX   0
C7B   1    0.467750    0.508808    0.423293    11.00000    0.04937    0.07715 =
         0.09203   -0.00414    0.00745    0.02947
AFIX 137
H7BA  2    0.456617    0.518233    0.437305    11.00000   -1.50000
H7BB  2    0.458046    0.488035    0.436176    11.00000   -1.50000
H7BC  2    0.468093    0.509308    0.381996    11.00000   -1.50000
AFIX   0
C7C   1    0.537093    0.550034    0.164390    11.00000    0.08551    0.11747 =
         0.09784    0.02936   -0.01702    0.04071
AFIX 137
H7CA  2    0.538196    0.565063    0.137823    11.00000   -1.50000
H7CB  2    0.519461    0.543248    0.188445    11.00000   -1.50000
H7CC  2    0.535620    0.533021    0.143426    11.00000   -1.50000
AFIX   0
C7D   1    0.595933    0.440017    0.171497    11.00000    0.07792    0.11005 =
         0.09763   -0.03130    0.00835    0.03900
AFIX 137
H7DA  2    0.584114    0.419126    0.183402    11.00000   -1.50000
H7DB  2    0.607860    0.441371    0.138357    11.00000   -1.50000
H7DC  2    0.582532    0.447646    0.161996    11.00000   -1.50000
AFIX   0
C8A   1    0.632155    0.493302    0.595371    11.00000    0.07188    0.07640 =
         0.08542    0.00876    0.00013    0.03233
AFIX  23
H8AA  2    0.637335    0.477335    0.598386    11.00000   -1.20000
H8AB  2    0.618501    0.491006    0.626664    11.00000   -1.20000
AFIX   0
C8B   1    0.595532    0.595050    0.542591    11.00000    0.05313    0.08255 =
         0.07486   -0.01258   -0.00052    0.03119
AFIX  23
H8BA  2    0.584902    0.585895    0.578207    11.00000   -1.20000
H8BB  2    0.589671    0.609624    0.529839    11.00000   -1.20000
AFIX   0
C8C   1    0.665354    0.628230    0.293224    11.00000    0.05401    0.07075 =
         0.06605    0.00503    0.00481    0.02509
AFIX  23
H8CA  2    0.657869    0.642480    0.291465    11.00000   -1.20000
H8CB  2    0.675458    0.629243    0.257170    11.00000   -1.20000
AFIX   0
C8D   1    0.703364    0.520954    0.347432    11.00000    0.05169    0.07133 =
         0.10003   -0.00720    0.00679    0.02823
AFIX  23
H8DA  2    0.712294    0.526755    0.309371    11.00000   -1.20000
H8DB  2    0.705212    0.503767    0.360476    11.00000   -1.20000
AFIX   0
C9A   1    0.660015    0.523694    0.597631    11.00000    0.07232    0.06649 =
         0.07074    0.00767   -0.00689    0.02653
C9B   1    0.628690    0.610399    0.551665    11.00000    0.05496    0.07224 =
         0.07517   -0.01710   -0.00077    0.03337
C9C   1    0.686640    0.635929    0.341128    11.00000    0.05039    0.06437 =
         0.06888    0.00640    0.00211    0.02741
C9D   1    0.718876    0.546388    0.387068    11.00000    0.05096    0.07296 =
         0.08064   -0.00193    0.00744    0.03217
C10A  1    0.686738    0.528074    0.572706    11.00000    0.06713    0.07422 =
         0.08473    0.01153   -0.00782    0.03398
C10B  1    0.640797    0.601577    0.593857    11.00000    0.06415    0.07707 =
         0.06855   -0.01490    0.00133    0.03169
C10C  1    0.683762    0.649837    0.387940    11.00000    0.05442    0.06273 =
         0.07909    0.00545    0.00072    0.02988
C10D  1    0.729969    0.575552    0.368276    11.00000    0.04383    0.07161 =
         0.08749   -0.00292    0.00573    0.02921
C11A  1    0.712160    0.555754    0.572246    11.00000    0.06388    0.07544 =
         0.07257    0.00087   -0.01263    0.03519
C11B  1    0.671404    0.614767    0.602960    11.00000    0.05959    0.06769 =
         0.06637   -0.00884    0.00167    0.02810
C11C  1    0.703886    0.659011    0.432950    11.00000    0.05369    0.06127 =
         0.07726    0.00509    0.00121    0.02675
C11D  1    0.745155    0.600071    0.402961    11.00000    0.04634    0.07691 =
         0.07698   -0.00050    0.00564    0.03163
PART 2
C23E  1    0.877501    0.659665    0.760384   -41.00000    0.14913    0.18442 =
         0.11971    0.00113   -0.02467    0.04186
AFIX 137
H23D  2    0.874923    0.665453    0.798392   -41.00000   -1.50000
H23E  2    0.887656    0.677493    0.736591   -41.00000   -1.50000
H23F  2    0.889521    0.649868    0.762314   -41.00000   -1.50000
AFIX   0
PART 0
C12A  1    0.711216    0.579898    0.598314    11.00000    0.06150    0.08165 =
         0.06858    0.00357   -0.01188    0.02945
AFIX  43
H12A  2    0.728645    0.599079    0.598332    11.00000   -1.20000
AFIX   0
C12B  1    0.689592    0.637699    0.567157    11.00000    0.05634    0.07106 =
         0.06995   -0.00937   -0.00703    0.02813
AFIX  43
H12B  2    0.710591    0.646603    0.571579    11.00000   -1.20000
AFIX   0
C12C  1    0.726963    0.652869    0.429566    11.00000    0.05144    0.05843 =
         0.07150    0.00093   -0.00188    0.02195
AFIX  43
H12C  2    0.740670    0.658534    0.460013    11.00000   -1.20000
AFIX   0
C12D  1    0.748716    0.594521    0.459619    11.00000    0.04780    0.06823 =
         0.08605   -0.00322   -0.00334    0.03169
AFIX  43
H12D  2    0.759256    0.610987    0.484351    11.00000   -1.20000
AFIX   0
PART 2
C20G  1    0.839961    0.740861    0.400863   -51.00000    0.10527    0.07607 =
         0.12051   -0.00740   -0.02469    0.02405
AFIX  23
H20C  2    0.826283    0.748150    0.412085   -51.00000   -1.20000
H20D  2    0.842405    0.742777    0.359418   -51.00000   -1.20000
AFIX   0
PART 0
C13A  1    0.685560    0.576228    0.623719    11.00000    0.06980    0.07188 =
         0.06479   -0.00422   -0.01013    0.03136
C13B  1    0.678849    0.648604    0.524635    11.00000    0.06019    0.07388 =
         0.06862   -0.00850   -0.00060    0.03820
C13C  1    0.730839    0.638709    0.383249    11.00000    0.04529    0.06429 =
         0.07668    0.00632    0.00664    0.02215
C13D  1    0.737390    0.565878    0.480643    11.00000    0.04910    0.07249 =
         0.08471    0.00513    0.00037    0.03049
C14A  1    0.660126    0.547792    0.623024    11.00000    0.06468    0.08599 =
         0.06375    0.00832   -0.00135    0.03193
C14B  1    0.647550    0.633480    0.516788    11.00000    0.05731    0.07181 =
         0.07041   -0.01514   -0.00462    0.03618
C14C  1    0.710212    0.629764    0.339740    11.00000    0.05469    0.06758 =
         0.06327    0.00613    0.00551    0.02349
C14D  1    0.721958    0.542267    0.443907    11.00000    0.05167    0.07150 =
         0.10222   -0.00617    0.00294    0.03401
C15A  1    0.615400    0.549521    0.618091    11.00000    0.06485    0.07729 =
         0.09048   -0.00384    0.00937    0.02220
AFIX  23
H15A  2    0.594310    0.534731    0.626470    11.00000   -1.20000
H15B  2    0.618871    0.548110    0.577454    11.00000   -1.20000
AFIX   0
C15B  1    0.634498    0.634537    0.420563    11.00000    0.05340    0.08495 =
         0.06947   -0.00508   -0.00229    0.03489
AFIX  23
H15C  2    0.633654    0.614988    0.420432    11.00000   -1.20000
H15D  2    0.616148    0.631882    0.402149    11.00000   -1.20000
AFIX   0
C15C  1    0.701983    0.584752    0.296796    11.00000    0.06005    0.08357 =
         0.07419   -0.00814   -0.00087    0.03987
AFIX  23
H15E  2    0.692785    0.574780    0.260704    11.00000   -1.20000
H15F  2    0.686459    0.576265    0.326458    11.00000   -1.20000
AFIX   0
C15D  1    0.682588    0.499429    0.490226    11.00000    0.06399    0.07681 =
         0.09284    0.00537    0.00250    0.03326
AFIX  23
H15G  2    0.670970    0.508605    0.476335    11.00000   -1.20000
H15H  2    0.671163    0.477816    0.481597    11.00000   -1.20000
AFIX   0
C16A  1    0.683939    0.603029    0.647911    11.00000    0.06945    0.08448 =
         0.05906   -0.00216   -0.00441    0.02946
AFIX  13
H16A  2    0.669285    0.595378    0.679703    11.00000   -1.20000
AFIX   0
C16B  1    0.698792    0.673468    0.485264    11.00000    0.05987    0.06739 =
         0.07496   -0.00739   -0.00794    0.03432
AFIX  13
H16B  2    0.687290    0.683229    0.472560    11.00000   -1.20000
AFIX   0
C16C  1    0.756530    0.631758    0.381104    11.00000    0.05105    0.07046 =
         0.07365   -0.00232    0.00067    0.03108
AFIX  13
H16C  2    0.761795    0.631918    0.340498    11.00000   -1.20000
AFIX   0
C16D  1    0.740391    0.560049    0.542919    11.00000    0.05632    0.07777 =
         0.10529    0.00689   -0.01160    0.03389
PART 1
AFIX  13
H16D  2    0.739839    0.540465    0.544878    41.00000   -1.20000
AFIX  13
PART 2
H16E  2    0.739839    0.540465    0.544878   -41.00000   -1.20000
AFIX   0
PART 0
C17A  1    0.714208    0.627388    0.672412    11.00000    0.06640    0.08928 =
         0.07271   -0.01118   -0.01390    0.03344
AFIX  23
H17E  2    0.729056    0.635744    0.641567    11.00000   -1.20000
H17F  2    0.721383    0.618076    0.700107    11.00000   -1.20000
AFIX   0
C17B  1    0.727574    0.697715    0.511685    11.00000    0.06710    0.07104 =
         0.08807   -0.01173   -0.00757    0.03503
AFIX  23
H17G  2    0.722795    0.704312    0.547408    11.00000   -1.20000
H17H  2    0.740563    0.689296    0.520787    11.00000   -1.20000
AFIX   0
C17C  1    0.784834    0.655326    0.411107    11.00000    0.05043    0.07411 =
         0.08735    0.00600    0.00314    0.03135
AFIX  23
H17I  2    0.780114    0.655788    0.451406    11.00000   -1.20000
H17J  2    0.800091    0.649137    0.409045    11.00000   -1.20000
AFIX   0
C18A  1    0.712170    0.653275    0.701671    11.00000    0.06705    0.08401 =
         0.07688   -0.00206   -0.00580    0.02785
AFIX  23
H18A  2    0.702427    0.660855    0.675861    11.00000   -1.20000
H18B  2    0.699685    0.645577    0.735960    11.00000   -1.20000
AFIX   0
C18B  1    0.743774    0.723488    0.474815    11.00000    0.07806    0.07900 =
         0.10501   -0.00877   -0.00707    0.03515
AFIX  23
H18C  2    0.730494    0.731417    0.464620    11.00000   -1.20000
H18D  2    0.749114    0.716960    0.439635    11.00000   -1.20000
AFIX   0
C18C  1    0.798165    0.686779    0.387240    11.00000    0.05305    0.07057 =
         0.08132   -0.00463   -0.00200    0.02706
AFIX  23
H18E  2    0.802460    0.686474    0.346657    11.00000   -1.20000
H18F  2    0.783428    0.693581    0.390821    11.00000   -1.20000
AFIX   0
PART 1
C18D  1    0.776286    0.573443    0.621427    41.00000    0.08204    0.10605 =
         0.08926    0.00550   -0.00990    0.04711
AFIX  23
H18G  2    0.775377    0.554067    0.615362    41.00000   -1.20000
H18H  2    0.760706    0.570212    0.649308    41.00000   -1.20000
AFIX   0
PART 2
C18E  1    0.798370    0.588641    0.563198   -41.00000    0.08204    0.10605 =
         0.08926    0.00550   -0.00990    0.04711
AFIX  23
H18I  2    0.801331    0.586041    0.522812   -41.00000   -1.20000
H18J  2    0.799451    0.572557    0.583783   -41.00000   -1.20000
AFIX   0
PART 0
C19A  1    0.743083    0.678864    0.717842    11.00000    0.06455    0.08154 =
         0.08876   -0.00582   -0.00281    0.02333
AFIX  23
H19A  2    0.755279    0.686939    0.683308    11.00000   -1.20000
H19B  2    0.753080    0.671031    0.742388    11.00000   -1.20000
AFIX   0
C19B  1    0.772431    0.748678    0.501835    11.00000    0.10158    0.09110 =
         0.15618   -0.00356   -0.02990    0.02211
AFIX  23
H19C  2    0.767324    0.753633    0.538990    11.00000   -1.20000
H19D  2    0.786507    0.741270    0.508411    11.00000   -1.20000
AFIX   0
C19C  1    0.826414    0.708402    0.417220    11.00000    0.07221    0.07880 =
         0.10950    0.00383   -0.02325    0.02002
PART 1
AFIX  23
H19E  2    0.841469    0.702264    0.410442    51.00000   -1.20000
H19F  2    0.822297    0.706662    0.458213    51.00000   -1.20000
AFIX  23
PART 2
H19G  2    0.841469    0.702264    0.410442   -51.00000   -1.20000
H19H  2    0.822297    0.706662    0.458213   -51.00000   -1.20000
AFIX   0
PART 1
C19D  1    0.806091    0.595059    0.645275    41.00000    0.09633    0.12196 =
         0.12855   -0.00891   -0.04146    0.05100
AFIX  23
H19I  2    0.821636    0.596561    0.618947    41.00000   -1.20000
H19J  2    0.807740    0.614956    0.646945    41.00000   -1.20000
AFIX   0
PART 2
C19E  1    0.824769    0.617409    0.581323   -41.00000    0.09633    0.12196 =
         0.12855   -0.00891   -0.04146    0.05100
AFIX  23
H19K  2    0.843226    0.617415    0.570238   -41.00000   -1.20000
H19L  2    0.824501    0.634061    0.561275   -41.00000   -1.20000
AFIX   0
PART 0
C20A  1    0.741616    0.704381    0.748922    11.00000    0.06694    0.07937 =
         0.09770    0.00826   -0.01093    0.02576
AFIX  23
H20E  2    0.734103    0.713942    0.722515    11.00000   -1.20000
H20F  2    0.727159    0.695774    0.780344    11.00000   -1.20000
AFIX   0
C20B  1    0.788137    0.777205    0.466413    11.00000    0.11475    0.10035 =
         0.15105   -0.00666    0.00285    0.02572
AFIX  23
H20G  2    0.808027    0.790624    0.482959    11.00000   -1.20000
H20H  2    0.791260    0.771937    0.427878    11.00000   -1.20000
AFIX   0
PART 1
C20D  1    0.812686    0.587794    0.702382    41.00000    0.17435    0.21142 =
         0.14340   -0.03245   -0.07914    0.08817
AFIX  23
H20I  2    0.810286    0.567573    0.701278    41.00000   -1.20000
H20J  2    0.797752    0.587223    0.729221    41.00000   -1.20000
AFIX   0
PART 2
C20E  1    0.825509    0.622635    0.642777   -41.00000    0.17435    0.21142 =
         0.14340   -0.03245   -0.07914    0.08817
AFIX  23
H20K  2    0.804892    0.617990    0.651361   -41.00000   -1.20000
H20L  2    0.827218    0.605939    0.659120   -41.00000   -1.20000
AFIX   0
PART 0
C21A  1    0.771618    0.728158    0.772361    11.00000    0.08337    0.08255 =
         0.10966   -0.01273   -0.02505    0.03412
AFIX  23
H21A  2    0.780162    0.718147    0.794981    11.00000   -1.20000
H21B  2    0.785318    0.738199    0.740363    11.00000   -1.20000
AFIX   0
C21B  1    0.771272    0.793653    0.462593    11.00000    0.15537    0.10810 =
         0.12543    0.00169   -0.00430    0.05106
AFIX  23
H21C  2    0.766093    0.796790    0.501192    11.00000   -1.20000
H21D  2    0.752355    0.781029    0.442143    11.00000   -1.20000
AFIX   0
PART 1
C21C  1    0.859794    0.763240    0.444525    51.00000    0.12045    0.08688 =
         0.12884   -0.00729   -0.02399    0.01602
AFIX  23
H21E  2    0.876367    0.759554    0.453530    51.00000   -1.20000
H21F  2    0.848093    0.760061    0.479445    51.00000   -1.20000
AFIX   0
C21D  1    0.843766    0.609567    0.724602    41.00000    0.18980    0.21946 =
         0.16892   -0.04449   -0.09462    0.09412
AFIX  23
H21G  2    0.847206    0.601289    0.759589    41.00000   -1.20000
H21H  2    0.858714    0.611327    0.696502    41.00000   -1.20000
AFIX   0
PART 2
C21E  1    0.843948    0.647814    0.680596   -41.00000    0.18980    0.21946 =
         0.16892   -0.04449   -0.09462    0.09412
AFIX  23
H21I  2    0.863690    0.660364    0.662765   -41.00000   -1.20000
H21J  2    0.834395    0.660200    0.684629   -41.00000   -1.20000
AFIX   0
C21G  1    0.870951    0.760490    0.429667   -51.00000    0.12045    0.08688 =
         0.12884   -0.00729   -0.02399    0.01602
AFIX  23
H21K  2    0.867691    0.761309    0.470593   -51.00000   -1.20000
H21L  2    0.882894    0.750509    0.424834   -51.00000   -1.20000
AFIX   0
PART 0
C22A  1    0.770648    0.751761    0.808663    11.00000    0.08684    0.07819 =
         0.11352    0.00007   -0.02361    0.03198
AFIX  23
H22E  2    0.755562    0.741767    0.838689    11.00000   -1.20000
H22F  2    0.764168    0.763306    0.785152    11.00000   -1.20000
AFIX   0
C22B  1    0.788022    0.823700    0.433191    11.00000    0.21564    0.10281 =
         0.15696   -0.00492    0.02314    0.04683
AFIX  23
H22G  2    0.794457    0.821120    0.395323    11.00000   -1.20000
H22H  2    0.806062    0.837276    0.455159    11.00000   -1.20000
AFIX   0
PART 1
C22C  1    0.872962    0.795830    0.425892    51.00000    0.13381    0.09350 =
         0.13793   -0.00541   -0.02129    0.00963
AFIX  23
H22I  2    0.882264    0.798535    0.388277    51.00000   -1.20000
H22J  2    0.856757    0.800665    0.422752    51.00000   -1.20000
AFIX   0
PART 2
C22G  1    0.889454    0.792904    0.407311   -51.00000    0.13381    0.09350 =
         0.13793   -0.00541   -0.02129    0.00963
AFIX  23
H22K  2    0.892879    0.792371    0.366377   -51.00000   -1.20000
H22L  2    0.877909    0.803264    0.412710   -51.00000   -1.20000
AFIX   0
PART 0
C23A  1    0.800501    0.773266    0.835837    11.00000    0.10752    0.08317 =
         0.12654   -0.01224   -0.04220    0.03809
AFIX 137
H23G  2    0.815001    0.784966    0.806463    11.00000   -1.50000
H23H  2    0.807750    0.761934    0.857186    11.00000   -1.50000
H23I  2    0.797962    0.786737    0.861347    11.00000   -1.50000
AFIX   0
C23B  1    0.765541    0.838852    0.427029    11.00000    0.38686    0.15650 =
         0.20709    0.00330    0.02169    0.16098
AFIX 137
H23J  2    0.745873    0.823653    0.413221    11.00000   -1.50000
H23K  2    0.774444    0.855560    0.400385    11.00000   -1.50000
H23L  2    0.763366    0.846066    0.463934    11.00000   -1.50000
AFIX   0
PART 1
C23C  1    0.896267    0.817025    0.467774    51.00000    0.15779    0.11493 =
         0.16386   -0.00467   -0.02330    0.00090
AFIX 137
H23M  2    0.901848    0.837637    0.458515    51.00000   -1.50000
H23N  2    0.913974    0.814786    0.465774    51.00000   -1.50000
H23O  2    0.887972    0.812287    0.505976    51.00000   -1.50000
AFIX   0
PART 2
C23G  1    0.919245    0.810334    0.436841   -51.00000    0.15779    0.11493 =
         0.16386   -0.00467   -0.02330    0.00090
AFIX 137
H23P  2    0.935344    0.814238    0.410370   -51.00000   -1.50000
H23Q  2    0.919976    0.798727    0.468828   -51.00000   -1.50000
H23R  2    0.921712    0.829329    0.450454   -51.00000   -1.50000
AFIX   0

O1S   5    0.521494    0.571901    0.314717   -31.00000    0.26263    0.28816 =
         0.26276    0.00886    0.01266    0.15554
C1S   1    0.550394    0.590427    0.339722   -31.00000    0.26263    0.28816 =
         0.26276    0.00886    0.01266    0.15554
AFIX  23
H1SG  2    0.566111    0.590415    0.315922   -31.00000   -1.20000
H1SH  2    0.551205    0.582739    0.377506   -31.00000   -1.20000
AFIX   0
C2S   1    0.555293    0.621503    0.344442   -31.00000    0.26263    0.28816 =
         0.26276    0.00886    0.01266    0.15554
AFIX  23
H2SE  2    0.562246    0.632559    0.308442   -31.00000   -1.20000
H2SF  2    0.569594    0.632986    0.374825   -31.00000   -1.20000
AFIX   0
C3S   1    0.523055    0.614081    0.359182   -31.00000    0.26263    0.28816 =
         0.26276    0.00886    0.01266    0.15554
AFIX  23
H3SE  2    0.518948    0.610143    0.399978   -31.00000   -1.20000
H3SF  2    0.519463    0.630436    0.347807   -31.00000   -1.20000
AFIX   0
C4S   1    0.504453    0.586235    0.324678   -31.00000    0.26263    0.28816 =
         0.26276    0.00886    0.01266    0.15554
AFIX  23
H4SE  2    0.485896    0.572577    0.345238   -31.00000   -1.20000
H4SF  2    0.498896    0.591563    0.288360   -31.00000   -1.20000
AFIX   0
PART 1
O1T   5    0.526603    0.629399    0.324160    31.00000    0.26263    0.28816 =
         0.26276    0.00886    0.01266    0.15554
C1T   1    0.542108    0.616693    0.294339    31.00000    0.26263    0.28816 =
         0.26276    0.00886    0.01266    0.15554
AFIX  23
H1TA  2    0.537091    0.614138    0.253699    31.00000   -1.20000
H1TB  2    0.537643    0.597267    0.310629    31.00000   -1.20000
AFIX   0
C2T   1    0.575459    0.641363    0.304630    31.00000    0.26263    0.28816 =
         0.26276    0.00886    0.01266    0.15554
AFIX  23
H2TA  2    0.581675    0.641498    0.344147    31.00000   -1.20000
H2TB  2    0.589287    0.639185    0.278806    31.00000   -1.20000
AFIX   0
C3T   1    0.573030    0.669170    0.290704    31.00000    0.26263    0.28816 =
         0.26276    0.00886    0.01266    0.15554
AFIX  23
H3TA  2    0.574089    0.672725    0.249548    31.00000   -1.20000
H3TB  2    0.589002    0.687175    0.309545    31.00000   -1.20000
AFIX   0
C4T   1    0.541927    0.660794    0.314286    31.00000    0.26263    0.28816 =
         0.26276    0.00886    0.01266    0.15554
AFIX  23
H4TA  2    0.543973    0.671685    0.349833    31.00000   -1.20000
H4TB  2    0.530825    0.665960    0.286790    31.00000   -1.20000
AFIX   0

C1SA  1    0.607187    0.394865    0.367672    21.00000    0.28476    0.27720 =
         0.32705    0.00008    0.00777    0.17811
AFIX 137
H1SA  2    0.600334    0.397475    0.330717    21.00000   -1.50000
H1SB  2    0.595082    0.374002    0.379567    21.00000   -1.50000
H1SC  2    0.628178    0.400144    0.365137    21.00000   -1.50000
AFIX   0
PART 2
C1SB  1    0.604630    0.378854    0.267000   -21.00000    0.28476    0.27720 =
         0.32705    0.00008    0.00777    0.17811
AFIX 137
H1SD  2    0.597670    0.357967    0.276673   -21.00000   -1.50000
H1SE  2    0.618453    0.384761    0.235057   -21.00000   -1.50000
H1SF  2    0.587501    0.381104    0.256767   -21.00000   -1.50000
AFIX   0
PART 1
C2SA  1    0.604109    0.414523    0.409487    21.00000    0.28476    0.27720 =
         0.32705    0.00008    0.00777    0.17811
AFIX  23
H2SA  2    0.582910    0.409293    0.411028    21.00000   -1.20000
H2SB  2    0.615898    0.435454    0.396395    21.00000   -1.20000
AFIX   0
PART 2
C2SB  1    0.620092    0.398030    0.315965   -21.00000    0.28476    0.27720 =
         0.32705    0.00008    0.00777    0.17811
AFIX  23
H2SC  2    0.638736    0.415402    0.302027   -21.00000   -1.20000
H2SD  2    0.625986    0.386633    0.341256   -21.00000   -1.20000
AFIX   0
PART 1
C3SA  1    0.614176    0.412475    0.468146    21.00000    0.28476    0.27720 =
         0.32705    0.00008    0.00777    0.17811
AFIX  23
H3SA  2    0.635263    0.417375    0.465923    21.00000   -1.20000
H3SB  2    0.613675    0.428091    0.491470    21.00000   -1.20000
AFIX   0
PART 2
C3SB  1    0.604342    0.409620    0.350530   -21.00000    0.28476    0.27720 =
         0.32705    0.00008    0.00777    0.17811
AFIX  23
H3SC  2    0.584029    0.392983    0.358956   -21.00000   -1.20000
H3SD  2    0.602184    0.424588    0.328148   -21.00000   -1.20000
AFIX   0
PART 1
C4SA  1    0.597489    0.384219    0.497565    21.00000    0.28476    0.27720 =
         0.32705    0.00008    0.00777    0.17811
AFIX  23
H4SA  2    0.602501    0.369866    0.480215    21.00000   -1.20000
H4SB  2    0.575975    0.376565    0.490798    21.00000   -1.20000
AFIX   0
PART 2
C4SB  1    0.619674    0.423775    0.405284   -21.00000    0.28476    0.27720 =
         0.32705    0.00008    0.00777    0.17811
AFIX  23
H4SC  2    0.607378    0.430181    0.426577   -21.00000   -1.20000
H4SD  2    0.639204    0.441715    0.397278   -21.00000   -1.20000
AFIX   0
PART 1
C5SA  1    0.602253    0.384218    0.561484    21.00000    0.28476    0.27720 =
         0.32705    0.00008    0.00777    0.17811
AFIX 137
H5SA  2    0.582916    0.375405    0.580722    21.00000   -1.50000
H5SB  2    0.614991    0.404777    0.574563    21.00000   -1.50000
H5SC  2    0.611889    0.372474    0.569940    21.00000   -1.50000
AFIX   0
PART 2
C5SB  1    0.624414    0.402219    0.440632   -21.00000    0.28476    0.27720 =
         0.32705    0.00008    0.00777    0.17811
AFIX 137
H5SD  2    0.615246    0.382737    0.421877   -21.00000   -1.50000
H5SE  2    0.615210    0.400074    0.477723   -21.00000   -1.50000
H5SF  2    0.645862    0.409857    0.445241   -21.00000   -1.50000
AFIX   0
HKLF 4


REM  mo849_rhs1_a.res in R-3
REM wR2 = 0.3408, GooF = S = 1.326, Restrained GooF = 1.329 for all data
REM R1 = 0.1012 for 16555 Fo > 4sig(Fo) and 0.1243 for all 23802 data
REM 1120 parameters refined using 378 restraints

END

WGHT      0.2000      0.0000

REM Highest difference peak  2.452,  deepest hole -0.525,  1-sigma level  0.122
Q1    1   0.5664  0.4734  0.2756  11.00000  0.05    2.45
Q2    1   0.5614  0.4382  0.3692  11.00000  0.05    2.27
Q3    1   0.5349  0.4903  0.3306  11.00000  0.05    2.04
Q4    1   0.5295  0.4567  0.4250  11.00000  0.05    1.67
Q5    1   0.6668  0.5738  0.4645  11.00000  0.05    1.28
Q6    1   0.5727  0.4986  0.2741  11.00000  0.05    0.91
Q7    1   0.5222  0.6712  0.3303  11.00000  0.05    0.81
Q8    1   0.5415  0.5172  0.3362  11.00000  0.05    0.79
Q9    1   0.5771  0.3644  0.5905  11.00000  0.05    0.66
Q10   1   0.5886  0.3750  0.6104  11.00000  0.05    0.64
Q11   1   0.5222  0.4816  0.3975  11.00000  0.05    0.59
Q12   1   0.6849  0.5901  0.6301  11.00000  0.05    0.58
Q13   1   0.6052  0.3915  0.3007  11.00000  0.05    0.58
Q14   1   0.5954  0.3911  0.4508  11.00000  0.05    0.58
Q15   1   0.7243  0.7181  0.5575  11.00000  0.05    0.57
Q16   1   0.6178  0.5901  0.2163  11.00000  0.05    0.55
Q17   1   0.5303  0.5874  0.3331  11.00000  0.05    0.55
Q18   1   0.5988  0.3826  0.4415  11.00000  0.05    0.54
Q19   1   0.6836  0.6443  0.5512  11.00000  0.05    0.54
Q20   1   0.5707  0.5297  0.2382  11.00000  0.05    0.53
Q21   1   0.5446  0.6904  0.3002  11.00000  0.05    0.52
Q22   1   0.5189  0.5014  0.3578  11.00000  0.05    0.51
Q23   1   0.7162  0.5812  0.3041  11.00000  0.05    0.51
Q24   1   0.6423  0.6542  0.4587  11.00000  0.05    0.50
Q25   1   0.5773  0.4430  0.2925  11.00000  0.05    0.50
Q26   1   0.5518  0.5018  0.2649  11.00000  0.05    0.50
Q27   1   0.5744  0.5513  0.1890  11.00000  0.05    0.49
Q28   1   0.7148  0.5242  0.4498  11.00000  0.05    0.49
Q29   1   0.7127  0.5705  0.5839  11.00000  0.05    0.48
Q30   1   0.5870  0.4516  0.5544  11.00000  0.05    0.47
Q31   1   0.7423  0.5695  0.5051  11.00000  0.05    0.47
Q32   1   0.6414  0.5863  0.3145  11.00000  0.05    0.46
Q33   1   0.6224  0.4322  0.4232  11.00000  0.05    0.45
Q34   1   0.7457  0.6000  0.4334  11.00000  0.05    0.45
Q35   1   0.6409  0.5495  0.6301  11.00000  0.05    0.45
Q36   1   0.7228  0.5605  0.3741  11.00000  0.05    0.44
Q37   1   0.5101  0.6412  0.3203  11.00000  0.05    0.44
Q38   1   0.7292  0.5798  0.3422  11.00000  0.05    0.43
Q39   1   0.8496  0.6344  0.6750  11.00000  0.05    0.43
Q40   1   0.6098  0.4562  0.2898  11.00000  0.05    0.43
;
_shelx_res_checksum              30897
_shelx_fab_file                  
;
0 0 3 401.6309 -6.3897
0 0 6 117.3584 -1.3501
0 0 9 12.2043 -0.5258
0 0 12 5.3552 -2.8927
0 0 15 10.4957 -0.9395
0 0 18 -6.1185 0.0599
0 0 21 -6.4658 0.8351
0 0 24 3.3789 0.8339
0 0 27 -3.9515 0.3632
0 1 -28 -5.8295 -0.0441
0 1 -25 5.3583 0.2087
0 1 -22 -4.8572 1.7265
0 1 -19 -4.2058 1.0839
0 1 -16 1.3853 -3.6764
0 1 -13 3.0657 -6.8601
0 1 -10 10.4744 -3.1771
0 1 -7 154.9738 -0.1404
0 1 -4 -242.3880 -7.6389
0 1 -1 -714.5390 -18.7362
0 1 2 -93.3527 -12.5906
0 1 5 -115.0206 -2.2985
0 1 8 -30.8133 1.0057
0 1 11 -30.4844 -3.6797
0 1 14 8.6583 -6.8954
0 1 17 7.9291 -1.7210
0 1 20 -0.0868 2.5129
0 1 23 4.3443 1.6393
0 1 26 -1.0779 -0.2626
0 1 29 -11.3513 -0.2688
0 2 -29 -11.9020 0.1703
0 2 -26 -3.1733 0.0924
0 2 -23 3.9132 -0.8026
0 2 -20 1.8972 -1.0536
0 2 -17 4.2232 1.5805
0 2 -14 9.0808 4.3883
0 2 -11 -14.5701 2.4545
0 2 -8 -11.2371 -0.1143
0 2 -5 -71.2433 2.1091
0 2 -2 -51.8548 7.6587
0 2 1 -363.3260 10.1828
0 2 4 -56.7314 2.5282
0 2 7 121.0417 -0.3913
0 2 10 9.7389 1.5122
0 2 13 9.4811 2.5804
0 2 16 4.8365 0.8357
0 2 19 -2.6066 -1.2882
0 2 22 -4.6636 -1.2108
0 2 25 4.1335 -0.2600
0 2 28 -3.2542 -0.1215
0 3 -27 2.7615 0.1007
0 3 -24 -1.3545 -0.2302
0 3 -21 -0.9665 -0.8556
0 3 -18 -4.6254 -0.7400
0 3 -15 -7.5969 -0.6234
0 3 -12 -16.8204 0.1034
0 3 -9 5.1440 -0.2564
0 3 -6 -19.1761 -1.3339
0 3 -3 -149.1829 -0.9770
0 3 0 294.0560 -2.7507
0 3 3 -39.3113 -2.1244
0 3 6 7.4375 0.4519
0 3 9 -8.5780 0.1679
0 3 12 -2.7105 -1.5295
0 3 15 6.8344 -0.9320
0 3 18 8.7553 0.8322
0 3 21 -1.6935 1.6209
0 3 24 0.5303 0.7809
0 3 27 -0.5102 -0.0538
0 4 -28 -3.2886 -0.2463
0 4 -25 -3.1193 -0.6041
0 4 -22 -4.1675 -1.0403
0 4 -19 -4.9258 -1.2710
0 4 -16 -6.1625 -1.2185
0 4 -13 17.1373 -0.6038
0 4 -10 2.4572 -0.4927
0 4 -7 53.9095 -0.5882
0 4 -4 15.6221 -0.5412
0 4 -1 19.2450 0.5510
0 4 2 -101.0408 2.7978
0 4 5 -63.1486 2.9378
0 4 8 36.2523 1.2038
0 4 11 -1.0125 0.9201
0 4 14 -14.8649 1.8404
0 4 17 -8.2659 2.2833
0 4 20 -4.0849 1.4181
0 4 23 -3.6694 0.2491
0 4 26 5.2107 0.0808
0 4 29 -4.6762 0.1465
0 5 -29 0.3315 -0.1355
0 5 -26 -2.7101 -0.0297
0 5 -23 -1.5400 -0.3267
0 5 -20 8.9604 -0.2252
0 5 -17 6.0410 0.9772
0 5 -14 26.1822 1.1627
0 5 -11 8.5299 -0.0517
0 5 -8 4.8694 -1.6970
0 5 -5 111.3056 0.1709
0 5 -2 -4.8996 2.6685
0 5 1 126.5518 1.3897
0 5 4 -1.2063 -2.2517
0 5 7 13.2761 -2.3500
0 5 10 -8.6064 -0.6992
0 5 13 -11.4661 0.5075
0 5 16 0.5751 -0.4672
0 5 19 4.7356 -1.3330
0 5 22 -0.6260 -0.9557
0 5 25 4.0760 -0.0956
0 5 28 -1.4119 0.1807
0 6 -27 3.1485 0.3922
0 6 -24 3.4165 0.4136
0 6 -21 3.7468 0.7924
0 6 -18 -1.3295 1.6324
0 6 -15 -4.6792 2.2522
0 6 -12 1.3991 2.3085
0 6 -9 -40.8434 1.4519
0 6 -6 13.9687 1.9912
0 6 -3 167.1072 2.4715
0 6 0 121.1861 0.1107
0 6 3 90.6225 -0.1243
0 6 6 -58.4196 -0.5902
0 6 9 18.4652 -0.8748
0 6 12 25.8672 -1.2300
0 6 15 -1.4751 -1.1163
0 6 18 12.1074 -0.5673
0 6 21 -3.2385 -0.4540
0 6 24 -3.8747 -0.2057
0 6 27 -7.4969 -0.0320
0 7 -28 -1.0914 -0.0501
0 7 -25 0.0464 0.0687
0 7 -22 1.2496 0.2967
0 7 -19 -3.8948 0.3538
0 7 -16 -13.9351 -0.6341
0 7 -13 3.8830 -1.8503
0 7 -10 -12.4035 -0.5271
0 7 -7 25.6064 1.3947
0 7 -4 -38.5952 -0.2131
0 7 -1 -242.2593 -2.3577
0 7 2 136.9543 -2.5888
0 7 5 65.1251 0.0092
0 7 8 47.2437 2.7609
0 7 11 12.5516 1.8915
0 7 14 -14.4346 -0.6375
0 7 17 -4.1743 -0.3775
0 7 20 -2.3056 1.1622
0 7 23 -4.6154 1.1544
0 7 26 5.6191 0.2780
0 7 29 -0.2966 0.0378
0 8 -29 -0.7127 -0.3182
0 8 -26 -3.1254 -0.5925
0 8 -23 -3.0839 -0.4517
0 8 -20 -0.1043 -0.5230
0 8 -17 -3.5434 -0.9538
0 8 -14 6.9748 -1.5857
0 8 -11 22.5864 -0.6271
0 8 -8 -14.4165 0.6580
0 8 -5 -49.3437 0.8688
0 8 -2 -109.2525 0.7064
0 8 1 -43.0073 0.8842
0 8 4 -157.1256 0.9958
0 8 7 -55.3359 1.8479
0 8 10 -1.1925 1.2640
0 8 13 -1.3557 0.0410
0 8 16 4.2808 -0.1849
0 8 19 8.6599 0.1106
0 8 22 -4.1020 0.0655
0 8 25 1.7107 -0.1204
0 8 28 -2.1793 -0.3614
0 9 -27 1.0632 0.1687
0 9 -24 -0.8524 -0.0076
0 9 -21 2.1308 -0.4315
0 9 -18 2.0419 -0.3178
0 9 -15 6.0323 0.1546
0 9 -12 5.9918 0.2678
0 9 -9 -25.9205 -0.9268
0 9 -6 -23.7856 -2.5351
0 9 -3 40.7763 -0.9911
0 9 0 112.3832 -0.7018
0 9 3 25.2826 -1.2623
0 9 6 -12.2062 -2.7085
0 9 9 3.1068 -2.6916
0 9 12 -6.7332 -1.1465
0 9 15 -6.0586 -0.4089
0 9 18 0.0268 -0.9112
0 9 21 3.8652 -0.8261
0 9 24 0.4736 -0.1739
0 9 27 10.2450 0.1681
0 10 -28 0.7276 0.4219
0 10 -25 4.1940 0.7813
0 10 -22 -0.7157 0.3936
0 10 -19 1.4255 -0.6179
0 10 -16 0.5469 -0.5962
0 10 -13 -7.4297 1.0634
0 10 -10 -3.4701 1.3546
0 10 -7 3.5091 -1.5715
0 10 -4 96.7071 -4.0179
0 10 -1 -134.9075 -1.7200
0 10 2 45.1842 0.9272
0 10 5 -66.0475 1.1883
0 10 8 -18.8378 -0.9705
0 10 11 -12.9839 -1.9493
0 10 14 4.3494 0.0116
0 10 17 1.8826 0.9922
0 10 20 3.4624 0.5471
0 10 23 -2.7565 0.0039
0 10 26 -5.7389 -0.2680
0 10 29 -3.4964 -0.2488
0 11 -26 1.2368 -0.1495
0 11 -23 -6.3113 0.0391
0 11 -20 -7.3227 0.3046
0 11 -17 -1.8295 -0.0242
0 11 -14 -0.5456 -0.4683
0 11 -11 16.2616 -0.5717
0 11 -8 16.1516 -0.2186
0 11 -5 21.2371 -0.1823
0 11 -2 -54.5209 -0.0405
0 11 1 64.4967 0.2235
0 11 4 102.5658 0.5830
0 11 7 22.2490 0.5925
0 11 10 28.7214 0.3468
0 11 13 6.2153 0.8433
0 11 16 -12.1832 1.2619
0 11 19 -1.9899 0.7312
0 11 22 -0.5450 0.2007
0 11 25 1.2637 -0.1290
0 11 28 -3.9547 0.1950
0 12 -27 2.7492 -0.4634
0 12 -24 -0.4023 -0.4663
0 12 -21 -5.3757 0.2857
0 12 -18 11.5760 1.0116
0 12 -15 6.8351 0.9435
0 12 -12 -9.7326 0.3040
0 12 -9 6.8642 1.0727
0 12 -6 -0.8452 2.5892
0 12 -3 -3.8319 2.9981
0 12 0 48.2795 1.7810
0 12 3 34.7892 0.5640
0 12 6 -7.9246 -0.2370
0 12 9 -16.4970 -0.3104
0 12 12 -0.3651 -0.0913
0 12 15 -3.5661 -0.2883
0 12 18 0.5741 -0.4781
0 12 21 5.4814 -0.6758
0 12 24 -1.3458 -0.2942
0 12 27 5.7305 0.2367
0 13 -28 1.2729 -0.1640
0 13 -25 10.9134 -0.3248
0 13 -22 1.4035 -0.4055
0 13 -19 4.2097 0.3019
0 13 -16 -5.3832 0.8599
0 13 -13 -7.2813 -0.5956
0 13 -10 3.7498 -1.0463
0 13 -7 -12.8633 -0.5550
0 13 -4 -6.5806 0.0260
0 13 -1 7.6856 -0.2018
0 13 2 -11.0182 -0.8574
0 13 5 8.9463 -1.7691
0 13 8 -10.6039 -0.3562
0 13 11 13.8237 -0.2251
0 13 14 3.4262 -0.3598
0 13 17 -4.9682 -0.2566
0 13 20 0.5123 -0.2318
0 13 23 3.3839 -0.2135
0 13 26 2.1111 -0.0527
0 14 -26 -0.1595 0.0096
0 14 -23 -2.1221 -0.2920
0 14 -20 -6.5284 -0.6254
0 14 -17 2.8344 -1.0234
0 14 -14 -7.1621 -1.0746
0 14 -11 10.2407 -0.6707
0 14 -8 4.9568 0.3606
0 14 -5 -7.0732 0.4904
0 14 -2 17.9429 0.9798
0 14 1 -21.7009 -0.1092
0 14 4 25.6333 0.6139
0 14 7 -1.0537 2.4859
0 14 10 -8.6357 1.9726
0 14 13 9.8643 0.4073
0 14 16 6.8645 -0.3857
0 14 19 0.9083 0.0732
0 14 22 0.1966 0.6347
0 14 25 -0.9211 0.0136
0 14 28 -4.7349 -0.2785
0 15 -27 4.5728 0.1318
0 15 -24 -4.6442 0.1343
0 15 -21 1.5054 0.2634
0 15 -18 -0.5336 0.3731
0 15 -15 -4.6522 0.4891
0 15 -12 0.3405 0.0150
0 15 -9 -13.3251 0.1406
0 15 -6 -19.9427 2.0646
0 15 -3 -5.9736 2.2615
0 15 0 -29.6534 0.3462
0 15 3 -14.7992 -0.7638
0 15 6 -15.6831 1.2857
0 15 9 -14.2250 2.5324
0 15 12 -0.0106 1.4461
0 15 15 -7.4825 -1.1981
0 15 18 -9.7860 -1.1386
0 15 21 3.2879 0.2072
0 15 24 -0.4841 0.5686
0 15 27 10.7805 0.0020
0 16 -28 -3.4113 0.2789
0 16 -25 -2.5877 0.3825
0 16 -22 -2.2510 0.4898
0 16 -19 2.4557 0.0596
0 16 -16 -1.9773 0.0129
0 16 -13 0.6255 0.1998
0 16 -10 10.9573 0.2347
0 16 -7 7.8867 -0.7294
0 16 -4 13.2536 -1.7370
0 16 -1 12.5923 -1.0520
0 16 2 36.9732 -0.4522
0 16 5 13.9018 -0.7665
0 16 8 5.2420 -0.9485
0 16 11 -1.6030 -0.9653
0 16 14 -0.0377 0.0759
0 16 17 2.6030 0.7391
0 16 20 2.9341 0.5851
0 16 23 8.2052 0.3480
0 16 26 -0.7326 0.2583
0 17 -26 3.4153 0.3675
0 17 -23 7.4416 0.1209
0 17 -20 1.5218 -0.7986
0 17 -17 -2.4607 -1.2745
0 17 -14 3.2009 -0.0018
0 17 -11 -3.6513 0.4066
0 17 -8 -9.7335 -1.8968
0 17 -5 -3.9793 -4.7427
0 17 -2 3.7350 -3.4705
0 17 1 -19.0473 -0.0074
0 17 4 -4.2863 -0.0711
0 17 7 -0.6286 -2.5515
0 17 10 -3.0145 -2.8453
0 17 13 1.2222 -0.2070
0 17 16 -0.1679 1.3555
0 17 19 -3.6888 0.8398
0 17 22 -4.5756 0.0939
0 17 25 -1.7297 0.0738
0 17 28 -7.7382 0.1906
0 18 -27 -6.6609 -0.1314
0 18 -24 -4.0798 0.0227
0 18 -21 -5.0000 -0.1741
0 18 -18 -8.3001 -0.1978
0 18 -15 -1.4946 0.3224
0 18 -12 6.6216 1.2098
0 18 -9 1.7548 1.1566
0 18 -6 -7.6356 0.6189
0 18 -3 26.7586 -0.4403
0 18 0 14.3925 0.2703
0 18 3 12.2063 0.5689
0 18 6 10.0117 0.1376
0 18 9 5.3311 -1.3693
0 18 12 1.9493 -1.3753
0 18 15 2.2649 -0.9273
0 18 18 -1.4631 -0.5430
0 18 21 -0.7291 -0.6581
0 18 24 2.8798 -0.5934
0 18 27 11.6186 -0.3703
0 19 -25 2.2623 -0.3351
0 19 -22 3.7047 0.3482
0 19 -19 -3.5380 1.2108
0 19 -16 8.9945 1.5501
0 19 -13 3.0253 0.2770
0 19 -10 -11.1338 0.2505
0 19 -7 -7.6709 2.3398
0 19 -4 5.2240 2.7421
0 19 -1 11.1338 1.3019
0 19 2 0.6993 -0.6866
0 19 5 -3.0937 -1.4121
0 19 8 2.0814 -0.3629
0 19 11 -4.7626 -0.4787
0 19 14 1.5660 -1.2329
0 19 17 -0.6226 -1.2586
0 19 20 -5.8048 -1.0945
0 19 23 0.4016 -0.5391
0 19 26 0.0005 -0.0693
0 20 -26 2.0667 -0.4161
0 20 -23 2.0221 -0.8283
0 20 -20 -1.6912 -0.1386
0 20 -17 0.5229 0.2251
0 20 -14 -1.3832 -0.1945
0 20 -11 -0.5526 -1.1804
0 20 -8 18.6471 -0.6442
0 20 -5 13.7504 1.0466
0 20 -2 -0.0800 2.4680
0 20 1 -12.5342 1.2378
0 20 4 10.7183 0.9551
0 20 7 8.0989 1.2935
0 20 10 -3.2503 1.5344
0 20 13 0.9506 1.3591
0 20 16 1.7285 1.0858
0 20 19 -1.1983 0.3210
0 20 22 2.6436 0.2426
0 20 25 -4.1621 -0.0251
0 21 -27 0.4279 -0.2072
0 21 -24 -1.7814 -0.3429
0 21 -21 5.5764 -0.7698
0 21 -18 -2.9434 -1.2165
0 21 -15 -5.2727 -1.2569
0 21 -12 -3.5660 -1.1432
0 21 -9 0.7933 -0.7828
0 21 -6 -12.3047 0.3337
0 21 -3 -19.6035 -0.0606
0 21 0 -8.1260 0.5918
0 21 3 3.2679 1.2290
0 21 6 -4.5999 1.8802
0 21 9 -6.1749 2.6236
0 21 12 -2.9661 2.0098
0 21 15 0.2672 0.9867
0 21 18 -0.1179 0.7819
0 21 21 1.2208 0.5779
0 21 24 2.1247 0.3265
0 21 27 1.5236 0.2198
0 22 -25 -1.2363 0.3705
0 22 -22 -3.1355 0.2879
0 22 -19 -3.1274 -0.1341
0 22 -16 2.6689 -0.5819
0 22 -13 4.1159 -0.6180
0 22 -10 2.2613 -0.1643
0 22 -7 3.5959 -0.2944
0 22 -4 3.9440 -0.8661
0 22 -1 14.7241 -1.9506
0 22 2 -12.3689 -2.1312
0 22 5 -0.4750 -0.8706
0 22 8 1.7572 0.8095
0 22 11 -4.6150 0.4035
0 22 14 1.1968 -0.6290
0 22 17 0.5307 -0.6498
0 22 20 0.7227 0.3020
0 22 23 0.2195 0.7154
0 22 26 -3.4860 0.3690
0 23 -26 1.5253 0.4730
0 23 -23 -3.8288 0.6764
0 23 -20 5.6751 0.9529
0 23 -17 1.2648 0.4037
0 23 -14 -2.5765 -0.0187
0 23 -11 -4.2803 -0.5977
0 23 -8 -7.6207 -1.2759
0 23 -5 -7.6562 -1.2897
0 23 -2 0.9697 -2.0231
0 23 1 -15.1258 -2.2490
0 23 4 1.7965 -1.8438
0 23 7 -9.7742 -1.7438
0 23 10 -1.5257 -0.9231
0 23 13 -4.4182 -0.6985
0 23 16 -2.5654 -0.0404
0 23 19 -4.6860 0.1931
0 23 22 -3.2951 0.3697
0 23 25 3.2293 0.2443
0 24 -24 0.1576 0.2045
0 24 -21 -5.8031 -0.0575
0 24 -18 -5.7990 -0.1197
0 24 -15 0.7618 0.7521
0 24 -12 -2.1474 1.7005
0 24 -9 1.5024 1.3844
0 24 -6 1.7175 -0.2923
0 24 -3 3.3443 -0.8672
0 24 0 10.6950 1.0436
0 24 3 8.9116 2.0129
0 24 6 4.5358 0.2334
0 24 9 2.1631 -1.3703
0 24 12 -0.6615 -0.9937
0 24 15 -3.0777 0.2021
0 24 18 1.7629 0.4185
0 24 21 0.4988 -0.2549
0 24 24 4.8602 -0.5425
0 25 -25 1.9433 -0.0108
0 25 -22 0.0521 -0.0133
0 25 -19 -2.2430 -0.2053
0 25 -16 4.4946 0.4854
0 25 -13 -4.9635 1.7063
0 25 -10 -1.3146 2.4734
0 25 -7 -9.1283 1.7140
0 25 -4 -7.1468 0.8787
0 25 -1 -0.1444 1.1367
0 25 2 -8.8106 1.9955
0 25 5 1.4108 1.0289
0 25 8 0.4750 -0.5910
0 25 11 1.9542 -1.3278
0 25 14 7.9479 -0.7338
0 25 17 1.3556 -0.0871
0 25 20 -4.3349 -0.3761
0 25 23 -5.9060 -0.7805
0 25 26 -5.3620 -0.5248
0 26 -26 -0.8345 -0.3287
0 26 -23 -1.3100 -0.3916
0 26 -20 6.8551 0.0769
0 26 -17 0.8934 0.3611
0 26 -14 -2.6786 -0.4963
0 26 -11 -1.3203 -1.3007
0 26 -8 3.3626 -1.3883
0 26 -5 7.4531 0.4981
0 26 -2 4.4639 0.9260
0 26 1 6.8560 -0.3312
0 26 4 5.2061 -1.0763
0 26 7 -0.7967 -0.5169
0 26 10 -2.5772 0.6346
0 26 13 -7.5921 0.1536
0 26 16 -3.2676 -0.3943
0 26 19 -0.4704 -0.6254
0 26 22 2.0631 -0.1828
0 26 25 0.7100 0.0009
0 27 -24 -3.5997 -0.6426
0 27 -21 -0.6498 -0.5661
0 27 -18 -4.2824 -0.0255
0 27 -15 -4.9010 -0.7742
0 27 -12 1.2884 -2.0785
0 27 -9 2.8423 -1.9514
0 27 -6 3.3204 -0.5387
0 27 -3 -4.7730 0.6626
0 27 0 -2.4138 0.2552
0 27 3 -2.2367 -0.6604
0 27 6 -2.0626 -0.3041
0 27 9 -4.1302 0.9224
0 27 12 1.9061 1.3738
0 27 15 -4.8440 0.5725
0 27 18 0.5897 0.1044
0 27 21 -2.3686 -0.0778
0 27 24 1.2888 0.1009
0 28 -25 4.1604 0.0538
0 28 -22 8.5671 0.0564
0 28 -19 0.9264 -0.1569
0 28 -16 -3.0304 -0.1391
0 28 -13 3.2154 0.2471
0 28 -10 3.4459 0.0841
0 28 -7 3.4769 -0.2453
0 28 -4 -0.2411 0.0531
0 28 -1 0.3882 0.1796
0 28 2 4.6827 0.0316
0 28 5 2.9762 0.2826
0 28 8 2.3102 0.3235
0 28 11 -2.8671 0.6089
0 28 14 -2.8906 0.3568
0 28 17 4.5605 -0.1214
0 28 20 4.7856 -0.1204
0 28 23 -5.9282 0.0862
0 29 -23 -4.5437 0.9212
0 29 -20 3.3883 0.6746
0 29 -17 7.2435 -0.1217
0 29 -14 0.5158 0.0673
0 29 -11 3.4581 1.0056
0 29 -8 -0.6236 0.7815
0 29 -5 3.0623 -0.1093
0 29 -2 -0.4844 -1.3591
0 29 1 -3.4640 -1.1060
0 29 4 -4.9469 0.0286
0 29 7 4.6357 -0.0535
0 29 10 2.8555 0.0306
0 29 13 5.8363 -0.3766
0 29 16 -3.8779 -0.2019
0 29 19 -3.9471 0.2340
0 29 22 -0.9211 0.4830
0 29 25 1.1194 0.2077
0 30 -24 14.1302 -0.0137
0 30 -21 -1.1973 -0.0781
0 30 -18 -4.3983 -0.2527
0 30 -15 -6.1540 -0.5524
0 30 -12 -2.3601 -0.6805
0 30 -9 -0.2537 -0.1126
0 30 -6 -3.0610 -0.1755
0 30 -3 -1.4172 -0.7511
0 30 0 3.4677 -0.8184
0 30 3 2.5540 -0.3096
0 30 6 -5.0328 0.1742
0 30 9 0.1640 0.2590
0 30 12 -1.0847 0.1723
0 30 15 2.1332 -0.0313
0 30 18 4.4534 0.3704
0 30 21 1.7428 0.3474
0 30 24 -1.7771 0.4517
0 31 -22 -8.0623 -0.4054
0 31 -19 -4.3025 -0.2114
0 31 -16 1.9527 0.2119
0 31 -13 3.5200 0.3251
0 31 -10 -1.6150 0.5654
0 31 -7 -4.2520 0.2249
0 31 -4 -3.5073 -0.1394
0 31 -1 -3.9884 0.2301
0 31 2 1.8231 0.6438
0 31 5 -1.7298 1.0227
0 31 8 -0.6747 -0.3565
0 31 11 -0.6526 -1.1346
0 31 14 5.7488 -0.5216
0 31 17 2.1563 0.0847
0 31 20 4.4699 0.1187
0 31 23 -1.8829 -0.3263
0 32 -23 -0.4494 0.1431
0 32 -20 4.3782 0.0220
0 32 -17 3.5601 0.3772
0 32 -14 -0.0503 0.6077
0 32 -11 -3.3191 0.9872
0 32 -8 -4.1967 0.4208
0 32 -5 4.9336 -0.2893
0 32 -2 3.9549 -0.5750
0 32 1 -3.9872 0.0722
0 32 4 -1.3228 0.6269
0 32 7 1.2353 -0.6583
0 32 10 -0.3026 -1.2330
0 32 13 1.5829 -0.9940
0 32 16 -2.4814 -0.0799
0 32 19 -4.6237 -0.0240
0 32 22 -1.8329 -0.4309
0 33 -21 -3.4011 0.0731
0 33 -18 -2.5801 0.2757
0 33 -15 -1.0116 0.1003
0 33 -12 2.5528 -0.4125
0 33 -9 5.0831 -0.5528
0 33 -6 2.5302 -0.1332
0 33 -3 -0.8027 0.6760
0 33 0 -2.1538 0.4458
0 33 3 -3.9696 -0.2728
0 33 6 -5.2057 -0.0361
0 33 9 -1.2104 0.4094
0 33 12 0.3142 0.5996
0 33 15 -1.3169 0.1439
0 33 18 1.9548 0.0577
0 33 21 -2.0525 0.1134
0 34 -22 1.9082 -0.5080
0 34 -19 -1.8405 -0.0599
0 34 -16 -8.8696 0.3070
0 34 -13 -1.9453 -0.2689
0 34 -10 -0.5451 -1.3541
0 34 -7 7.9932 -0.4906
0 34 -4 3.1936 1.2940
0 34 -1 1.3196 1.7334
0 34 2 -1.9743 -0.3560
0 34 5 6.8486 -0.6742
0 34 8 2.9652 0.6117
0 34 11 1.1391 1.6139
0 34 14 -1.2073 1.0179
0 34 17 2.5154 -0.1999
0 34 20 7.3562 -0.3443
0 34 23 -7.1250 -0.2296
0 35 -23 -0.8420 0.3352
0 35 -20 1.6049 0.0534
0 35 -17 12.3412 0.1785
0 35 -14 -1.2404 0.3745
0 35 -11 -4.7702 0.2127
0 35 -8 -2.2165 -0.1812
0 35 -5 2.4889 0.0047
0 35 -2 3.4102 0.1003
0 35 1 -1.6785 -0.0459
0 35 4 1.2717 -0.3581
0 35 7 3.5692 -0.8688
0 35 10 -0.4893 -0.3415
0 35 13 3.5300 -0.1015
0 35 16 4.3095 -0.2558
0 35 19 -1.6140 -0.3034
0 35 22 1.6874 -0.1015
0 36 -21 1.8940 0.3916
0 36 -18 8.7087 -0.3746
0 36 -15 1.5615 -0.6832
0 36 -12 0.9351 -0.2313
0 36 -9 3.8849 0.4357
0 36 -6 -1.9434 -0.3007
0 36 -3 1.1759 -1.3622
0 36 0 0.1142 -0.9792
0 36 3 1.2455 -0.4161
0 36 6 -3.6826 -0.0645
0 36 9 3.9260 -0.1934
0 36 12 1.7318 -0.5064
0 36 15 3.1786 -0.3778
0 36 18 -5.1337 -0.1908
0 36 21 -0.9154 0.0892
0 37 -22 -1.2137 0.2275
0 37 -19 -6.7059 -0.0886
0 37 -16 -2.4593 -0.4214
0 37 -13 4.0941 -0.0792
0 37 -10 2.2242 0.5355
0 37 -7 -0.3068 0.8226
0 37 -4 -4.0283 0.1390
0 37 -1 -3.3443 -0.2301
0 37 2 1.0673 0.2974
0 37 5 -0.5855 1.1181
0 37 8 -0.8476 0.8196
0 37 11 -1.2832 0.0850
0 37 14 3.1475 0.1689
0 37 17 5.0851 0.0442
0 37 20 0.8841 0.2422
0 38 -20 -0.1425 -0.0100
0 38 -17 -0.1694 0.3147
0 38 -14 -0.2441 0.3090
0 38 -11 -3.3789 0.3122
0 38 -8 -5.1971 0.4190
0 38 -5 -1.8804 0.0762
0 38 -2 5.2868 0.1481
0 38 1 -0.0317 0.6395
0 38 4 -0.5602 0.6913
0 38 7 0.4263 0.1186
0 38 10 -1.4412 -0.1709
0 38 13 -0.6280 -0.0175
0 38 16 -3.8735 0.3354
0 38 19 -5.5345 0.3870
0 39 -21 2.2067 -0.1564
0 39 -18 -0.8023 -0.0682
0 39 -15 1.4757 0.0561
0 39 -12 -2.1984 0.0053
0 39 -9 2.6939 -0.6453
0 39 -6 1.9485 -1.1267
0 39 -3 -2.5262 -1.0547
0 39 0 -1.2167 -0.6640
0 39 3 -0.8455 -0.0492
0 39 6 -0.9469 -0.0473
0 39 9 5.5255 -0.6991
0 39 12 1.8655 -0.5800
0 39 15 2.7104 0.2478
0 39 18 -1.1686 0.6388
0 39 21 8.6017 0.3689
0 40 -19 1.7868 -0.0874
0 40 -16 4.5864 -0.2448
0 40 -13 -0.4117 -0.4116
0 40 -10 0.7020 -0.6725
0 40 -7 -3.0325 -0.5859
0 40 -4 1.8327 -0.5725
0 40 -1 0.9447 -0.6454
0 40 2 -1.6380 -0.8685
0 40 5 -1.1385 -0.6803
0 40 8 -7.3898 -0.2660
0 40 11 -5.3009 -0.1527
0 40 14 -4.2663 0.0134
0 40 17 -0.0394 -0.0786
0 40 20 -1.5278 -0.0596
0 41 -20 -1.6978 0.3253
0 41 -17 -1.9227 0.7142
0 41 -14 -6.3344 0.6496
0 41 -11 -1.5224 0.1567
0 41 -8 1.9959 0.1736
0 41 -5 1.2535 1.0771
0 41 -2 -0.9345 1.4893
0 41 1 -2.3227 0.5613
0 41 4 -2.9128 -0.8204
0 41 7 -2.6475 -0.7934
0 41 10 4.3061 0.0844
0 41 13 6.1831 0.0812
0 41 16 4.9142 -0.4884
0 41 19 -5.5446 -0.6508
0 42 -18 -4.0979 0.3951
0 42 -15 -3.3474 0.5350
0 42 -12 1.2544 0.4786
0 42 -9 3.3137 0.2097
0 42 -6 6.9565 0.4941
0 42 -3 0.4837 1.0269
0 42 0 -1.3862 0.8736
0 42 3 1.3963 -0.2519
0 42 6 15.2238 -0.2759
0 42 9 1.7173 -0.0454
0 42 12 -4.1437 0.1621
0 42 15 -2.8366 0.0327
0 42 18 -9.4188 -0.4786
0 43 -16 1.9572 -0.7651
0 43 -13 -0.1411 -0.3609
0 43 -10 1.6458 0.1081
0 43 -7 -1.3188 0.5573
0 43 -4 0.2317 0.0343
0 43 -1 0.1463 -0.3829
0 43 2 -0.4971 0.3083
0 43 5 0.5189 1.1889
0 43 8 -6.5785 1.0253
0 43 11 0.2837 0.5074
0 43 14 0.0757 0.0730
0 43 17 1.0759 0.0553
0 44 -17 2.6348 -0.7694
0 44 -14 1.6927 -0.9559
0 44 -11 -0.7956 -0.4239
0 44 -8 -0.0735 0.1266
0 44 -5 -3.5580 -0.3033
0 44 -2 -2.1471 -0.6247
0 44 1 2.9549 -0.0110
0 44 4 -3.7092 0.6133
0 44 7 -4.5227 0.8247
0 44 10 4.2209 0.5258
0 44 13 4.3436 -0.0071
0 44 16 4.4770 0.0954
0 45 -15 -1.1362 0.1480
0 45 -12 3.9405 0.1359
0 45 -9 1.0646 -0.4638
0 45 -6 5.2922 -0.5047
0 45 -3 2.2723 -0.4936
0 45 0 0.1155 -0.4665
0 45 3 6.8577 -0.6140
0 45 6 3.5861 -0.4576
0 45 9 -1.9555 -0.3600
0 45 12 -4.8653 -0.2833
0 45 15 -2.5966 0.1027
0 46 -16 -5.4503 0.3383
0 46 -13 -0.6596 0.5557
0 46 -10 -6.1905 0.0366
0 46 -7 -3.0799 -0.5909
0 46 -4 -3.8886 -0.8402
0 46 -1 -2.7157 -0.3966
0 46 2 2.1372 -0.0693
0 46 5 1.3278 -0.4250
0 46 8 0.6076 -0.7114
0 46 11 4.2736 -0.5494
0 46 14 -5.2674 -0.0138
0 47 -14 -0.8554 0.1747
0 47 -11 5.4608 0.2775
0 47 -8 -1.9174 0.2887
0 47 -5 3.3609 0.2465
0 47 -2 -0.6002 0.3650
0 47 1 -1.7228 0.4714
0 47 4 -8.9802 0.1814
0 47 7 0.2861 -0.1189
0 47 10 -2.6411 -0.1799
0 47 13 4.8638 -0.0393
0 48 -15 2.8491 -0.2122
0 48 -12 -3.4458 0.1497
0 48 -9 -1.2028 0.2154
0 48 -6 3.9243 0.5100
0 48 -3 6.0196 0.6307
0 48 0 0.4637 0.4752
0 48 3 0.2185 -0.1446
0 48 6 5.1632 -0.4823
0 48 9 3.7971 -0.2698
0 48 12 0.2080 -0.0057
0 48 15 3.5217 -0.0898
0 49 -13 1.7822 -0.5924
0 49 -10 -0.4479 -0.5677
0 49 -7 1.0500 -0.1707
0 49 -4 -0.9508 0.3445
0 49 -1 0.4632 0.3147
0 49 2 1.9446 -0.0059
0 49 5 -0.5561 -0.3836
0 49 8 -0.1144 -0.0206
0 49 11 -1.8094 0.3813
0 49 14 -4.0659 0.1410
0 50 -11 2.1296 -0.0166
0 50 -8 -3.6050 0.1659
0 50 -5 -0.3834 0.0740
0 50 -2 2.4144 -0.2867
0 50 1 6.9872 -0.0413
0 50 4 -1.0288 0.4758
0 50 7 -0.1882 0.6508
0 50 10 0.8388 0.5158
0 50 13 0.5491 -0.0079
0 51 -12 4.3794 0.0408
0 51 -9 0.9966 0.2799
0 51 -6 1.0814 0.4483
0 51 -3 1.1059 -0.0539
0 51 0 -3.7300 -0.5480
0 51 3 1.7364 0.0543
0 51 6 3.6827 0.6298
0 51 9 -2.3802 0.3324
0 51 12 -3.5962 -0.0804
0 52 -10 -2.6203 -0.0960
0 52 -7 0.7583 -0.3131
0 52 -4 -1.3400 -0.3958
0 52 -1 0.2784 -0.4700
0 52 2 -0.2519 -0.4251
0 52 5 5.9106 -0.3820
0 52 8 1.7897 -0.2958
0 53 -8 1.3496 -0.6736
0 53 -5 2.7700 -0.7178
0 53 -2 7.5354 -0.1498
0 53 1 0.0731 -0.0010
0 53 4 -6.2342 -0.2616
0 53 7 -0.4293 -0.6890
0 54 -6 -2.8423 0.0439
0 54 -3 -2.9925 0.0880
0 54 0 2.6825 0.3145
0 54 3 -3.0819 0.2153
0 54 6 0.6705 -0.4622
0 55 -4 2.4911 0.4420
0 55 -1 -0.8715 0.4476
0 55 2 2.0339 0.0662
0 55 5 -1.1045 -0.1098
1 1 -27 -1.2503 -0.2411
1 1 -24 2.2522 -0.7131
1 1 -21 -4.4438 -0.9361
1 1 -18 -3.1423 -0.4180
1 1 -15 1.8631 0.0445
1 1 -12 -5.9575 1.1934
1 1 -9 14.8551 0.0460
1 1 -6 69.1942 0.2708
1 1 -3 158.0809 2.9313
1 1 0 972.1602 -0.8149
1 1 3 153.9787 -4.0147
1 1 6 60.0238 0.1783
1 1 9 1.2397 0.1465
1 1 12 -9.4210 -2.0220
1 1 15 8.9854 -0.5258
1 1 18 -2.4420 0.8300
1 1 21 -3.9894 1.4693
1 1 24 1.7889 0.7676
1 1 27 0.2238 0.1208
1 2 -28 -0.7171 0.0876
1 2 -25 3.7752 0.1333
1 2 -22 -4.3221 0.0623
1 2 -19 -3.8631 -0.0031
1 2 -16 8.1977 -0.2283
1 2 -13 12.6542 -0.0088
1 2 -10 -7.6180 -0.1930
1 2 -7 103.7721 -0.1081
1 2 -4 13.2861 -0.5226
1 2 -1 -245.5818 -3.4320
1 2 2 -237.2915 -0.9541
1 2 5 -110.8165 0.3427
1 2 8 20.3371 -0.2303
1 2 11 -11.1146 -0.8118
1 2 14 -5.3170 -0.8382
1 2 17 -4.8237 -0.0509
1 2 20 -0.5180 0.5017
1 2 23 2.6459 0.1868
1 2 26 0.8428 0.0428
1 2 29 -12.9761 0.0917
1 3 -29 -5.6238 0.0315
1 3 -26 -5.1647 -0.1282
1 3 -23 1.1390 -0.1690
1 3 -20 5.7098 0.1053
1 3 -17 3.7433 1.0314
1 3 -14 16.0362 1.1513
1 3 -11 3.7088 0.0462
1 3 -8 -6.1568 -0.4976
1 3 -5 37.6471 1.3805
1 3 -2 82.7197 2.8308
1 3 1 227.7658 0.7397
1 3 4 146.2915 -2.8804
1 3 7 63.5948 -1.2691
1 3 10 7.6113 0.6308
1 3 13 10.6447 -0.2676
1 3 16 0.5010 -1.2295
1 3 19 -0.0056 -1.2982
1 3 22 -4.3592 -0.5815
1 3 25 1.6215 0.0858
1 3 28 -1.3733 0.0364
1 4 -27 6.5450 0.2643
1 4 -24 3.5719 0.2121
1 4 -21 1.6212 0.1582
1 4 -18 -2.8194 0.5152
1 4 -15 -12.0917 0.3497
1 4 -12 -8.5127 0.0996
1 4 -9 -11.7033 0.4256
1 4 -6 -6.0870 0.8314
1 4 -3 -102.4970 -0.1731
1 4 0 -96.0231 -2.3993
1 4 3 -91.1916 -1.6019
1 4 6 -76.6829 0.4432
1 4 9 -2.0708 0.8541
1 4 12 12.6970 -0.8344
1 4 15 2.5861 -1.7243
1 4 18 12.9000 -0.3057
1 4 21 -1.4625 0.9378
1 4 24 -5.2018 0.6595
1 4 27 -7.9080 -0.0692
1 5 -28 -6.0483 -0.2002
1 5 -25 -5.1195 -0.2566
1 5 -22 -2.3583 -0.4110
1 5 -19 -5.4547 -1.1348
1 5 -16 -16.8079 -1.9174
1 5 -13 9.2916 -1.4270
1 5 -10 1.9818 0.2828
1 5 -7 6.0342 0.0805
1 5 -4 -82.3805 -1.9600
1 5 -1 -20.0005 -2.1509
1 5 2 72.7856 -0.1810
1 5 5 75.7143 1.6136
1 5 8 51.2841 1.5258
1 5 11 16.1629 -0.1294
1 5 14 -9.4524 -0.5158
1 5 17 -3.8181 0.8534
1 5 20 -1.8975 1.4638
1 5 23 -4.3574 0.5457
1 5 26 7.7435 -0.1600
1 5 29 1.8043 -0.0808
1 6 -29 3.2356 -0.1984
1 6 -26 -5.7501 -0.1247
1 6 -23 -2.2587 -0.5007
1 6 -20 5.6537 -0.7860
1 6 -17 3.1687 -0.4157
1 6 -14 15.3860 -0.2650
1 6 -11 17.0630 -0.3225
1 6 -8 -3.6102 -1.6094
1 6 -5 -1.7713 -1.8074
1 6 -2 -143.0393 0.4249
1 6 1 -95.3893 1.5119
1 6 4 -202.7654 0.0158
1 6 7 -51.4624 -1.1229
1 6 10 -22.1808 -0.5573
1 6 13 -11.8797 0.6941
1 6 16 2.1749 0.6396
1 6 19 8.7023 -0.1058
1 6 22 -2.4972 -0.4276
1 6 25 4.9781 0.0126
1 6 28 -0.7653 -0.0051
1 7 -27 1.4722 0.2129
1 7 -24 1.3608 0.2322
1 7 -21 3.9742 0.1934
1 7 -18 0.5217 0.2603
1 7 -15 1.9677 0.6882
1 7 -12 9.9741 1.4328
1 7 -9 -27.7885 0.3329
1 7 -6 35.8915 -1.1472
1 7 -3 207.3631 -0.5492
1 7 0 199.3796 -0.0830
1 7 3 153.9217 0.3088
1 7 6 -17.7180 -1.1810
1 7 9 24.5639 -2.4222
1 7 12 5.1572 -1.5475
1 7 15 -5.0593 0.1097
1 7 18 3.5223 0.1159
1 7 21 -2.1271 -0.5117
1 7 24 -3.5974 -0.3914
1 7 27 0.7773 -0.0434
1 8 -28 1.3724 0.2292
1 8 -25 1.7456 0.2807
1 8 -22 0.0828 0.1723
1 8 -19 -3.7759 0.3580
1 8 -16 1.7968 0.7022
1 8 -13 -2.8555 1.0070
1 8 -10 -12.2011 0.6168
1 8 -7 22.6053 0.0024
1 8 -4 33.0944 -0.3117
1 8 -1 -274.1631 0.3589
1 8 2 76.9756 1.2589
1 8 5 5.2555 0.8089
1 8 8 8.5276 -0.0461
1 8 11 -1.5029 0.1305
1 8 14 -6.7078 0.7990
1 8 17 -0.9667 0.7742
1 8 20 0.8679 0.3566
1 8 23 -2.3167 0.0263
1 8 26 -0.6052 0.0175
1 8 29 -2.7704 0.1978
1 9 -29 -3.3851 -0.1545
1 9 -26 0.9089 -0.6955
1 9 -23 0.0951 -0.3605
1 9 -20 -6.0163 0.5762
1 9 -17 -0.5883 0.5469
1 9 -14 3.1082 -1.0863
1 9 -11 5.7086 -1.5366
1 9 -8 -3.7385 1.2476
1 9 -5 3.4584 3.2399
1 9 -2 -62.9604 1.9906
1 9 1 67.5296 -0.0895
1 9 4 26.4324 -0.3375
1 9 7 -6.3025 1.7939
1 9 10 31.1056 2.4282
1 9 13 9.5841 0.3547
1 9 16 -4.4694 -0.4313
1 9 19 1.2794 0.0139
1 9 22 -3.1621 0.0917
1 9 25 -0.3148 -0.1120
1 9 28 -4.9221 -0.1136
1 10 -27 2.4697 -0.3407
1 10 -24 0.4615 -0.3443
1 10 -21 -0.1080 -0.1343
1 10 -18 4.4348 0.4062
1 10 -15 2.5084 0.1716
1 10 -12 -4.2323 -0.5718
1 10 -9 -6.7142 0.0095
1 10 -6 -5.4473 1.1438
1 10 -3 -0.5822 2.2453
1 10 0 97.1679 0.8189
1 10 3 -0.0600 -0.6632
1 10 6 -11.6881 -0.5388
1 10 9 -12.1870 0.6528
1 10 12 -3.4133 0.7310
1 10 15 -6.5995 -0.4292
1 10 18 -0.1434 -1.0706
1 10 21 5.6975 -0.5250
1 10 24 3.2213 0.1650
1 10 27 7.4298 0.2291
1 11 -28 -0.2329 0.1841
1 11 -25 10.3985 0.3258
1 11 -22 0.9395 0.0338
1 11 -19 0.3026 -0.3390
1 11 -16 1.1867 -0.2865
1 11 -13 -6.6979 -0.2251
1 11 -10 -3.9271 -0.1906
1 11 -7 -27.0862 -1.0725
1 11 -4 19.7070 -1.6361
1 11 -1 -26.3225 -1.3523
1 11 2 -24.4421 -0.9817
1 11 5 -34.5687 -0.5594
1 11 8 -22.5493 0.1313
1 11 11 -6.6824 -0.4730
1 11 14 9.6604 -0.7177
1 11 17 -0.0199 -0.4337
1 11 20 0.6191 0.1333
1 11 23 -2.1189 0.1748
1 11 26 -0.9739 -0.1964
1 12 -26 0.6097 0.4341
1 12 -23 -6.3048 0.3180
1 12 -20 -5.8652 -0.3415
1 12 -17 -1.2117 -0.9864
1 12 -14 -4.0469 -0.5507
1 12 -11 11.6930 -0.0127
1 12 -8 6.1960 -0.5543
1 12 -5 16.8006 -1.4559
1 12 -2 -42.2638 -0.6876
1 12 1 16.6666 -0.7518
1 12 4 45.9513 0.0155
1 12 7 8.3401 0.7835
1 12 10 2.1284 0.5965
1 12 13 6.4447 0.3853
1 12 16 -8.0944 0.0042
1 12 19 1.9009 0.1404
1 12 22 1.4654 0.6000
1 12 25 2.1863 0.2269
1 12 28 -2.6853 0.0026
1 13 -27 1.5413 0.1516
1 13 -24 -3.9506 0.4023
1 13 -21 -2.0938 0.4814
1 13 -18 10.6429 0.0009
1 13 -15 1.2673 0.2306
1 13 -12 -4.4126 1.0989
1 13 -9 -7.1574 1.0343
1 13 -6 -9.7444 0.0476
1 13 -3 11.6963 -0.8345
1 13 0 17.6678 -0.3215
1 13 3 -10.7742 0.4307
1 13 6 -36.8392 0.0458
1 13 9 -16.2011 -1.2721
1 13 12 -4.8201 -0.9346
1 13 15 -3.7324 -0.3009
1 13 18 -2.7371 0.1192
1 13 21 1.2758 0.0144
1 13 24 -1.4506 -0.0612
1 13 27 3.5007 0.1013
1 14 -28 -0.9009 -0.0676
1 14 -25 2.5832 -0.0861
1 14 -22 -0.4227 -0.0952
1 14 -19 -1.3334 0.1277
1 14 -16 -4.9475 0.5762
1 14 -13 -1.7505 0.3708
1 14 -10 16.1720 0.1347
1 14 -7 16.7443 -1.0714
1 14 -4 5.1018 -1.6015
1 14 -1 -4.7359 -0.6590
1 14 2 29.4729 0.5863
1 14 5 48.5498 -1.0747
1 14 8 11.2214 -2.3557
1 14 11 15.5821 -1.8868
1 14 14 1.7204 0.1395
1 14 17 -2.5135 0.8593
1 14 20 1.3917 0.0569
1 14 23 3.5998 -0.4527
1 14 26 2.9521 0.0099
1 15 -26 0.5531 -0.1396
1 15 -23 2.9569 -0.3640
1 15 -20 1.2761 -0.6580
1 15 -17 5.6788 -0.5850
1 15 -14 2.2847 -0.1171
1 15 -11 0.2398 0.1067
1 15 -8 -0.6154 -0.1130
1 15 -5 -11.5698 -1.2022
1 15 -2 2.5517 -0.3798
1 15 1 -14.0850 0.8508
1 15 4 1.4628 0.2600
1 15 7 -8.6758 -0.7402
1 15 10 -3.6248 -1.3731
1 15 13 0.2292 -0.3590
1 15 16 2.2810 0.3815
1 15 19 0.3269 0.0493
1 15 22 -4.6566 -0.4418
1 15 25 -0.9079 -0.3067
1 15 28 -6.3284 0.0907
1 16 -27 -1.4246 -0.2149
1 16 -24 -2.3287 -0.5389
1 16 -21 0.0494 -0.2119
1 16 -18 -6.8206 0.6465
1 16 -15 -10.0133 0.5731
1 16 -12 9.1538 -0.3361
1 16 -9 1.4046 0.3836
1 16 -6 -12.9615 2.9079
1 16 -3 27.7912 3.3896
1 16 0 13.4031 1.2979
1 16 3 6.5128 -0.0486
1 16 6 14.2310 1.6782
1 16 9 -0.1174 2.3277
1 16 12 8.3149 0.9970
1 16 15 5.4818 -1.0291
1 16 18 -6.4834 -1.0496
1 16 21 2.1161 -0.2723
1 16 24 1.7408 -0.0368
1 16 27 12.5453 -0.3653
1 17 -28 -0.0223 -0.0221
1 17 -25 -0.7888 -0.3053
1 17 -22 4.4018 0.1235
1 17 -19 -1.2669 0.6658
1 17 -16 5.1605 0.6412
1 17 -13 1.7298 -0.9476
1 17 -10 -0.7781 -1.1688
1 17 -7 -0.5107 1.2619
1 17 -4 12.8162 2.1988
1 17 -1 -21.8515 1.0703
1 17 2 17.6590 -1.0972
1 17 5 1.5308 -0.4732
1 17 8 -1.0458 1.8453
1 17 11 -10.6679 1.6747
1 17 14 -2.0354 0.0598
1 17 17 1.6862 -0.3182
1 17 20 0.5012 0.1129
1 17 23 0.6674 0.4499
1 17 26 -4.7661 0.2180
1 18 -26 2.3818 0.1150
1 18 -23 1.3300 -0.1804
1 18 -20 2.5075 -0.5458
1 18 -17 -8.9785 -0.7684
1 18 -14 -1.6371 -0.5353
1 18 -11 2.3833 -0.7729
1 18 -8 1.3322 -1.3751
1 18 -5 -5.7378 -1.3956
1 18 -2 -17.4401 -0.4020
1 18 1 -20.6284 0.0161
1 18 4 -12.3896 0.3097
1 18 7 15.5858 0.9154
1 18 10 -3.6107 1.2187
1 18 13 3.8125 1.3535
1 18 16 0.9187 1.0791
1 18 19 -1.5640 0.8689
1 18 22 1.7934 0.9285
1 18 25 0.3787 0.4791
1 19 -27 -7.0009 0.2795
1 19 -24 -4.2978 0.5016
1 19 -21 0.2083 -0.1555
1 19 -18 -1.4597 -0.9989
1 19 -15 2.1122 -0.7580
1 19 -12 2.9078 0.3082
1 19 -9 -7.8917 0.0309
1 19 -6 -6.5359 -1.1565
1 19 -3 7.0909 -2.5713
1 19 0 8.9784 -1.3881
1 19 3 13.4265 -0.0472
1 19 6 -9.4911 -0.0778
1 19 9 -4.2939 -0.5207
1 19 12 -3.8417 -0.4066
1 19 15 1.1913 -0.1992
1 19 18 -0.8429 0.3617
1 19 21 2.1488 0.5129
1 19 24 3.0747 0.2495
1 19 27 6.2606 0.0212
1 20 -25 1.6618 0.4186
1 20 -22 1.9363 0.6441
1 20 -19 -7.9487 0.4511
1 20 -16 3.3547 0.5165
1 20 -13 1.9825 0.8725
1 20 -10 -7.3328 1.0834
1 20 -7 -9.4617 0.3289
1 20 -4 14.3782 -1.0480
1 20 -1 17.6805 -1.5172
1 20 2 -20.7869 -1.2416
1 20 5 -7.7653 -1.4661
1 20 8 8.1552 -1.4712
1 20 11 -2.8388 -1.6964
1 20 14 0.9575 -1.5236
1 20 17 0.0201 -0.8696
1 20 20 -2.3810 -0.3635
1 20 23 -2.6372 -0.0640
1 20 26 0.8738 0.0245
1 21 -26 4.1555 -0.0317
1 21 -23 -2.5475 0.0757
1 21 -20 -2.6446 0.5313
1 21 -17 3.4275 0.7478
1 21 -14 1.5127 0.9730
1 21 -11 -7.9895 0.6102
1 21 -8 2.5291 0.1765
1 21 -5 3.2102 0.1300
1 21 -2 2.8118 0.6408
1 21 1 -3.3847 0.6371
1 21 4 19.8401 0.0660
1 21 7 -5.5917 -1.4352
1 21 10 0.0382 -1.6808
1 21 13 -1.2778 -0.6913
1 21 16 0.8981 0.1901
1 21 19 -6.0527 -0.3764
1 21 22 -2.8294 -0.5945
1 21 25 -0.0321 -0.4903
1 22 -27 3.2613 -0.4040
1 22 -24 3.5310 -0.4328
1 22 -21 0.1305 -0.5303
1 22 -18 -0.7340 -0.4354
1 22 -15 2.9355 0.2789
1 22 -12 -5.1646 0.5603
1 22 -9 6.5081 0.7748
1 22 -6 -2.7673 0.8700
1 22 -3 6.5565 1.0976
1 22 0 13.9840 2.3423
1 22 3 6.8601 2.6382
1 22 6 3.2275 0.9905
1 22 9 3.1341 0.1812
1 22 12 1.3795 0.2312
1 22 15 -2.1614 0.6299
1 22 18 0.1614 0.2165
1 22 21 3.1938 -0.6014
1 22 24 1.4201 -0.6335
1 22 27 2.5416 -0.1122
1 23 -25 -3.7608 -0.2327
1 23 -22 -3.2021 -0.3925
1 23 -19 -0.1518 -0.4020
1 23 -16 1.1632 -0.2347
1 23 -13 -2.0882 -0.5580
1 23 -10 3.5274 -0.5192
1 23 -7 -2.3768 0.0319
1 23 -4 2.6937 0.7841
1 23 -1 4.3039 0.7900
1 23 2 -11.4414 0.0378
1 23 5 7.1978 -0.1108
1 23 8 -1.9151 0.8248
1 23 11 -1.9232 0.9410
1 23 14 4.3316 0.3975
1 23 17 3.3626 -0.0864
1 23 20 -1.5874 -0.1791
1 23 23 -1.5746 -0.0108
1 23 26 -8.2492 0.0525
1 24 -26 0.5757 -0.0721
1 24 -23 0.2831 -0.1438
1 24 -20 13.6423 0.2925
1 24 -17 -1.7277 0.0353
1 24 -14 -8.0958 -1.2172
1 24 -11 -0.1661 -2.1378
1 24 -8 3.9377 -1.6802
1 24 -5 -5.8368 0.1476
1 24 -2 -6.0627 -0.3480
1 24 1 -6.9597 -1.7675
1 24 4 -0.7159 -1.7112
1 24 7 -9.7778 0.1441
1 24 10 -3.5099 1.6196
1 24 13 -7.3614 0.7267
1 24 16 -8.3417 -0.0616
1 24 19 -1.1481 -0.1254
1 24 22 0.0495 0.4298
1 24 25 -2.0153 0.4422
1 25 -24 -5.8707 0.0913
1 25 -21 -1.8278 0.1200
1 25 -18 -3.9374 -0.0394
1 25 -15 1.6443 -0.5270
1 25 -12 5.9760 -0.8132
1 25 -9 3.5447 -0.7712
1 25 -6 4.4268 -0.7891
1 25 -3 -6.5545 -0.9342
1 25 0 4.2567 -1.0003
1 25 3 1.9730 -0.6468
1 25 6 1.1311 -0.1527
1 25 9 -3.7894 0.3026
1 25 12 -0.3784 0.5226
1 25 15 -1.5222 0.3136
1 25 18 2.3691 0.3295
1 25 21 1.4904 0.3916
1 25 24 5.5284 0.2914
1 26 -25 3.0774 0.3990
1 26 -22 6.3030 0.5124
1 26 -19 0.0734 -0.0354
1 26 -16 -0.3314 -0.0496
1 26 -13 -4.2874 1.3244
1 26 -10 -0.3644 2.0792
1 26 -7 -8.7553 1.0513
1 26 -4 -7.3894 -0.6477
1 26 -1 0.1031 -0.8819
1 26 2 -7.2188 0.7036
1 26 5 -4.2291 0.9890
1 26 8 -0.0239 -0.1134
1 26 11 3.2786 -0.9030
1 26 14 2.6721 -0.6233
1 26 17 4.1872 0.2122
1 26 20 1.0109 0.3198
1 26 23 -5.6923 0.0529
1 26 26 0.3403 -0.1793
1 27 -23 -1.6057 0.3771
1 27 -20 0.1758 0.2901
1 27 -17 3.6993 0.0545
1 27 -14 -1.9516 0.3263
1 27 -11 -0.8634 0.9695
1 27 -8 -0.8834 0.5101
1 27 -5 7.2685 -0.0513
1 27 -2 2.0830 -0.7124
1 27 1 -1.1531 -0.3315
1 27 4 6.1694 0.2366
1 27 7 1.6609 -0.2925
1 27 10 0.3863 -0.7198
1 27 13 -0.4490 -0.8785
1 27 16 -0.7883 -0.3465
1 27 19 -3.6904 0.1026
1 27 22 4.3637 0.1411
1 27 25 0.6156 -0.1719
1 28 -24 6.3261 -0.5449
1 28 -21 -6.4118 -0.5040
1 28 -18 -6.9368 0.0752
1 28 -15 -6.4165 -0.0068
1 28 -12 -2.8937 -0.6389
1 28 -9 2.4770 -0.4527
1 28 -6 -3.3114 0.0997
1 28 -3 -6.7391 0.3935
1 28 0 1.7863 0.3142
1 28 3 -0.9185 0.3208
1 28 6 -6.4703 0.1577
1 28 9 -4.4506 -0.0278
1 28 12 -0.0552 -0.2044
1 28 15 0.0963 -0.1463
1 28 18 2.0406 0.2160
1 28 21 -2.7266 -0.1276
1 28 24 -1.3097 -0.2377
1 29 -25 -1.7497 -0.1516
1 29 -22 0.4792 -0.4430
1 29 -19 0.7170 -0.1752
1 29 -16 -0.3667 0.3553
1 29 -13 3.7664 0.2169
1 29 -10 -3.2412 -0.3181
1 29 -7 -2.5023 -0.5969
1 29 -4 4.0851 0.3839
1 29 -1 0.9796 1.1087
1 29 2 3.8669 0.5823
1 29 5 5.4839 0.0422
1 29 8 4.1767 -0.5188
1 29 11 -2.0566 -0.2384
1 29 14 -1.1346 0.0191
1 29 17 1.5431 -0.1580
1 29 20 2.2253 -0.3763
1 29 23 -1.5446 -0.3144
1 30 -23 0.8859 0.2024
1 30 -20 6.0754 0.1954
1 30 -17 -0.2868 0.2965
1 30 -14 -0.7940 0.4424
1 30 -11 4.2341 0.3611
1 30 -8 2.2100 -0.1584
1 30 -5 8.0072 0.1330
1 30 -2 2.5615 0.4142
1 30 1 -5.3108 0.1855
1 30 4 -3.4683 -0.1081
1 30 7 3.8356 -0.4505
1 30 10 0.1694 0.2038
1 30 13 3.7312 0.2738
1 30 16 -2.4947 0.0944
1 30 19 -4.1675 -0.2224
1 30 22 -4.6509 -0.2320
1 31 -24 13.7274 -0.0792
1 31 -21 -0.8252 0.0898
1 31 -18 -2.3529 -0.0053
1 31 -15 -4.2386 -0.3365
1 31 -12 1.9825 -0.8517
1 31 -9 5.2372 -0.9283
1 31 -6 5.3149 -0.1364
1 31 -3 -3.7137 0.6376
1 31 0 1.2837 -0.0595
1 31 3 2.7248 -0.9683
1 31 6 2.3741 -0.3967
1 31 9 2.6231 0.9490
1 31 12 1.9597 1.3475
1 31 15 -0.1769 0.1580
1 31 18 6.8447 -0.3005
1 31 21 3.6213 0.1200
1 31 24 -4.1057 0.5927
1 32 -22 -0.8961 -0.1347
1 32 -19 2.4896 -0.1078
1 32 -16 3.4349 -0.0815
1 32 -13 0.8798 -0.2303
1 32 -10 -1.1142 -0.1594
1 32 -7 -2.2534 0.0612
1 32 -4 -1.7540 0.2298
1 32 -1 1.1467 0.3241
1 32 2 -2.2942 -0.1698
1 32 5 1.6092 0.0420
1 32 8 2.9874 0.1955
1 32 11 -0.8015 0.4163
1 32 14 6.2781 0.1932
1 32 17 1.2150 -0.1149
1 32 20 3.0944 -0.0806
1 32 23 -4.7217 0.0822
1 33 -23 -1.3499 0.4089
1 33 -20 1.5395 0.1450
1 33 -17 6.7965 -0.2766
1 33 -14 -2.4173 -0.1778
1 33 -11 -6.8852 0.7423
1 33 -8 -5.8640 0.6873
1 33 -5 0.6909 -0.5223
1 33 -2 5.3176 -1.5079
1 33 1 1.2857 -0.5917
1 33 4 0.8984 0.6170
1 33 7 0.7154 -0.2892
1 33 10 -1.8163 -1.0361
1 33 13 1.4161 -0.8802
1 33 16 0.7443 -0.1916
1 33 19 -1.3477 0.0759
1 33 22 4.7550 -0.0520
1 34 -21 -3.4744 0.2537
1 34 -18 4.2992 -0.0840
1 34 -15 4.1070 -0.3267
1 34 -12 5.6514 0.1508
1 34 -9 2.2831 0.7274
1 34 -6 -4.2847 -0.1558
1 34 -3 -2.8224 -1.1710
1 34 0 -2.2098 -0.6496
1 34 3 -2.0503 0.5255
1 34 6 -7.8652 0.6809
1 34 9 -1.2724 -0.3131
1 34 12 1.4905 -0.7174
1 34 15 5.5423 -0.1159
1 34 18 -0.3018 0.3989
1 34 21 -2.5616 0.2978
1 35 -22 -0.9426 -0.1660
1 35 -19 -8.6919 -0.0008
1 35 -16 -9.5009 0.0931
1 35 -13 0.5487 -0.0444
1 35 -10 -1.4741 -0.2207
1 35 -7 -0.0428 0.1256
1 35 -4 -1.5124 0.4299
1 35 -1 6.3811 0.4196
1 35 2 -1.1674 0.0996
1 35 5 2.6854 0.4669
1 35 8 2.2829 0.4162
1 35 11 2.6655 0.1733
1 35 14 -0.1755 0.2701
1 35 17 -0.1502 0.2802
1 35 20 4.3235 0.1397
1 36 -20 2.3970 -0.0626
1 36 -17 5.8299 0.5626
1 36 -14 -0.3927 0.6198
1 36 -11 -5.4159 -0.1653
1 36 -8 -1.9867 -0.5785
1 36 -5 4.3515 -0.0386
1 36 -2 2.6175 0.6207
1 36 1 -2.7006 0.2605
1 36 4 -4.2406 -0.2746
1 36 7 -0.7528 -0.6159
1 36 10 -5.9425 -0.2899
1 36 13 -2.4065 0.1529
1 36 16 0.6893 0.2385
1 36 19 -0.5786 0.1490
1 36 22 0.7772 -0.1515
1 37 -21 2.3989 -0.0000
1 37 -18 2.8289 -0.0886
1 37 -15 -6.8401 0.1302
1 37 -12 -3.9238 -0.1818
1 37 -9 4.6393 -0.6640
1 37 -6 4.9907 -0.5988
1 37 -3 -1.7742 -0.2402
1 37 0 -0.4916 -0.2443
1 37 3 2.5910 -0.7097
1 37 6 -2.9717 -0.8067
1 37 9 9.5641 -0.3778
1 37 12 0.7303 -0.1139
1 37 15 3.5089 -0.0505
1 37 18 -2.2331 -0.0759
1 37 21 4.3807 -0.0531
1 38 -19 0.5951 -0.0142
1 38 -16 5.8882 0.0153
1 38 -13 1.9731 -0.1166
1 38 -10 7.0827 -0.0893
1 38 -7 -0.0423 0.2776
1 38 -4 1.2162 0.6356
1 38 -1 -1.9959 0.4686
1 38 2 -3.1358 -0.3471
1 38 5 -0.2098 -0.3696
1 38 8 -2.0134 0.3149
1 38 11 -1.2536 0.3956
1 38 14 -0.1472 0.0945
1 38 17 5.3452 -0.5473
1 38 20 -4.6023 -0.3405
1 39 -20 3.1428 0.1677
1 39 -17 -0.0227 0.2441
1 39 -14 -5.0900 0.1791
1 39 -11 -4.9659 0.2934
1 39 -8 0.3764 0.6475
1 39 -5 -0.6482 0.9159
1 39 -2 -1.2070 0.9450
1 39 1 0.9693 0.6008
1 39 4 2.4803 0.0925
1 39 7 3.4044 0.2113
1 39 10 -1.9388 0.5367
1 39 13 4.6093 0.2854
1 39 16 -3.2880 -0.3065
1 39 19 -7.5772 -0.3339
1 40 -18 -6.7888 -0.0997
1 40 -15 1.9829 -0.1653
1 40 -12 2.5858 0.1035
1 40 -9 2.5604 0.1339
1 40 -6 4.0229 -0.2011
1 40 -3 -0.6804 -0.3776
1 40 0 0.3529 -0.0548
1 40 3 0.3745 0.4163
1 40 6 5.9598 0.6998
1 40 9 3.0977 0.2116
1 40 12 -0.5518 0.0397
1 40 15 4.5607 0.2471
1 40 18 -1.3642 0.3665
1 41 -19 -0.5583 -0.2054
1 41 -16 1.6844 -0.8331
1 41 -13 -1.6738 -0.4851
1 41 -10 2.7893 -0.0677
1 41 -7 -6.1070 -0.2228
1 41 -4 -4.9058 -1.1597
1 41 -1 -0.1030 -1.3507
1 41 2 -1.9788 -0.1876
1 41 5 -0.3179 0.8063
1 41 8 -9.0199 0.3522
1 41 11 -0.9408 -0.2493
1 41 14 -4.4338 -0.1440
1 41 17 -1.0502 0.3696
1 42 -17 3.8299 0.0234
1 42 -14 1.6763 -0.0621
1 42 -11 -1.5423 -0.2131
1 42 -8 -1.3449 -0.4137
1 42 -5 -0.7122 -0.5856
1 42 -2 -1.4350 -0.4967
1 42 1 3.0047 -0.2302
1 42 4 -0.6044 -0.3748
1 42 7 -5.0687 -0.5528
1 42 10 5.0595 -0.4209
1 42 13 5.6586 -0.1963
1 42 16 5.8998 0.0574
1 42 19 1.1818 0.1421
1 43 -18 -5.1613 0.3690
1 43 -15 -4.3251 0.7688
1 43 -12 1.4610 0.6183
1 43 -9 -0.8091 -0.1234
1 43 -6 3.5618 -0.1838
1 43 -3 -0.0440 0.2778
1 43 0 -2.3025 0.3557
1 43 3 1.5142 -0.6222
1 43 6 6.3740 -1.0364
1 43 9 2.3148 -0.9239
1 43 12 -2.3126 -0.4172
1 43 15 -3.3664 -0.0021
1 43 18 -12.5042 -0.3130
1 44 -16 -7.5037 0.1981
1 44 -13 -0.2458 0.3033
1 44 -10 0.1971 0.0921
1 44 -7 0.0206 0.2420
1 44 -4 1.3837 0.3838
1 44 -1 1.4981 0.5607
1 44 2 -4.4172 0.2730
1 44 5 1.4137 -0.0592
1 44 8 -2.9437 -0.2714
1 44 11 2.6714 -0.0803
1 44 14 -4.6860 0.0923
1 44 17 5.3010 -0.3889
1 45 -17 4.8448 -0.1220
1 45 -14 0.2038 -0.4455
1 45 -11 -2.1667 -0.0628
1 45 -8 -2.6237 0.5411
1 45 -5 0.3689 0.7057
1 45 -2 -2.7571 0.5651
1 45 1 -0.9967 0.5424
1 45 4 -4.2323 0.4564
1 45 7 3.9338 0.5943
1 45 10 -1.4190 0.4744
1 45 13 5.7357 0.1442
1 45 16 0.4037 -0.1799
1 46 -15 5.3663 -0.6102
1 46 -12 0.5898 -0.4400
1 46 -9 6.3413 -0.2389
1 46 -6 6.7828 0.3322
1 46 -3 4.8645 0.2385
1 46 0 4.2364 -0.0228
1 46 3 5.3390 -0.2583
1 46 6 2.5951 0.0917
1 46 9 2.1446 0.4948
1 46 12 -0.1910 0.2772
1 46 15 1.5692 0.0278
1 47 -13 -2.9325 -0.2180
1 47 -10 -4.9366 -0.3247
1 47 -7 -2.3762 -0.2716
1 47 -4 -6.1791 -0.3552
1 47 -1 -0.6225 -0.4008
1 47 2 7.5099 -0.1813
1 47 5 2.3815 0.0474
1 47 8 -2.2099 0.3400
1 47 11 -5.0022 0.1780
1 47 14 -8.7904 0.1223
1 48 -14 1.2739 0.0483
1 48 -11 10.0369 0.1477
1 48 -8 -1.6745 0.0335
1 48 -5 0.9579 -0.2294
1 48 -2 2.2028 -0.6062
1 48 1 1.8314 -0.2728
1 48 4 -4.1898 0.2420
1 48 7 -1.4037 0.3827
1 48 10 0.9543 0.0492
1 48 13 4.9984 -0.1857
1 49 -12 -5.1372 0.4123
1 49 -9 -2.8295 0.2105
1 49 -6 1.7886 -0.0223
1 49 -3 -1.7689 -0.1267
1 49 0 -4.0866 -0.1340
1 49 3 -2.5423 -0.0542
1 49 6 8.1042 -0.2292
1 49 9 1.2671 -0.3969
1 49 12 -1.1298 -0.1880
1 50 -10 -2.3403 -0.2771
1 50 -7 1.5122 -0.4737
1 50 -4 1.4420 -0.1838
1 50 -1 4.9689 0.1730
1 50 2 -1.0543 -0.0614
1 50 5 -0.3966 -0.7411
1 50 8 1.3616 -0.7198
1 50 11 0.3237 -0.0851
1 51 -11 0.0897 0.3625
1 51 -8 -0.2650 -0.2900
1 51 -5 1.7086 -0.0655
1 51 -2 2.0935 0.3220
1 51 1 1.6024 0.4523
1 51 4 -6.6819 -0.0049
1 51 7 -2.4836 -0.4560
1 51 10 2.6758 0.0639
1 52 -9 0.6860 0.0897
1 52 -6 0.1473 0.5325
1 52 -3 -0.8340 0.2460
1 52 0 -0.0414 0.0517
1 52 3 -0.7026 0.1883
1 52 6 4.2133 0.1588
1 52 9 -5.5923 0.1531
1 53 -7 -0.8033 0.2933
1 53 -4 -2.0549 0.1541
1 53 -1 -0.9561 -0.2460
1 53 2 3.7587 -0.3045
1 53 5 3.8407 0.1062
1 53 8 7.3676 0.4223
1 54 -5 2.9307 -0.3081
1 54 -2 4.5864 -0.5077
1 54 1 -4.4502 -0.4482
1 54 4 1.6772 -0.0777
1 55 -3 -4.9399 -0.3844
1 55 0 2.2376 -0.1726
1 55 3 -2.1876 0.1668
2 1 -29 -9.1083 -0.0303
2 1 -26 -3.1417 -0.2230
2 1 -23 0.7410 -0.6902
2 1 -20 -1.5338 -1.2436
2 1 -17 -2.2640 -0.4804
2 1 -14 -0.3610 0.8674
2 1 -11 -5.3528 0.1270
2 1 -8 -2.6032 -0.9731
2 1 -5 -83.9892 -0.2830
2 1 -2 0.6507 2.9497
2 1 1 -96.2285 4.6215
2 1 4 68.2472 0.7553
2 1 7 102.5982 0.0014
2 1 10 11.3825 1.7364
2 1 13 20.0550 1.7780
2 1 16 0.1680 0.7798
2 1 19 -2.7484 -0.3299
2 1 22 -5.5557 -0.2027
2 1 25 1.4133 0.2951
2 1 28 -3.2182 0.0333
2 2 -27 1.5408 0.0309
2 2 -24 1.8549 -0.3395
2 2 -21 -1.1998 -0.5868
2 2 -18 3.3339 -0.3223
2 2 -15 -9.6246 -0.3985
2 2 -12 -3.8304 -0.4660
2 2 -9 16.2199 -0.1333
2 2 -6 9.7934 -0.4525
2 2 -3 -149.3220 -1.5341
2 2 0 58.0699 -2.0362
2 2 3 -145.6148 -1.4904
2 2 6 -56.7152 1.5545
2 2 9 -20.1738 0.5413
2 2 12 -14.2636 -1.6780
2 2 15 4.7672 -0.9463
2 2 18 3.9177 1.0908
2 2 21 0.6201 1.8567
2 2 24 -4.4549 0.5428
2 2 27 0.9161 -0.3059
2 3 -28 -1.9673 -0.1065
2 3 -25 -1.5696 -0.0213
2 3 -22 -3.2513 -0.4195
2 3 -19 -2.0813 -0.6080
2 3 -16 -0.3427 0.0902
2 3 -13 8.5296 1.5738
2 3 -10 3.5637 1.3656
2 3 -7 19.4640 -0.2802
2 3 -4 18.4620 0.5272
2 3 -1 61.5546 1.3948
2 3 2 -56.9605 2.4018
2 3 5 39.0620 0.9426
2 3 8 56.3298 -0.8547
2 3 11 9.9291 -0.8291
2 3 14 -1.4085 0.5847
2 3 17 -5.0142 0.5944
2 3 20 0.4322 0.0027
2 3 23 0.4058 -0.4276
2 3 26 5.9670 -0.1268
2 3 29 -7.0148 0.0527
2 4 -29 -0.0401 -0.0575
2 4 -26 -5.3249 -0.0519
2 4 -23 -0.8383 -0.0820
2 4 -20 5.5697 0.1181
2 4 -17 3.3232 0.4805
2 4 -14 12.2483 0.1018
2 4 -11 2.0577 -0.2412
2 4 -8 0.6657 -0.6488
2 4 -5 19.6364 -0.5822
2 4 -2 -96.1063 0.1983
2 4 1 130.0944 -0.0870
2 4 4 -25.6839 -0.9961
2 4 7 -11.7823 -0.7812
2 4 10 -19.0607 -0.1618
2 4 13 -4.8550 0.0949
2 4 16 -1.6684 0.3854
2 4 19 3.0297 0.1914
2 4 22 -3.8372 -0.1158
2 4 25 3.4059 0.1057
2 4 28 3.4015 0.2233
2 5 -27 7.2183 0.1171
2 5 -24 4.2081 -0.1465
2 5 -21 2.9678 -0.1813
2 5 -18 0.1777 0.5944
2 5 -15 0.1219 1.1503
2 5 -12 0.9727 0.7782
2 5 -9 -20.8977 0.0152
2 5 -6 61.5074 1.2595
2 5 -3 164.3322 2.6187
2 5 0 -70.4558 1.6235
2 5 3 30.2898 0.5926
2 5 6 -48.7156 -0.0997
2 5 9 30.6164 0.6442
2 5 12 11.0095 0.8409
2 5 15 -6.2303 -0.0951
2 5 18 4.8994 -0.5905
2 5 21 -2.8067 -0.2586
2 5 24 -6.3797 0.0916
2 5 27 -9.2370 0.0365
2 6 -28 -3.4992 0.0239
2 6 -25 -1.5723 -0.0669
2 6 -22 -1.2751 0.0867
2 6 -19 -5.7681 0.2655
2 6 -16 -4.7462 0.1047
2 6 -13 4.2171 -0.4118
2 6 -10 -12.1279 -0.1977
2 6 -7 4.7722 0.6926
2 6 -4 -52.5260 0.4586
2 6 -1 -67.6921 -0.6587
2 6 2 184.6948 -0.8875
2 6 5 105.6165 -0.2562
2 6 8 2.5399 0.7838
2 6 11 11.9966 0.4285
2 6 14 -6.6944 -0.6097
2 6 17 -2.0500 -0.2694
2 6 20 -0.2242 0.3449
2 6 23 -0.8276 0.2041
2 6 26 2.9872 -0.0611
2 6 29 1.1372 0.0610
2 7 -29 -0.5670 -0.1072
2 7 -26 -1.6121 -0.3132
2 7 -23 5.8793 -0.2678
2 7 -20 -1.3927 -0.0139
2 7 -17 0.5617 -0.1795
2 7 -14 5.2096 -0.9979
2 7 -11 0.9598 -1.0726
2 7 -8 -16.3859 0.3365
2 7 -5 -13.1849 1.3722
2 7 -2 -121.7933 1.1288
2 7 1 -87.3204 -0.4851
2 7 4 -192.6765 -0.9164
2 7 7 -35.4424 0.8398
2 7 10 13.8745 1.9815
2 7 13 0.4475 0.3193
2 7 16 2.3091 -0.9404
2 7 19 3.7279 -0.5649
2 7 22 -1.9200 0.1240
2 7 25 0.5014 0.2926
2 7 28 -5.4125 -0.1514
2 8 -27 0.5839 0.0752
2 8 -24 0.5768 0.4013
2 8 -21 2.1749 0.1190
2 8 -18 -0.6932 -0.6250
2 8 -15 -1.8836 -0.8612
2 8 -12 4.5186 0.1561
2 8 -9 -11.7232 0.1877
2 8 -6 5.8671 -1.7415
2 8 -3 92.0589 -2.4024
2 8 0 252.0592 -1.4389
2 8 3 148.5612 -0.3926
2 8 6 15.0706 -0.2959
2 8 9 7.8035 -0.9466
2 8 12 -4.0774 -1.0810
2 8 15 -2.0381 -0.1761
2 8 18 -2.0102 0.1074
2 8 21 1.4010 0.1398
2 8 24 0.6987 0.1273
2 8 27 6.0319 -0.0972
2 9 -28 -0.1020 0.2507
2 9 -25 3.5317 0.4743
2 9 -22 -1.3122 0.0817
2 9 -19 -4.2474 -0.4378
2 9 -16 9.7742 -0.1699
2 9 -13 -1.6049 1.0711
2 9 -10 0.9350 0.6349
2 9 -7 -8.8790 -1.6179
2 9 -4 35.1344 -2.1059
2 9 -1 -186.5980 -0.6408
2 9 2 -83.0466 0.7242
2 9 5 -80.1426 -0.2371
2 9 8 -24.7260 -1.7721
2 9 11 -19.4018 -1.2535
2 9 14 0.6689 0.3036
2 9 17 0.2936 0.3746
2 9 20 -0.3622 -0.1260
2 9 23 -3.6987 -0.1742
2 9 26 0.0197 -0.0172
2 9 29 -2.3798 0.0977
2 10 -26 0.8358 0.0403
2 10 -23 -1.9659 0.1997
2 10 -20 -5.5047 0.2538
2 10 -17 2.3293 -0.0826
2 10 -14 0.6217 -0.1094
2 10 -11 2.3482 0.2564
2 10 -8 9.3826 0.3920
2 10 -5 32.3914 -0.4522
2 10 -2 -70.0851 -0.8162
2 10 1 93.5565 -0.3813
2 10 4 89.1540 0.2747
2 10 7 17.4988 0.0195
2 10 10 22.0364 -0.5930
2 10 13 6.1533 -0.5464
2 10 16 -6.5092 0.0948
2 10 19 -0.3176 0.3438
2 10 22 -0.7013 0.0772
2 10 25 -0.7971 -0.1615
2 10 28 -1.0569 -0.0073
2 11 -27 1.5004 -0.3045
2 11 -24 -1.1585 -0.3212
2 11 -21 -0.2385 -0.0098
2 11 -18 8.6467 0.2513
2 11 -15 3.3102 0.1044
2 11 -12 -6.6199 0.1946
2 11 -9 8.9003 0.8084
2 11 -6 12.6543 0.7116
2 11 -3 -24.0910 0.8063
2 11 0 36.8763 1.1867
2 11 3 -45.9256 1.5119
2 11 6 -37.5620 0.5193
2 11 9 -16.1511 -0.6635
2 11 12 1.9739 -0.2604
2 11 15 -0.7296 0.5872
2 11 18 2.0206 0.3890
2 11 21 2.0080 -0.3967
2 11 24 4.8288 -0.4917
2 11 27 -2.5389 0.0318
2 12 -28 -1.3686 -0.0763
2 12 -25 7.0851 -0.3889
2 12 -22 0.0421 -0.4459
2 12 -19 -1.4883 0.2683
2 12 -16 -1.8205 0.7245
2 12 -13 -3.1282 -0.4436
2 12 -10 1.4651 -0.9911
2 12 -7 -0.1123 -0.0423
2 12 -4 -5.7471 1.1124
2 12 -1 8.6696 0.7593
2 12 2 25.5330 -0.0090
2 12 5 80.7872 -0.7222
2 12 8 12.1334 0.1606
2 12 11 13.5684 0.5965
2 12 14 5.6928 0.2231
2 12 17 -5.1880 -0.1396
2 12 20 -1.4702 -0.1233
2 12 23 -4.4326 -0.1184
2 12 26 3.2651 0.0721
2 13 -26 1.1037 -0.0188
2 13 -23 -0.8383 -0.2389
2 13 -20 0.8193 -0.2719
2 13 -17 1.6527 -0.1009
2 13 -14 -2.6773 -0.2578
2 13 -11 6.0200 -0.4473
2 13 -8 2.1589 0.1789
2 13 -5 -8.1194 0.9403
2 13 -2 -17.9551 1.5432
2 13 1 -9.7803 0.2739
2 13 4 -18.8598 -0.1453
2 13 7 -22.8034 1.2844
2 13 10 -13.3156 1.3894
2 13 13 -0.5433 0.4564
2 13 16 -5.4210 -0.4485
2 13 19 3.8876 -0.3122
2 13 22 1.7242 0.0648
2 13 25 3.0220 0.0540
2 13 28 -3.8937 -0.0769
2 14 -27 1.5083 0.1063
2 14 -24 -1.2127 0.0379
2 14 -21 -0.1728 0.1789
2 14 -18 0.5282 0.2715
2 14 -15 -9.6506 -0.1240
2 14 -12 8.2162 -0.8039
2 14 -9 -9.2338 -0.5720
2 14 -6 -15.3485 0.7846
2 14 -3 29.4245 0.8731
2 14 0 44.5339 -0.7761
2 14 3 20.6305 -1.4403
2 14 6 14.3843 0.7810
2 14 9 0.2577 1.9449
2 14 12 3.4543 0.9812
2 14 15 6.9479 -0.7105
2 14 18 -3.8070 -0.3846
2 14 21 0.9223 0.6347
2 14 24 0.4658 0.5624
2 14 27 6.9324 -0.0114
2 15 -28 0.8313 0.0552
2 15 -25 -3.6204 0.2153
2 15 -22 0.9144 0.2282
2 15 -19 -4.5969 -0.0399
2 15 -16 -2.3166 -0.1123
2 15 -13 0.1145 -0.0974
2 15 -10 4.9453 -0.0158
2 15 -7 4.1463 -0.2761
2 15 -4 23.9889 -0.8185
2 15 -1 -58.3977 -0.8669
2 15 2 2.0844 -0.5107
2 15 5 2.9138 -0.2392
2 15 8 0.5924 -0.0672
2 15 11 -2.3411 -0.2328
2 15 14 -2.4438 -0.1577
2 15 17 0.3654 0.2206
2 15 20 1.6354 0.5056
2 15 23 -0.3336 0.3605
2 15 26 -1.5451 0.1013
2 16 -26 -1.4357 0.2970
2 16 -23 -0.6188 0.3751
2 16 -20 3.1558 -0.3573
2 16 -17 -1.3382 -0.5399
2 16 -14 4.1168 0.3581
2 16 -11 -1.4629 0.9972
2 16 -8 -11.3935 -0.4172
2 16 -5 -17.3219 -2.2501
2 16 -2 1.2563 -1.7794
2 16 1 -4.4759 0.2172
2 16 4 -11.0311 -0.2411
2 16 7 7.2533 -1.4417
2 16 10 1.3644 -1.7265
2 16 13 -4.6465 -0.3022
2 16 16 0.3819 0.3044
2 16 19 -0.8232 0.1825
2 16 22 -1.6903 0.0420
2 16 25 6.2227 0.1450
2 16 28 -0.0561 0.3611
2 17 -27 -6.6869 0.1692
2 17 -24 0.1366 0.1108
2 17 -21 1.7579 -0.1789
2 17 -18 -3.3118 -0.3152
2 17 -15 -0.6166 0.0964
2 17 -12 6.6677 0.9960
2 17 -9 -2.5156 1.0258
2 17 -6 9.4001 -0.1793
2 17 -3 35.9682 -0.7815
2 17 0 24.6109 -0.0925
2 17 3 6.9190 0.6229
2 17 6 -5.7982 -0.0996
2 17 9 0.1642 -1.5501
2 17 12 4.2275 -1.4580
2 17 15 6.9230 -0.6559
2 17 18 -1.6156 -0.1878
2 17 21 0.5773 -0.2850
2 17 24 0.1327 -0.4408
2 17 27 7.2293 -0.4252
2 18 -25 2.7350 -0.3183
2 18 -22 5.4276 -0.0123
2 18 -19 -5.0915 0.4541
2 18 -16 7.9620 0.8614
2 18 -13 1.7749 0.2396
2 18 -10 -7.3624 -0.2282
2 18 -7 -8.4857 0.6372
2 18 -4 14.4620 0.9786
2 18 -1 -6.6432 1.0499
2 18 2 2.8846 0.1294
2 18 5 5.3170 -0.6542
2 18 8 9.9050 -0.4763
2 18 11 -3.1884 -0.1523
2 18 14 -4.8394 -0.2196
2 18 17 -1.0913 -0.3913
2 18 20 -1.6877 -0.6270
2 18 23 -5.9549 -0.3604
2 18 26 -0.3527 -0.0639
2 19 -26 4.0960 -0.2739
2 19 -23 -1.5295 -0.3562
2 19 -20 -2.8056 -0.1307
2 19 -17 -5.1712 0.1389
2 19 -14 -0.4235 -0.0712
2 19 -11 3.1526 -0.3439
2 19 -8 11.1177 0.3460
2 19 -5 -0.5096 1.1295
2 19 -2 0.4833 1.7581
2 19 1 1.6611 1.1274
2 19 4 7.4707 0.9350
2 19 7 4.7629 0.9528
2 19 10 2.4990 0.7117
2 19 13 7.7986 0.6086
2 19 16 5.7331 0.5426
2 19 19 -1.3715 -0.0815
2 19 22 0.3163 -0.2395
2 19 25 -0.8753 -0.2464
2 20 -27 -2.7437 -0.1193
2 20 -24 -1.2994 -0.2008
2 20 -21 1.6340 -0.3386
2 20 -18 5.1981 -0.4793
2 20 -15 3.8225 -0.4803
2 20 -12 -0.4559 -0.9754
2 20 -9 0.2397 -0.9867
2 20 -6 -6.0388 -0.1590
2 20 -3 0.8966 0.1333
2 20 0 1.7918 0.1963
2 20 3 8.8145 0.1975
2 20 6 1.2031 0.2014
2 20 9 1.4878 1.1427
2 20 12 -3.3906 1.3531
2 20 15 -7.9253 0.7618
2 20 18 -3.4912 0.2844
2 20 21 4.6485 0.2106
2 20 24 -0.9187 0.3294
2 20 27 2.4307 0.2615
2 21 -25 -4.3308 0.1771
2 21 -22 2.1186 0.0590
2 21 -19 -0.8886 -0.1519
2 21 -16 -7.6427 -0.4441
2 21 -13 -4.6007 -0.7938
2 21 -10 0.9409 -0.6912
2 21 -7 -3.5786 -0.4107
2 21 -4 0.6339 -0.5825
2 21 -1 2.0930 -1.1238
2 21 2 -26.5477 -1.4929
2 21 5 -8.1096 -0.5278
2 21 8 -4.3991 0.9739
2 21 11 -3.5309 0.7973
2 21 14 6.1867 -0.0889
2 21 17 6.5391 -0.0591
2 21 20 1.1481 0.4738
2 21 23 -0.0672 0.6238
2 21 26 -5.1563 0.2139
2 22 -26 3.6260 0.1428
2 22 -23 -3.2583 0.3129
2 22 -20 5.3072 0.5225
2 22 -17 0.7366 0.2140
2 22 -14 -0.7953 -0.1344
2 22 -11 -3.5204 -0.2572
2 22 -8 -1.6960 -0.1522
2 22 -5 -7.9488 -0.1913
2 22 -2 -13.7838 -1.2372
2 22 1 -5.8859 -1.5413
2 22 4 6.2748 -0.9862
2 22 7 -11.7340 -0.3666
2 22 10 -2.3965 -0.0554
2 22 13 -5.6787 -0.3474
2 22 16 -9.6430 -0.2884
2 22 19 -3.4182 0.0160
2 22 22 -0.1689 0.3410
2 22 25 -0.4669 0.2503
2 23 -24 -0.4667 0.2536
2 23 -21 -2.5399 0.2425
2 23 -18 -2.9320 -0.0450
2 23 -15 7.0438 0.3339
2 23 -12 -2.9594 1.0762
2 23 -9 5.8478 1.1752
2 23 -6 -2.9858 -0.0272
2 23 -3 8.6566 -0.7665
2 23 0 12.8656 -0.0495
2 23 3 -1.3322 1.0365
2 23 6 -2.0330 0.3062
2 23 9 -0.5339 -0.9308
2 23 12 0.7872 -1.1588
2 23 15 4.7487 -0.2375
2 23 18 3.5593 0.2829
2 23 21 3.4166 0.0347
2 23 24 2.9870 -0.3053
2 24 -25 0.8490 0.0719
2 24 -22 -1.9910 0.0645
2 24 -19 -1.2461 -0.2379
2 24 -16 -0.8649 0.0891
2 24 -13 -5.7135 0.8307
2 24 -10 -3.6509 1.0656
2 24 -7 -7.1494 0.4910
2 24 -4 5.1230 -0.0521
2 24 -1 6.0122 0.4185
2 24 2 -3.1592 1.2519
2 24 5 5.6275 0.5295
2 24 8 0.4277 -0.4739
2 24 11 4.8710 -0.6852
2 24 14 2.3937 -0.2325
2 24 17 -0.0527 0.0998
2 24 20 -4.7646 -0.1279
2 24 23 -1.5968 -0.3627
2 24 26 -1.2148 -0.2742
2 25 -26 1.0645 -0.1991
2 25 -23 3.1812 -0.3400
2 25 -20 2.2079 -0.2488
2 25 -17 0.0859 0.1883
2 25 -14 -8.0841 0.1144
2 25 -11 -0.0161 -0.2160
2 25 -8 4.5287 -0.3976
2 25 -5 6.1981 0.3333
2 25 -2 0.7857 0.7783
2 25 1 -1.5052 0.5077
2 25 4 9.3572 -0.0384
2 25 7 -1.8289 -0.0370
2 25 10 -0.3455 0.0556
2 25 13 -4.1401 -0.0776
2 25 16 -3.2111 -0.1170
2 25 19 -1.0932 -0.2240
2 25 22 3.2211 -0.2620
2 25 25 -8.1278 -0.2369
2 26 -24 -2.9291 -0.3687
2 26 -21 -3.0438 -0.2540
2 26 -18 -2.8950 0.2817
2 26 -15 -2.2683 -0.0264
2 26 -12 5.9954 -1.0449
2 26 -9 2.6280 -1.3859
2 26 -6 -1.2099 -0.1827
2 26 -3 -6.4515 0.9073
2 26 0 2.7089 0.3754
2 26 3 0.4332 -0.5416
2 26 6 2.3538 -0.5794
2 26 9 -2.2022 0.3603
2 26 12 0.1498 0.7689
2 26 15 -0.9509 0.2647
2 26 18 -1.5570 -0.1907
2 26 21 -4.5853 -0.2862
2 26 24 3.4550 -0.0897
2 27 -25 -0.9416 0.0778
2 27 -22 11.0108 0.0610
2 27 -19 6.7037 -0.0374
2 27 -16 -0.2348 -0.1214
2 27 -13 1.6933 0.0335
2 27 -10 -1.6303 -0.0942
2 27 -7 -1.3274 -0.3592
2 27 -4 1.3415 -0.1436
2 27 -1 4.0170 0.1438
2 27 2 -0.2506 0.0563
2 27 5 0.8973 -0.2252
2 27 8 1.8325 -0.0356
2 27 11 0.5140 0.3745
2 27 14 -3.3858 0.3200
2 27 17 1.4731 0.0199
2 27 20 3.2690 -0.1691
2 27 23 -2.0413 0.0987
2 28 -23 3.2761 0.2942
2 28 -20 2.6128 0.2755
2 28 -17 -0.0268 -0.2170
2 28 -14 -0.7859 -0.0906
2 28 -11 5.2151 0.2070
2 28 -8 1.3239 0.0131
2 28 -5 4.8202 -0.0426
2 28 -2 -6.0841 -0.3935
2 28 1 -4.0925 -0.4867
2 28 4 -0.6167 -0.2371
2 28 7 3.7504 -0.0544
2 28 10 -0.8160 0.3861
2 28 13 5.9546 0.3268
2 28 16 2.9482 0.0366
2 28 19 -1.8590 0.0089
2 28 22 0.8872 0.2298
2 28 25 1.5200 0.1589
2 29 -24 11.8572 -0.0822
2 29 -21 -3.8783 0.1235
2 29 -18 -2.4314 -0.0070
2 29 -15 -1.6325 -0.2584
2 29 -12 -2.5053 -0.2630
2 29 -9 4.6629 0.1231
2 29 -6 -4.1813 0.2432
2 29 -3 -7.3397 -0.3517
2 29 0 2.5750 -0.7645
2 29 3 0.5307 -0.2920
2 29 6 -5.4843 0.2308
2 29 9 -3.4013 0.3843
2 29 12 1.0354 -0.0369
2 29 15 -0.6364 -0.3951
2 29 18 6.3184 -0.0294
2 29 21 2.9806 0.2908
2 29 24 -3.2493 0.2802
2 30 -22 -4.3665 0.0329
2 30 -19 2.2985 -0.0843
2 30 -16 4.2732 -0.2134
2 30 -13 0.3433 -0.1540
2 30 -10 -5.9569 0.4424
2 30 -7 -10.0142 0.2513
2 30 -4 0.8519 -0.4709
2 30 -1 3.0534 -0.6966
2 30 2 -2.1127 0.1640
2 30 5 2.4528 0.7107
2 30 8 2.9825 -0.2909
2 30 11 -2.7540 -0.8282
2 30 14 5.1304 -0.4770
2 30 17 -0.9036 0.1993
2 30 20 1.1955 0.1964
2 30 23 1.2855 -0.0301
2 31 -23 -0.2779 0.0264
2 31 -20 1.6157 -0.0309
2 31 -17 -3.4058 0.0528
2 31 -14 -3.8152 0.1388
2 31 -11 -3.3451 0.4853
2 31 -8 -0.3154 0.3106
2 31 -5 5.7961 -0.3615
2 31 -2 6.9182 -0.6065
2 31 1 0.7745 0.0386
2 31 4 -2.3773 0.7072
2 31 7 -4.5666 -0.0371
2 31 10 -4.1509 -0.7438
2 31 13 0.7986 -0.5931
2 31 16 0.0061 0.1064
2 31 19 -2.3870 0.2195
2 31 22 -0.1267 -0.1110
2 32 -21 -4.8551 -0.1044
2 32 -18 -1.0719 0.1507
2 32 -15 -1.5350 0.1849
2 32 -12 7.5152 0.1340
2 32 -9 0.8145 -0.1965
2 32 -6 2.9797 -0.0913
2 32 -3 -4.3108 0.4006
2 32 0 -1.2252 0.2805
2 32 3 -1.2021 0.1066
2 32 6 6.2100 -0.0067
2 32 9 3.0441 -0.0180
2 32 12 5.4807 0.1201
2 32 15 3.5218 0.1207
2 32 18 3.1805 0.1250
2 32 21 0.9452 -0.0438
2 33 -22 3.5483 -0.2925
2 33 -19 -1.1047 0.0722
2 33 -16 -4.4222 0.5119
2 33 -13 -0.6715 0.0911
2 33 -10 0.7095 -0.6967
2 33 -7 1.1892 -0.3660
2 33 -4 0.7848 0.8763
2 33 -1 10.1795 1.1867
2 33 2 -3.5935 -0.1582
2 33 5 0.4285 -0.6497
2 33 8 2.3648 0.0079
2 33 11 -0.7157 0.6195
2 33 14 2.1224 0.3321
2 33 17 -1.4244 -0.1274
2 33 20 0.9958 -0.2691
2 33 23 -3.9808 0.0542
2 34 -23 1.8790 -0.1856
2 34 -20 3.4344 -0.0218
2 34 -17 5.2482 0.0423
2 34 -14 -4.2627 0.0707
2 34 -11 -6.9479 -0.1951
2 34 -8 3.5673 -0.3589
2 34 -5 4.3394 0.1470
2 34 -2 -2.7666 0.4552
2 34 1 -2.2842 -0.0901
2 34 4 -1.7242 -0.3201
2 34 7 3.7825 -0.2897
2 34 10 -0.5652 0.1908
2 34 13 -2.8929 0.3351
2 34 16 2.7831 -0.0945
2 34 19 1.6114 -0.2034
2 34 22 1.7922 -0.0868
2 35 -21 0.6767 0.2450
2 35 -18 7.6485 -0.1524
2 35 -15 -0.3344 -0.0954
2 35 -12 2.0409 0.0144
2 35 -9 6.1153 0.1524
2 35 -6 0.4003 -0.0678
2 35 -3 -3.1559 -0.2785
2 35 0 -4.0285 -0.0556
2 35 3 5.0611 -0.0465
2 35 6 -5.5147 -0.1976
2 35 9 2.9319 0.1081
2 35 12 -0.2417 0.1349
2 35 15 7.2474 -0.0581
2 35 18 -0.0683 -0.2388
2 35 21 -1.0274 -0.0637
2 36 -22 -1.9029 0.3680
2 36 -19 -3.9709 0.0141
2 36 -16 1.9791 -0.2491
2 36 -13 0.9974 -0.1804
2 36 -10 1.8777 0.3550
2 36 -7 -5.6938 0.4304
2 36 -4 -3.5833 0.0321
2 36 -1 6.0537 -0.1985
2 36 2 -2.1388 -0.0035
2 36 5 2.8484 0.4510
2 36 8 3.0871 0.5009
2 36 11 4.3420 0.0750
2 36 14 3.2052 -0.0431
2 36 17 2.6920 -0.1154
2 36 20 -1.1212 0.0067
2 37 -20 5.2037 0.0193
2 37 -17 2.3329 0.0116
2 37 -14 0.9939 -0.0654
2 37 -11 -6.0385 -0.0044
2 37 -8 -3.7916 0.1020
2 37 -5 1.3082 -0.2708
2 37 -2 0.7887 -0.3644
2 37 1 0.5202 -0.0828
2 37 4 -0.1851 0.2826
2 37 7 -0.1474 0.1800
2 37 10 -9.8654 -0.1077
2 37 13 -0.4399 0.0112
2 37 16 -2.9107 0.1445
2 37 19 -3.0530 0.2321
2 38 -21 -2.3150 -0.0443
2 38 -18 -9.3576 -0.0771
2 38 -15 -3.6402 -0.0647
2 38 -12 -1.2342 0.0959
2 38 -9 -2.4469 -0.0157
2 38 -6 2.0549 -0.5312
2 38 -3 -4.0186 -0.8781
2 38 0 3.5153 -0.5724
2 38 3 -0.5226 0.1909
2 38 6 -2.2532 0.1480
2 38 9 7.7825 -0.5023
2 38 12 -0.5499 -0.5250
2 38 15 6.0668 0.1411
2 38 18 2.5371 0.6473
2 38 21 8.1764 0.1836
2 39 -19 2.0286 0.0171
2 39 -16 3.1869 0.0224
2 39 -13 0.5474 -0.0317
2 39 -10 7.9002 -0.1751
2 39 -7 -2.8800 -0.3014
2 39 -4 -0.9237 -0.3893
2 39 -1 -1.2164 -0.3213
2 39 2 -4.2021 -0.3235
2 39 5 -2.5065 -0.3495
2 39 8 -4.4087 -0.5077
2 39 11 0.6058 -0.5029
2 39 14 -4.0793 -0.1791
2 39 17 1.6415 0.0386
2 39 20 -2.6971 -0.1136
2 40 -20 3.6224 0.0631
2 40 -17 2.6734 0.3235
2 40 -14 -3.5372 0.3647
2 40 -11 -4.3189 0.0292
2 40 -8 0.9391 -0.1455
2 40 -5 1.0402 0.3233
2 40 -2 -1.9081 0.6601
2 40 1 5.4496 0.2124
2 40 4 0.7417 -0.4935
2 40 7 -0.2975 -0.5627
2 40 10 3.3931 -0.1756
2 40 13 4.3927 0.0630
2 40 16 -1.8795 -0.1500
2 40 19 -4.2993 -0.2086
2 41 -18 -6.4500 0.1533
2 41 -15 -3.5644 0.2982
2 41 -12 1.4837 0.1224
2 41 -9 3.1359 0.0581
2 41 -6 5.8290 0.4245
2 41 -3 2.8517 0.9259
2 41 0 -5.7437 0.7684
2 41 3 -1.4392 -0.1295
2 41 6 6.4017 -0.1503
2 41 9 2.8645 0.1609
2 41 12 -1.6905 0.3165
2 41 15 2.2936 -0.0235
2 41 18 -5.9348 -0.3695
2 42 -16 -4.8239 -0.3266
2 42 -13 -1.9497 -0.1804
2 42 -10 0.8247 0.0042
2 42 -7 -1.3974 0.3205
2 42 -4 -3.8633 0.3516
2 42 -1 2.0317 0.1810
2 42 2 -4.1606 0.1951
2 42 5 4.5830 0.6509
2 42 8 -6.1863 0.6602
2 42 11 1.2894 0.3957
2 42 14 -4.3391 0.1338
2 42 17 0.1735 -0.1396
2 43 -17 9.1425 -0.2516
2 43 -14 1.7201 -0.5481
2 43 -11 -0.4533 -0.2970
2 43 -8 0.4137 0.0743
2 43 -5 1.6092 -0.0511
2 43 -2 -2.5468 -0.4215
2 43 1 3.2005 -0.1912
2 43 4 1.7174 0.1672
2 43 7 1.7198 0.5391
2 43 10 -3.3270 0.4512
2 43 13 2.1796 0.0964
2 43 16 3.6014 -0.0445
2 44 -15 4.2497 -0.0694
2 44 -12 0.4240 0.0010
2 44 -9 2.9295 -0.2499
2 44 -6 0.0214 -0.3571
2 44 -3 -3.1656 -0.4898
2 44 0 1.1503 -0.3600
2 44 3 5.8924 -0.3040
2 44 6 -0.6611 -0.1040
2 44 9 5.5802 -0.0192
2 44 12 2.3120 -0.1291
2 44 15 0.1547 0.0665
2 45 -16 -12.2839 0.3284
2 45 -13 -0.8994 0.2144
2 45 -10 -0.1467 0.0288
2 45 -7 -0.1020 -0.1877
2 45 -4 -2.5955 -0.4176
2 45 -1 2.4655 -0.1904
2 45 2 2.2056 -0.1149
2 45 5 -0.1839 -0.2052
2 45 8 -5.5051 -0.3790
2 45 11 -3.3666 -0.3685
2 45 14 -7.5468 0.0001
2 46 -14 2.0167 0.2453
2 46 -11 1.3230 0.3416
2 46 -8 -5.8563 0.1510
2 46 -5 -1.1215 -0.0291
2 46 -2 -2.2039 -0.0274
2 46 1 -4.3359 0.1730
2 46 4 -4.9547 0.0747
2 46 7 3.5362 -0.2107
2 46 10 1.4401 -0.4111
2 46 13 7.7446 -0.2008
2 47 -15 1.3405 -0.3762
2 47 -12 -6.0244 -0.0682
2 47 -9 2.9757 0.0376
2 47 -6 4.8026 0.0935
2 47 -3 1.0390 0.2324
2 47 0 -0.0447 0.4643
2 47 3 -4.2031 0.0958
2 47 6 6.1843 -0.3732
2 47 9 5.7902 -0.2914
2 47 12 2.1116 0.0138
2 47 15 1.0697 -0.0219
2 48 -13 -1.3898 -0.2212
2 48 -10 -6.0899 -0.2069
2 48 -7 1.5599 -0.1100
2 48 -4 0.7994 0.2084
2 48 -1 3.6671 0.3704
2 48 2 3.6474 0.0983
2 48 5 -0.3544 -0.2344
2 48 8 -2.7421 -0.0137
2 48 11 -5.1198 0.2249
2 48 14 -3.4010 0.2129
2 49 -11 9.8904 0.0011
2 49 -8 1.0688 0.0372
2 49 -5 0.3409 0.2461
2 49 -2 2.7688 0.0082
2 49 1 3.7940 0.0524
2 49 4 -3.1432 0.1278
2 49 7 -2.1365 0.2643
2 49 10 2.6929 0.3215
2 49 13 0.4678 -0.0368
2 50 -9 -1.8656 0.0045
2 50 -6 0.4036 0.2783
2 50 -3 -4.7906 -0.1497
2 50 0 -0.8449 -0.4610
2 50 3 0.4247 -0.0464
2 50 6 11.5739 0.3578
2 50 9 -2.4037 0.3314
2 51 -10 -0.9702 0.0092
2 51 -7 -0.7607 -0.0944
2 51 -4 -0.1652 -0.3087
2 51 -1 3.0436 -0.4344
2 51 2 2.0997 -0.2647
2 51 5 2.2548 -0.0356
2 51 8 5.5974 -0.0161
2 52 -8 1.3523 -0.5582
2 52 -5 2.2026 -0.2412
2 52 -2 1.7551 -0.1643
2 52 1 -2.9784 -0.1171
2 52 4 -2.1739 -0.1888
2 52 7 -2.5141 -0.5706
2 53 -6 0.7640 -0.0168
2 53 -3 -2.5133 -0.1289
2 53 0 4.2072 0.1761
2 53 3 -3.4121 0.1633
2 53 6 -0.6790 -0.2399
2 54 -4 -1.0568 0.1441
2 54 -1 0.5787 0.0783
2 54 2 0.9180 -0.1747
3 1 -28 -0.4693 0.0479
3 1 -25 2.4040 0.2647
3 1 -22 -2.0449 0.5583
3 1 -19 -0.6731 1.4591
3 1 -16 7.8442 2.0696
3 1 -13 2.2899 1.7873
3 1 -10 0.2759 0.8133
3 1 -7 60.0009 1.1737
3 1 -4 67.6290 3.0885
3 1 -1 54.8875 0.1392
3 1 2 -55.2459 -1.3600
3 1 5 45.4062 -1.6882
3 1 8 21.2561 -0.8033
3 1 11 -2.6715 -0.9777
3 1 14 12.6147 -1.2399
3 1 17 1.2079 -1.3503
3 1 20 5.3211 -0.6744
3 1 23 3.3411 -0.3735
3 1 26 1.2928 -0.0836
3 1 29 -10.0620 0.0373
3 2 -29 -2.4376 -0.0789
3 2 -26 0.1924 -0.2361
3 2 -23 -3.0158 -0.2538
3 2 -20 -2.1262 -0.7998
3 2 -17 -3.2729 -1.2842
3 2 -14 -2.3949 -1.2763
3 2 -11 -5.0115 -1.1182
3 2 -8 4.1799 -0.7222
3 2 -5 -7.6934 -0.7187
3 2 -2 18.8601 -0.3376
3 2 1 181.6233 -0.4523
3 2 4 64.4362 -0.2283
3 2 7 32.9084 0.7018
3 2 10 5.2134 1.7411
3 2 13 16.1781 1.0975
3 2 16 -7.5994 0.5758
3 2 19 -1.8996 0.4678
3 2 22 -3.9024 0.6594
3 2 25 -2.6971 0.6670
3 2 28 -0.4307 0.3094
3 3 -27 4.2491 0.2082
3 3 -24 3.0383 -0.3249
3 3 -21 1.2597 -0.7625
3 3 -18 6.5011 0.0989
3 3 -15 -0.3239 1.0456
3 3 -12 4.7475 0.1807
3 3 -9 4.9674 -0.7439
3 3 -6 31.3847 0.1168
3 3 -3 -46.0303 0.7539
3 3 0 -226.4499 0.8056
3 3 3 -104.9812 -0.4508
3 3 6 -73.4621 -0.1705
3 3 9 -8.2747 0.4705
3 3 12 -4.4546 -0.1724
3 3 15 -7.0434 -0.9576
3 3 18 2.2605 -0.4912
3 3 21 2.7071 0.3391
3 3 24 -6.7713 0.1089
3 3 27 -5.9015 -0.2709
3 4 -28 -3.6155 -0.1327
3 4 -25 -1.8744 -0.0159
3 4 -22 -3.6119 0.2569
3 4 -19 -0.0762 -0.1565
3 4 -16 -6.7692 -0.7601
3 4 -13 3.7751 -0.4880
3 4 -10 6.5431 0.2469
3 4 -7 -20.4431 0.0248
3 4 -4 -7.6903 -0.4341
3 4 -1 221.8956 -1.1304
3 4 2 188.3759 -1.5419
3 4 5 143.5830 -0.7237
3 4 8 13.4966 -0.0513
3 4 11 26.2803 -0.4466
3 4 14 5.3662 -0.7825
3 4 17 -4.3707 -0.4798
3 4 20 -0.1322 0.0596
3 4 23 -0.4351 0.1755
3 4 26 1.0991 0.0488
3 4 29 -0.8099 -0.0902
3 5 -29 -2.2234 -0.0043
3 5 -26 -3.8297 0.2064
3 5 -23 4.6939 0.3028
3 5 -20 0.9079 0.0840
3 5 -17 -0.4144 -0.2064
3 5 -14 2.2785 -0.0224
3 5 -11 -1.1908 0.8801
3 5 -8 -2.5055 0.3368
3 5 -5 -44.8364 -1.4890
3 5 -2 -183.1718 -1.6949
3 5 1 -102.6440 -0.4467
3 5 4 -247.7815 0.2623
3 5 7 -53.3653 -0.1705
3 5 10 -8.1761 -0.9389
3 5 13 -10.2280 -0.8017
3 5 16 3.0528 0.1870
3 5 19 4.3094 0.3919
3 5 22 -2.1226 0.1485
3 5 25 2.0957 0.0689
3 5 28 2.8440 0.0080
3 6 -27 2.1283 0.0097
3 6 -24 -0.2860 0.0087
3 6 -21 3.0506 -0.1651
3 6 -18 -1.9247 -0.6192
3 6 -15 1.2288 -0.6303
3 6 -12 6.8850 0.3924
3 6 -9 -1.6766 0.1871
3 6 -6 46.6511 -1.0798
3 6 -3 176.1401 -1.0907
3 6 0 169.0212 0.2185
3 6 3 211.1775 1.2460
3 6 6 45.5480 0.2386
3 6 9 40.5490 -0.5783
3 6 12 7.6720 -0.2107
3 6 15 2.8928 0.7731
3 6 18 -1.1359 0.6764
3 6 21 -2.8218 0.1248
3 6 24 -3.6426 -0.0646
3 6 27 -0.0323 -0.0651
3 7 -28 -1.3983 0.0433
3 7 -25 -0.0864 -0.0431
3 7 -22 -1.6412 -0.1853
3 7 -19 -5.4597 0.2548
3 7 -16 13.5265 0.8535
3 7 -13 6.2057 0.8654
3 7 -10 -0.2328 -0.0081
3 7 -7 10.2827 -0.3563
3 7 -4 -25.9689 0.3263
3 7 -1 -243.2543 0.9823
3 7 2 -42.7439 1.2478
3 7 5 -47.4373 -0.4561
3 7 8 -51.4798 -1.3293
3 7 11 -22.5898 -0.3935
3 7 14 -9.7434 0.3749
3 7 17 -1.5147 0.1986
3 7 20 -0.6961 -0.4718
3 7 23 -0.8467 -0.4965
3 7 26 2.4575 -0.0760
3 7 29 -1.2058 0.2438
3 8 -29 -1.3399 0.0982
3 8 -26 -0.5370 -0.3115
3 8 -23 7.5256 -0.2414
3 8 -20 -3.3031 0.3346
3 8 -17 4.3275 0.2287
3 8 -14 0.2609 -0.3814
3 8 -11 -14.1378 -0.6174
3 8 -8 -1.4785 0.8697
3 8 -5 16.6775 1.7899
3 8 -2 -58.8746 1.1999
3 8 1 16.9819 -0.1836
3 8 4 -12.6797 0.1791
3 8 7 16.8379 1.1180
3 8 10 35.2576 1.3342
3 8 13 6.0916 0.1356
3 8 16 3.9943 -0.3712
3 8 19 -0.9606 -0.0325
3 8 22 0.0279 0.1314
3 8 25 -3.0441 -0.0194
3 8 28 -5.6291 -0.1334
3 9 -27 1.2928 -0.1773
3 9 -24 2.6602 -0.1541
3 9 -21 0.5599 0.0572
3 9 -18 -1.3832 0.3314
3 9 -15 -0.2037 -0.0624
3 9 -12 -9.2492 -0.6075
3 9 -9 -3.6029 -0.1360
3 9 -6 22.5579 0.4288
3 9 -3 -37.5492 0.6087
3 9 0 176.8052 0.6475
3 9 3 42.7126 0.4796
3 9 6 -5.1010 0.5857
3 9 9 -16.2815 0.8820
3 9 12 -3.6374 0.5272
3 9 15 -0.4953 0.3555
3 9 18 -3.9713 0.1044
3 9 21 1.5318 -0.1320
3 9 24 7.2472 -0.1519
3 9 27 -1.5701 -0.0637
3 10 -28 -2.2009 0.0097
3 10 -25 5.8880 0.0889
3 10 -22 -3.3927 -0.0391
3 10 -19 -3.4782 -0.1003
3 10 -16 5.3771 -0.1922
3 10 -13 -0.4252 -0.4515
3 10 -10 3.1003 -0.9142
3 10 -7 -11.5880 -0.3614
3 10 -4 44.1015 0.7186
3 10 -1 -22.5799 0.1832
3 10 2 -39.8343 -1.3114
3 10 5 21.6145 -1.1942
3 10 8 12.9310 0.4799
3 10 11 2.0428 1.3716
3 10 14 4.8039 0.2282
3 10 17 -2.9730 -0.7637
3 10 20 -2.0487 -0.1926
3 10 23 -5.0550 0.4925
3 10 26 1.6560 0.3890
3 11 -26 3.4047 0.3020
3 11 -23 -0.4786 0.3761
3 11 -20 -1.1813 0.1181
3 11 -17 -0.4515 -0.0245
3 11 -14 -1.1255 0.2924
3 11 -11 0.4103 0.6054
3 11 -8 -11.4901 0.0410
3 11 -5 1.3187 -0.6065
3 11 -2 -47.5197 -0.6676
3 11 1 78.9290 -0.5126
3 11 4 14.0558 -0.2908
3 11 7 -17.1747 -0.0164
3 11 10 -17.0201 -0.4488
3 11 13 -4.1760 -0.6255
3 11 16 -6.3186 -0.5940
3 11 19 -0.0047 -0.1168
3 11 22 3.4915 0.1112
3 11 25 3.4614 -0.0088
3 11 28 2.9317 -0.1223
3 12 -27 1.1022 0.0804
3 12 -24 -0.6072 0.1992
3 12 -21 -2.0014 0.1248
3 12 -18 4.5580 -0.3073
3 12 -15 -2.4522 -0.5881
3 12 -12 1.2092 -0.1203
3 12 -9 3.5968 0.0371
3 12 -6 5.7287 -0.8826
3 12 -3 16.0859 -1.4966
3 12 0 30.9097 -1.3858
3 12 3 -33.7332 -0.5588
3 12 6 -9.5486 -0.1531
3 12 9 2.5000 -0.7879
3 12 12 4.0732 -0.7372
3 12 15 8.1055 -0.2284
3 12 18 4.3954 0.2968
3 12 21 -1.7045 0.3804
3 12 24 4.8754 -0.0009
3 12 27 -3.5213 0.0002
3 13 -28 0.0302 0.0349
3 13 -25 -2.7082 0.0751
3 13 -22 -0.9080 -0.0622
3 13 -19 -1.5092 -0.2603
3 13 -16 -2.9711 -0.0055
3 13 -13 -0.1358 0.6246
3 13 -10 -4.5395 0.9189
3 13 -7 11.4396 0.0291
3 13 -4 3.4767 -0.6231
3 13 -1 -53.0753 -0.0920
3 13 2 12.0046 1.2918
3 13 5 41.9749 0.4660
3 13 8 7.6624 -1.0106
3 13 11 4.3837 -1.0593
3 13 14 -0.8193 -0.1034
3 13 17 -3.4050 0.1446
3 13 20 -2.4248 -0.1200
3 13 23 -6.0831 -0.3469
3 13 26 3.6699 -0.0350
3 14 -26 -2.9898 0.0284
3 14 -23 -0.0879 -0.0749
3 14 -20 4.6639 -0.1161
3 14 -17 4.8652 0.2154
3 14 -14 5.5610 0.4833
3 14 -11 9.3047 0.6986
3 14 -8 4.1466 0.3381
3 14 -5 -11.2208 -0.0910
3 14 -2 14.4776 0.4023
3 14 1 -2.8080 1.0345
3 14 4 -24.8025 0.1808
3 14 7 -17.5239 -0.5784
3 14 10 -1.2743 -0.9780
3 14 13 -5.8297 -0.1218
3 14 16 -1.4951 0.1551
3 14 19 3.6850 -0.1855
3 14 22 0.4733 -0.4599
3 14 25 8.0971 -0.1758
3 14 28 -2.8025 0.1112
3 15 -27 -1.7778 -0.0337
3 15 -24 4.3312 -0.4328
3 15 -21 5.5124 -0.3016
3 15 -18 -1.7561 0.1355
3 15 -15 -9.6325 -0.0044
3 15 -12 6.0615 -0.6896
3 15 -9 -2.5452 -0.6042
3 15 -6 2.3562 0.2630
3 15 -3 23.7046 1.1009
3 15 0 37.3922 0.5470
3 15 3 31.0836 -0.1612
3 15 6 22.7705 0.3803
3 15 9 7.2541 0.6650
3 15 12 6.9526 0.4777
3 15 15 8.0881 0.0747
3 15 18 -1.7985 -0.0820
3 15 21 -0.4683 -0.0487
3 15 24 -4.3552 -0.0443
3 15 27 4.8160 -0.1252
3 16 -28 2.1727 -0.0797
3 16 -25 -2.2028 -0.2715
3 16 -22 1.5883 -0.1871
3 16 -19 -5.4546 0.0786
3 16 -16 1.1822 0.1509
3 16 -13 2.0572 -0.5566
3 16 -10 1.8565 -0.9635
3 16 -7 -7.8198 0.2325
3 16 -4 14.2462 0.8183
3 16 -1 -49.9521 0.4424
3 16 2 3.6444 -0.3662
3 16 5 -3.4349 0.1783
3 16 8 2.4597 1.0238
3 16 11 -2.4892 0.9601
3 16 14 -6.7285 0.2920
3 16 17 -0.6892 0.1709
3 16 20 1.0463 0.2464
3 16 23 -4.4496 0.2141
3 16 26 -0.2801 0.0001
3 17 -26 -1.9980 -0.0407
3 17 -23 -3.1857 0.1579
3 17 -20 -2.2903 -0.0048
3 17 -17 -9.5518 0.0017
3 17 -14 -1.7364 -0.4008
3 17 -11 6.6523 -0.4101
3 17 -8 -7.0640 0.2053
3 17 -5 -12.7491 0.5552
3 17 -2 -2.0427 0.2052
3 17 1 11.8748 -0.2654
3 17 4 3.8829 -0.3038
3 17 7 12.6428 0.7746
3 17 10 5.3885 1.1496
3 17 13 3.2344 0.4642
3 17 16 4.3636 -0.1291
3 17 19 0.4885 -0.0102
3 17 22 3.2009 0.3327
3 17 25 3.3600 0.3460
3 18 -27 -6.0303 0.2161
3 18 -24 -1.7654 0.2817
3 18 -21 4.2765 0.0151
3 18 -18 2.9231 -0.2667
3 18 -15 5.4628 -0.1702
3 18 -12 3.5625 0.0923
3 18 -9 -4.6689 -0.1522
3 18 -6 3.3643 -0.8662
3 18 -3 16.3646 -1.1695
3 18 0 -2.9889 -1.2019
3 18 3 -10.0382 -0.7200
3 18 6 -11.8612 -0.4727
3 18 9 -2.0138 -0.3546
3 18 12 -2.8536 -0.2334
3 18 15 -4.3531 -0.1407
3 18 18 -0.1663 0.1982
3 18 21 0.6104 0.5263
3 18 24 -1.2650 0.3338
3 18 27 2.3517 -0.0055
3 19 -25 0.7491 0.1046
3 19 -22 4.5752 0.0805
3 19 -19 -1.8776 -0.0053
3 19 -16 -5.3784 0.0241
3 19 -13 -5.6709 0.1587
3 19 -10 -11.7677 0.2240
3 19 -7 -4.0221 0.1070
3 19 -4 -0.9575 -0.3142
3 19 -1 2.6199 -0.3166
3 19 2 -13.8319 -0.1355
3 19 5 -2.1003 -0.0499
3 19 8 -2.5346 -0.0307
3 19 11 -5.2223 -0.0929
3 19 14 0.9379 -0.4126
3 19 17 1.8677 -0.2309
3 19 20 2.4625 0.0827
3 19 23 -3.1215 0.1367
3 19 26 1.8198 -0.0294
3 20 -26 5.9495 0.1043
3 20 -23 -3.5689 0.1589
3 20 -20 -5.5053 0.0901
3 20 -17 0.7555 0.0995
3 20 -14 7.3992 0.4490
3 20 -11 -1.0643 0.8815
3 20 -8 6.5244 0.8460
3 20 -5 8.3643 -0.0492
3 20 -2 8.7976 -0.2833
3 20 1 3.9432 0.1479
3 20 4 4.9212 0.5325
3 20 7 -6.1555 -0.3015
3 20 10 3.0851 -1.0828
3 20 13 2.7856 -0.8575
3 20 16 -2.1175 -0.1759
3 20 19 -1.1286 -0.1070
3 20 22 -0.5675 -0.2798
3 20 25 -0.2172 -0.3309
3 21 -27 0.2161 -0.1615
3 21 -24 0.9938 -0.0289
3 21 -21 -4.2376 -0.0126
3 21 -18 3.4908 -0.0942
3 21 -15 6.2076 0.3382
3 21 -12 -7.6722 0.4210
3 21 -9 0.5056 0.2074
3 21 -6 -10.4946 -0.0824
3 21 -3 15.9207 0.3980
3 21 0 9.1744 1.0000
3 21 3 4.4357 1.0413
3 21 6 9.6150 -0.1623
3 21 9 6.1549 -0.5843
3 21 12 -0.0803 -0.0947
3 21 15 -3.8231 0.3691
3 21 18 -2.3264 -0.0367
3 21 21 2.3044 -0.4231
3 21 24 -1.8015 -0.3137
3 21 27 2.9180 -0.0594
3 22 -25 0.1216 -0.0626
3 22 -22 1.2096 -0.1940
3 22 -19 4.1062 -0.2882
3 22 -16 -6.5376 -0.0062
3 22 -13 -3.9058 -0.2601
3 22 -10 2.6701 -0.5938
3 22 -7 2.9557 -0.4465
3 22 -4 8.4832 0.1568
3 22 -1 8.3531 0.7348
3 22 2 -6.3242 0.3194
3 22 5 2.7710 -0.2794
3 22 8 -2.0411 -0.0599
3 22 11 5.2404 0.4175
3 22 14 4.5655 0.4947
3 22 17 2.2379 0.1007
3 22 20 -5.2562 -0.2099
3 22 23 -0.6863 -0.1991
3 22 26 -4.6482 -0.0954
3 23 -26 0.5036 -0.1869
3 23 -23 0.6778 -0.2523
3 23 -20 4.7980 -0.1262
3 23 -17 1.4850 0.1173
3 23 -14 -5.7476 -0.2710
3 23 -11 3.1621 -0.7598
3 23 -8 1.1174 -0.4452
3 23 -5 -6.1234 0.3473
3 23 -2 -15.4842 0.4125
3 23 1 -4.7643 -0.1373
3 23 4 5.4649 -0.5208
3 23 7 -3.8960 0.2785
3 23 10 -2.1206 0.8866
3 23 13 -8.4137 0.5898
3 23 16 -11.3430 0.0314
3 23 19 0.0194 -0.1660
3 23 22 3.3728 -0.0011
3 23 25 -9.5058 0.2082
3 24 -24 -4.5771 0.1171
3 24 -21 4.0855 0.3002
3 24 -18 -0.1218 0.2904
3 24 -15 3.0689 -0.0980
3 24 -12 5.7678 -0.3466
3 24 -9 3.1351 -0.3183
3 24 -6 -4.3596 -0.0749
3 24 -3 -2.8183 -0.2305
3 24 0 3.7878 -0.7977
3 24 3 -4.5022 -0.8257
3 24 6 -6.0896 -0.3287
3 24 9 -4.5082 0.0802
3 24 12 1.7468 0.0396
3 24 15 7.2846 0.0151
3 24 18 2.9030 -0.0327
3 24 21 -0.8584 0.1299
3 24 24 4.5907 0.1590
3 25 -25 -0.6524 0.0656
3 25 -22 6.7806 0.2770
3 25 -19 4.2228 -0.0333
3 25 -16 -0.4309 -0.5413
3 25 -13 -4.1631 -0.2356
3 25 -10 -3.7207 0.3144
3 25 -7 -5.1138 0.1959
3 25 -4 -1.7290 -0.6186
3 25 -1 1.6594 -0.9095
3 25 2 -1.8298 -0.0354
3 25 5 -2.7014 0.3453
3 25 8 -3.1340 0.2677
3 25 11 0.6184 0.0402
3 25 14 -5.0095 -0.0102
3 25 17 -3.4714 0.1524
3 25 20 2.5631 0.2275
3 25 23 2.6314 0.2099
3 26 -23 6.5374 0.0091
3 26 -20 -4.6268 -0.0331
3 26 -17 -1.3875 -0.1531
3 26 -14 -3.4904 0.0985
3 26 -11 0.9924 0.3687
3 26 -8 5.8079 0.2331
3 26 -5 3.4319 -0.2177
3 26 -2 -3.3901 -0.5280
3 26 1 -3.6774 -0.2567
3 26 4 4.4967 0.1706
3 26 7 -2.8258 0.1932
3 26 10 -2.0092 -0.3605
3 26 13 6.0299 -0.4445
3 26 16 8.3223 -0.0828
3 26 19 1.0025 0.2744
3 26 22 4.0432 0.1904
3 26 25 -8.1001 -0.0620
3 27 -24 2.3425 -0.0828
3 27 -21 -7.1673 -0.0362
3 27 -18 -0.7990 0.1459
3 27 -15 -3.2385 0.1867
3 27 -12 -1.6186 0.1549
3 27 -9 -1.6971 0.1725
3 27 -6 -6.5260 0.4023
3 27 -3 -2.2660 0.0533
3 27 0 2.5078 -0.1777
3 27 3 -1.9081 0.3141
3 27 6 -3.4185 0.3313
3 27 9 -1.5503 -0.0037
3 27 12 -1.8275 -0.4970
3 27 15 -6.0794 -0.4134
3 27 18 -2.6873 0.0611
3 27 21 -2.6001 0.0861
3 27 24 2.7086 -0.1247
3 28 -25 -2.3920 0.0907
3 28 -22 1.6085 -0.0456
3 28 -19 2.9274 0.0147
3 28 -16 -1.0474 0.1115
3 28 -13 0.5512 0.0190
3 28 -10 -2.6746 0.0122
3 28 -7 0.3323 -0.1321
3 28 -4 9.8580 -0.0838
3 28 -1 7.4774 0.0916
3 28 2 4.5893 0.2841
3 28 5 7.6994 0.1093
3 28 8 3.2788 -0.3886
3 28 11 -1.5456 -0.4989
3 28 14 1.8758 -0.1237
3 28 17 -1.2858 0.2080
3 28 20 -0.1556 -0.0212
3 28 23 1.5211 -0.2561
3 29 -23 3.7706 -0.2124
3 29 -20 2.3001 -0.2401
3 29 -17 -6.3496 0.0180
3 29 -14 -3.2022 0.2594
3 29 -11 3.5617 -0.0301
3 29 -8 2.9813 -0.4104
3 29 -5 3.0784 0.0977
3 29 -2 -4.6732 0.7845
3 29 1 -1.6819 0.6335
3 29 4 -3.0658 0.0844
3 29 7 2.5988 -0.1029
3 29 10 0.6161 0.2983
3 29 13 5.0492 0.4227
3 29 16 2.4710 0.1541
3 29 19 -3.0922 -0.1366
3 29 22 -1.7965 -0.1169
3 30 -24 11.1999 -0.0985
3 30 -21 -0.8306 -0.0538
3 30 -18 0.3708 0.2275
3 30 -15 -0.0077 0.3557
3 30 -12 6.3187 0.1035
3 30 -9 3.9574 -0.4477
3 30 -6 2.1643 -0.0429
3 30 -3 -4.8278 0.8060
3 30 0 0.6885 0.5181
3 30 3 0.0779 -0.4461
3 30 6 8.6450 -0.6292
3 30 9 1.2834 0.1906
3 30 12 5.3805 0.4991
3 30 15 1.4251 -0.0185
3 30 18 3.1030 -0.4161
3 30 21 1.4124 -0.2255
3 30 24 -2.4966 -0.1481
3 31 -22 4.0417 0.0558
3 31 -19 2.6801 0.0650
3 31 -16 2.9041 -0.0343
3 31 -13 -1.9036 -0.2060
3 31 -10 -3.2326 -0.2254
3 31 -7 -7.4421 -0.0230
3 31 -4 -2.9357 0.2182
3 31 -1 4.3968 0.0086
3 31 2 -5.1342 -0.2214
3 31 5 -2.3138 -0.1464
3 31 8 2.5647 0.1276
3 31 11 -4.5527 0.4233
3 31 14 4.7574 0.1123
3 31 17 -0.9144 -0.1314
3 31 20 2.5972 -0.0983
3 31 23 -1.0342 0.3068
3 32 -23 0.8329 0.0211
3 32 -20 2.4041 0.0995
3 32 -17 1.4785 -0.2562
3 32 -14 -4.1127 -0.4690
3 32 -11 -6.0357 -0.0855
3 32 -8 4.9383 0.1325
3 32 -5 2.2291 -0.2774
3 32 -2 1.4297 -0.4936
3 32 1 0.2648 -0.3415
3 32 4 0.1318 0.1448
3 32 7 -1.9715 0.1457
3 32 10 -2.0651 0.0551
3 32 13 -2.2672 0.0776
3 32 16 3.8330 -0.0448
3 32 19 0.9532 -0.0278
3 32 22 0.3400 0.1588
3 33 -21 -4.7208 0.1927
3 33 -18 3.6158 -0.1127
3 33 -15 3.3489 -0.2129
3 33 -12 4.8298 0.3110
3 33 -9 -2.8718 0.4997
3 33 -6 -6.4759 -0.0519
3 33 -3 -3.9156 -0.7308
3 33 0 -2.7272 -0.4512
3 33 3 3.1679 0.4876
3 33 6 2.6512 0.2712
3 33 9 -0.1479 -0.2337
3 33 12 3.7233 -0.3571
3 33 15 7.1485 0.0443
3 33 18 2.3706 0.2364
3 33 21 3.7063 0.0221
3 34 -22 0.4982 0.2156
3 34 -19 -2.5648 0.1405
3 34 -16 -2.5184 0.0433
3 34 -13 0.0838 -0.0537
3 34 -10 -3.4518 0.0577
3 34 -7 -3.4594 -0.0420
3 34 -4 3.2567 -0.3534
3 34 -1 18.2973 -0.4003
3 34 2 -2.5552 -0.2024
3 34 5 -3.0061 -0.0530
3 34 8 -0.5920 -0.1985
3 34 11 -1.2608 -0.5157
3 34 14 2.8903 -0.2733
3 34 17 -1.9481 0.0828
3 34 20 -1.9882 0.0750
3 35 -20 3.8317 -0.1333
3 35 -17 -1.1429 0.0133
3 35 -14 -1.5378 0.0858
3 35 -11 -6.0241 -0.0823
3 35 -8 -0.9922 -0.1419
3 35 -5 3.9771 -0.0723
3 35 -2 -5.1368 -0.0587
3 35 1 -0.8745 -0.1959
3 35 4 -3.0838 0.1493
3 35 7 4.0164 0.0203
3 35 10 -3.1485 -0.3154
3 35 13 -4.0007 -0.1213
3 35 16 0.0447 0.2004
3 35 19 0.9508 0.2792
3 35 22 -0.9291 -0.0704
3 36 -21 -2.5126 -0.0170
3 36 -18 -4.4070 0.0349
3 36 -15 -5.3291 0.2704
3 36 -12 -0.5342 0.0634
3 36 -9 7.8242 -0.0542
3 36 -6 4.0201 0.0673
3 36 -3 -2.1123 0.3082
3 36 0 1.7193 0.2893
3 36 3 0.7205 0.0342
3 36 6 -7.7251 -0.3121
3 36 9 5.9563 -0.1707
3 36 12 -0.8313 -0.0539
3 36 15 6.3717 0.0331
3 36 18 1.7719 0.0387
3 36 21 2.4172 -0.2466
3 37 -19 4.8341 -0.0231
3 37 -16 3.6656 0.3033
3 37 -13 0.9993 0.1556
3 37 -10 5.6453 -0.1323
3 37 -7 -1.7451 -0.0766
3 37 -4 -3.1250 0.4289
3 37 -1 -2.5719 0.5641
3 37 2 -4.3456 0.0325
3 37 5 1.0161 -0.2901
3 37 8 4.5874 0.0114
3 37 11 4.1018 0.2120
3 37 14 0.6361 0.1231
3 37 17 3.1248 -0.1023
3 37 20 -3.5928 -0.1555
3 38 -20 7.5703 -0.0686
3 38 -17 4.1514 0.0521
3 38 -14 -3.9577 -0.0669
3 38 -11 -3.1836 -0.2502
3 38 -8 2.4456 -0.1359
3 38 -5 4.2524 0.2166
3 38 -2 0.2394 0.4669
3 38 1 5.4383 0.0678
3 38 4 2.0592 -0.2276
3 38 7 -2.0673 0.1801
3 38 10 -5.3219 0.5075
3 38 13 0.8703 0.3741
3 38 16 -5.4816 -0.1368
3 38 19 -6.1473 -0.2295
3 39 -18 -9.4068 0.0839
3 39 -15 -1.0265 -0.1449
3 39 -12 -0.5807 -0.0488
3 39 -9 -1.2181 0.1227
3 39 -6 0.7300 0.1168
3 39 -3 -6.2151 0.0675
3 39 0 -4.4665 -0.0737
3 39 3 -2.3313 0.0418
3 39 6 6.7665 0.3817
3 39 9 3.3249 0.4405
3 39 12 -2.2957 0.2406
3 39 15 6.1282 -0.0366
3 39 18 3.1790 0.0732
3 40 -19 1.8110 0.3020
3 40 -16 -1.3938 -0.2526
3 40 -13 -0.8969 -0.0856
3 40 -10 1.2255 0.0561
3 40 -7 -2.1775 -0.0961
3 40 -4 -4.2223 -0.4292
3 40 -1 1.3197 -0.4926
3 40 2 -2.1769 -0.1142
3 40 5 3.0917 0.1909
3 40 8 -7.0152 0.0286
3 40 11 -0.1287 -0.1472
3 40 14 -3.8339 -0.0788
3 40 17 0.0635 0.1409
3 41 -17 5.4892 -0.0861
3 41 -14 1.6962 0.0657
3 41 -11 -0.4260 0.1147
3 41 -8 -0.6258 -0.0929
3 41 -5 0.1918 -0.3962
3 41 -2 -4.0928 -0.6090
3 41 1 7.2693 -0.3033
3 41 4 -1.4406 -0.0805
3 41 7 -0.5070 -0.2563
3 41 10 0.7895 -0.4354
3 41 13 2.0701 -0.2642
3 41 16 0.9411 0.0146
3 41 19 1.3858 0.3291
3 42 -18 -6.4821 -0.3806
3 42 -15 -3.6121 0.0824
3 42 -12 0.0243 0.0936
3 42 -9 3.5503 0.0178
3 42 -6 -1.2744 -0.2124
3 42 -3 -1.1110 -0.1473
3 42 0 -5.9380 0.1367
3 42 3 4.2932 -0.0076
3 42 6 -1.2597 -0.2832
3 42 9 6.7447 -0.4279
3 42 12 1.8904 -0.2074
3 42 15 1.4334 -0.0591
3 42 18 -2.6540 -0.0169
3 43 -16 -9.2303 0.2297
3 43 -13 2.7947 0.1614
3 43 -10 -0.9832 0.0452
3 43 -7 -0.8069 0.0748
3 43 -4 -2.1165 0.2956
3 43 -1 6.0981 0.4435
3 43 2 -4.7453 0.1139
3 43 5 -0.0690 -0.0737
3 43 8 -4.5405 -0.2856
3 43 11 3.5110 -0.2244
3 43 14 -2.8961 0.0187
3 43 17 -0.1819 -0.3637
3 44 -17 6.3603 0.1142
3 44 -14 -2.9099 -0.1830
3 44 -11 -2.1366 -0.0079
3 44 -8 -0.8564 0.1799
3 44 -5 3.3704 0.2159
3 44 -2 -1.5739 0.1914
3 44 1 -4.5080 0.2474
3 44 4 0.4076 0.1128
3 44 7 4.5839 0.0337
3 44 10 -4.1249 0.0387
3 44 13 0.4368 0.1088
3 44 16 -0.2907 -0.1366
3 45 -15 7.2214 -0.3039
3 45 -12 -2.5903 -0.2779
3 45 -9 2.6006 -0.1531
3 45 -6 1.8868 0.0611
3 45 -3 -1.9273 0.1770
3 45 0 2.4819 0.2991
3 45 3 0.4056 0.0629
3 45 6 2.8775 0.1037
3 45 9 10.0458 0.3242
3 45 12 3.8160 0.2392
3 45 15 0.5876 0.1092
3 46 -13 -4.0924 -0.1891
3 46 -10 0.2866 -0.0593
3 46 -7 4.8497 0.0856
3 46 -4 -0.4413 0.0931
3 46 -1 4.4983 -0.0190
3 46 2 6.8016 -0.1659
3 46 5 1.4911 0.0740
3 46 8 -6.9307 0.3810
3 46 11 -8.9419 0.2729
3 46 14 -6.3975 0.1559
3 47 -14 8.5096 0.0376
3 47 -11 7.9965 -0.0978
3 47 -8 -3.5650 0.0002
3 47 -5 -4.2871 0.0297
3 47 -2 0.7582 -0.2790
3 47 1 1.7866 -0.3334
3 47 4 -2.6375 -0.1003
3 47 7 2.0919 0.1387
3 47 10 2.2201 0.0071
3 47 13 4.5411 -0.1187
3 48 -12 -8.3929 -0.1097
3 48 -9 -0.0082 0.0174
3 48 -6 0.6090 -0.1013
3 48 -3 -6.3482 -0.3223
3 48 0 -0.9064 -0.2190
3 48 3 -2.0374 0.0089
3 48 6 10.8690 0.0207
3 48 9 2.4784 -0.0701
3 48 12 -0.1203 -0.0218
3 49 -10 -4.3428 0.0665
3 49 -7 2.6313 -0.2160
3 49 -4 3.3158 -0.1454
3 49 -1 3.0091 0.0397
3 49 2 -0.8705 0.0251
3 49 5 -3.5865 -0.2182
3 49 8 0.6346 -0.3637
3 49 11 -0.4077 -0.2343
3 50 -11 0.3925 0.2061
3 50 -8 -0.1819 -0.2625
3 50 -5 -0.5131 0.0540
3 50 -2 0.8205 0.1681
3 50 1 -0.5389 0.1557
3 50 4 -3.9044 -0.1528
3 50 7 -5.7903 -0.3788
3 50 10 -2.1108 -0.0146
3 51 -9 0.1895 -0.1729
3 51 -6 5.9756 0.0921
3 51 -3 -3.7882 -0.0714
3 51 0 3.3018 0.0352
3 51 3 -3.7646 0.0031
3 51 6 2.9344 -0.1024
3 51 9 2.2049 0.0835
3 52 -7 -2.2218 0.0060
3 52 -4 -2.1038 -0.0304
3 52 -1 -0.8030 -0.0770
3 52 2 0.9387 -0.0512
3 52 5 3.8414 0.0321
3 52 8 3.4257 0.0942
3 53 -5 2.6153 0.0967
3 53 -2 1.1992 -0.2159
3 53 1 -2.6851 -0.2088
3 53 4 1.7182 0.0201
3 54 0 1.5662 -0.0343
4 1 -27 -4.2427 0.1752
4 1 -24 -0.9115 -0.3726
4 1 -21 -1.4656 -0.7538
4 1 -18 16.0709 -0.0685
4 1 -15 2.8095 1.4974
4 1 -12 24.1042 1.4116
4 1 -9 8.4798 0.0766
4 1 -6 -22.4117 -0.4474
4 1 -3 -46.0477 0.0100
4 1 0 12.5853 1.6401
4 1 3 -116.6960 0.0590
4 1 6 -67.3428 -0.1517
4 1 9 -24.8356 -1.1470
4 1 12 -8.6870 -1.8016
4 1 15 -8.8366 -1.0205
4 1 18 -2.0322 -0.2227
4 1 21 3.6826 0.1147
4 1 24 -3.4635 -0.3590
4 1 27 1.4897 -0.5137
4 2 -28 -1.9527 -0.2090
4 2 -25 0.9255 0.0628
4 2 -22 -0.0805 0.6312
4 2 -19 4.1006 0.9414
4 2 -16 -1.5159 0.2966
4 2 -13 -6.2904 -0.2310
4 2 -10 7.6012 0.5722
4 2 -7 -1.5562 0.6967
4 2 -4 6.8821 0.8882
4 2 -1 146.7298 -0.9274
4 2 2 59.6252 -2.0198
4 2 5 152.9699 -1.0166
4 2 8 24.6794 0.1107
4 2 11 14.3290 -0.4052
4 2 14 19.5549 -0.5340
4 2 17 -1.4808 -0.5037
4 2 20 3.0320 -0.0009
4 2 23 -0.3924 0.1014
4 2 26 1.9509 0.1376
4 2 29 -2.6216 0.1198
4 3 -29 -3.6256 0.0598
4 3 -26 1.4816 0.0359
4 3 -23 -2.3214 0.0873
4 3 -20 -3.1332 -0.2742
4 3 -17 -2.1690 -0.4465
4 3 -14 -5.2905 0.1166
4 3 -11 -5.0936 0.9005
4 3 -8 14.1500 0.7080
4 3 -5 -36.4775 -0.5948
4 3 -2 -61.8006 -0.7174
4 3 1 -62.5253 0.9836
4 3 4 -162.5479 2.2080
4 3 7 -40.3484 0.8518
4 3 10 0.2776 -0.3551
4 3 13 1.7656 0.1320
4 3 16 -2.6362 1.0388
4 3 19 3.4616 0.8934
4 3 22 -1.7778 0.3410
4 3 25 -1.3520 0.0146
4 3 28 5.2570 0.1409
4 4 -27 1.6352 -0.0388
4 4 -24 -0.8751 -0.5684
4 4 -21 4.8386 -0.8100
4 4 -18 -1.0616 0.0190
4 4 -15 6.5314 0.5182
4 4 -12 1.1886 -0.4190
4 4 -9 7.7173 -1.2479
4 4 -6 48.1285 -0.1718
4 4 -3 56.6990 1.6823
4 4 0 -103.5037 1.8929
4 4 3 109.7656 0.4208
4 4 6 45.9447 -0.8413
4 4 9 9.0210 0.5645
4 4 12 -2.2533 1.2574
4 4 15 -3.0158 0.5093
4 4 18 -3.8619 -0.1656
4 4 21 0.7175 -0.2347
4 4 24 -2.4708 -0.1320
4 4 27 -1.6184 -0.0060
4 5 -28 0.0361 -0.0375
4 5 -25 1.4615 -0.1389
4 5 -22 -5.3207 0.1065
4 5 -19 0.3735 0.3384
4 5 -16 8.9883 0.2494
4 5 -13 2.9841 -0.1673
4 5 -10 -1.4593 -0.3617
4 5 -7 -1.6377 0.7538
4 5 -4 -7.1594 1.2642
4 5 -1 40.3503 0.6658
4 5 2 29.9083 -0.4699
4 5 5 7.2965 -0.3849
4 5 8 -52.7362 0.5130
4 5 11 0.7269 0.7279
4 5 14 -3.1865 -0.3179
4 5 17 -3.9718 -0.6862
4 5 20 -0.9362 -0.3566
4 5 23 0.4958 0.0765
4 5 26 -4.9370 0.0248
4 5 29 -1.0471 -0.0658
4 6 -29 -2.6222 0.0053
4 6 -26 -1.5251 0.1215
4 6 -23 12.4913 0.1115
4 6 -20 -1.3139 0.1832
4 6 -17 0.0346 0.0625
4 6 -14 -0.9329 0.0566
4 6 -11 -20.7819 -0.0408
4 6 -8 -11.3385 -0.0413
4 6 -5 -24.7885 0.1196
4 6 -2 -88.0655 0.1011
4 6 1 -55.9533 -0.7029
4 6 4 -133.4010 -0.5780
4 6 7 -2.5558 0.1221
4 6 10 19.5593 0.6048
4 6 13 -0.7779 -0.0228
4 6 16 5.2870 -0.3642
4 6 19 -0.0656 -0.2002
4 6 22 3.0677 0.2088
4 6 25 -0.3440 0.1804
4 6 28 -4.7984 -0.0820
4 7 -27 0.9320 0.0758
4 7 -24 2.6753 0.3451
4 7 -21 -1.5677 0.4301
4 7 -18 -5.5268 -0.3062
4 7 -15 -2.3938 -0.6663
4 7 -12 -4.6252 0.0533
4 7 -9 -7.6346 0.3929
4 7 -6 28.6368 -0.3177
4 7 -3 74.8513 -1.4213
4 7 0 302.7507 -0.9521
4 7 3 188.6250 0.0026
4 7 6 45.6519 0.1851
4 7 9 21.3882 0.0319
4 7 12 3.5896 -0.3334
4 7 15 5.6696 -0.0530
4 7 18 -6.6211 0.1717
4 7 21 -3.2481 0.1358
4 7 24 0.7966 0.1016
4 7 27 0.0932 0.0011
4 8 -28 -3.6641 -0.1272
4 8 -25 2.7785 0.1720
4 8 -22 -2.9921 -0.0486
4 8 -19 -6.7180 -0.3789
4 8 -16 13.1361 -0.3670
4 8 -13 10.0342 0.1493
4 8 -10 9.8819 -0.1120
4 8 -7 2.4704 -0.8283
4 8 -4 28.1689 -0.5599
4 8 -1 -158.3846 0.0286
4 8 2 -132.7733 -0.1913
4 8 5 -60.7293 -1.1899
4 8 8 -24.8233 -1.0408
4 8 11 -19.8191 0.0936
4 8 14 -5.6058 0.1819
4 8 17 -3.7471 -0.4402
4 8 20 -2.0542 -0.5459
4 8 23 -0.7969 0.0588
4 8 26 3.4104 0.2320
4 8 29 -2.0596 0.1388
4 9 -26 2.5033 0.0939
4 9 -23 3.8206 0.1997
4 9 -20 0.3555 0.1902
4 9 -17 4.9529 -0.1148
4 9 -14 -0.8450 0.3099
4 9 -11 -9.6140 0.9846
4 9 -8 -11.3416 0.6991
4 9 -5 4.6077 -0.6556
4 9 -2 -29.3325 -1.2195
4 9 1 118.6864 -0.1014
4 9 4 37.4475 1.0711
4 9 7 7.6972 -0.0819
4 9 10 4.4032 -1.6375
4 9 13 4.0375 -1.1053
4 9 16 10.1313 0.0086
4 9 19 -0.2646 0.3356
4 9 22 1.2849 -0.1005
4 9 25 -0.7178 -0.4061
4 9 28 3.8997 -0.1616
4 10 -27 -1.1676 -0.1038
4 10 -24 1.5292 -0.2237
4 10 -21 -0.3062 -0.1970
4 10 -18 -0.5483 0.0331
4 10 -15 3.0460 -0.1062
4 10 -12 -9.0959 -0.4579
4 10 -9 8.2128 -0.3165
4 10 -6 38.3798 -0.3328
4 10 -3 -75.2005 -0.1227
4 10 0 12.3302 0.3147
4 10 3 -78.1660 0.5355
4 10 6 -22.2737 -0.0480
4 10 9 -14.2834 -0.3272
4 10 12 -3.2973 0.0419
4 10 15 0.6521 0.4709
4 10 18 0.7159 0.2390
4 10 21 -2.7002 -0.2212
4 10 24 8.7276 -0.3339
4 10 27 -6.7069 0.0275
4 11 -28 -0.4944 0.0519
4 11 -25 -0.6016 -0.0210
4 11 -22 -3.3869 -0.0407
4 11 -19 3.5590 -0.0275
4 11 -16 0.9956 -0.0979
4 11 -13 -0.5276 0.1533
4 11 -10 0.6823 0.4302
4 11 -7 13.8334 0.6824
4 11 -4 -2.5392 0.7290
4 11 -1 1.6631 0.7842
4 11 2 19.8953 0.8401
4 11 5 58.2125 0.9309
4 11 8 23.8366 0.5732
4 11 11 9.1609 0.3937
4 11 14 3.7110 0.3728
4 11 17 0.1423 0.0784
4 11 20 -3.0937 -0.0664
4 11 23 -7.4162 -0.0519
4 11 26 1.1612 0.0916
4 12 -26 0.5368 -0.0893
4 12 -23 1.5655 -0.2942
4 12 -20 2.5976 0.1138
4 12 -17 -0.3489 0.6290
4 12 -14 0.6981 0.1183
4 12 -11 9.0839 -0.7560
4 12 -8 -7.7050 -0.6525
4 12 -5 -14.5021 0.6760
4 12 -2 -21.5091 1.0198
4 12 1 35.9276 0.2443
4 12 4 -21.0043 -0.6876
4 12 7 -32.3247 0.0506
4 12 10 -17.7139 0.6854
4 12 13 -8.7715 0.6300
4 12 16 -8.5559 0.0562
4 12 19 -0.0147 -0.0726
4 12 22 4.1025 -0.0521
4 12 25 8.7567 0.0713
4 12 28 0.2067 0.0097
4 13 -27 0.4167 0.0515
4 13 -24 3.7609 -0.1030
4 13 -21 0.9467 0.0021
4 13 -18 -0.5922 0.0954
4 13 -15 -10.2611 -0.2486
4 13 -12 0.8577 -0.8134
4 13 -9 0.2048 -0.8568
4 13 -6 0.5545 -0.1388
4 13 -3 31.2097 0.1062
4 13 0 45.2113 -0.8312
4 13 3 34.0140 -1.2895
4 13 6 33.0387 0.0553
4 13 9 22.2280 0.7729
4 13 12 10.1843 0.3028
4 13 15 10.0012 -0.2696
4 13 18 6.3358 0.0798
4 13 21 -0.6796 0.4960
4 13 24 -1.6802 0.3044
4 13 27 -1.9307 0.0698
4 14 -28 3.9409 -0.0982
4 14 -25 -5.8963 0.0634
4 14 -22 -3.1675 0.0767
4 14 -19 -5.3844 -0.2170
4 14 -16 -7.0267 -0.3891
4 14 -13 4.7094 -0.1246
4 14 -10 -3.1653 0.2802
4 14 -7 -11.0790 0.3563
4 14 -4 11.8748 -0.1097
4 14 -1 -64.6602 -0.6632
4 14 2 5.5703 -0.0785
4 14 5 -10.1418 0.3659
4 14 8 -5.5258 0.3648
4 14 11 -4.9044 -0.0506
4 14 14 -6.3637 -0.3999
4 14 17 -1.8465 -0.1744
4 14 20 -2.2344 0.2023
4 14 23 -2.7195 0.1098
4 14 26 7.0735 -0.0180
4 15 -26 -6.0891 0.1996
4 15 -23 -2.3983 0.2876
4 15 -20 -0.6882 0.0993
4 15 -17 -1.5306 0.2440
4 15 -14 5.3687 0.3383
4 15 -11 8.5961 0.6491
4 15 -8 -5.1603 0.5146
4 15 -5 -0.3271 0.1747
4 15 -2 34.6146 -0.1500
4 15 1 14.0189 -0.0793
4 15 4 -1.8259 -0.3542
4 15 7 5.5072 -0.1617
4 15 10 7.6801 -0.1699
4 15 13 -5.5612 -0.3620
4 15 16 4.4516 -0.5542
4 15 19 3.0669 -0.2346
4 15 22 2.5180 0.1001
4 15 25 5.3097 0.1267
4 15 28 1.2620 0.1449
4 16 -27 -3.4707 0.1038
4 16 -24 2.9376 0.0400
4 16 -21 10.8891 -0.1043
4 16 -18 1.1206 -0.1490
4 16 -15 -0.9034 0.0546
4 16 -12 -1.3225 0.3844
4 16 -9 -13.5187 0.0997
4 16 -6 8.9471 -0.6771
4 16 -3 12.1321 -0.2677
4 16 0 -6.4920 0.1442
4 16 3 -15.1523 0.1064
4 16 6 -12.0862 -0.3747
4 16 9 -2.1919 -0.7804
4 16 12 -1.0130 -0.3441
4 16 15 -0.5852 0.0918
4 16 18 1.6942 0.0414
4 16 21 -3.4335 -0.0250
4 16 24 -3.1206 -0.0741
4 16 27 3.7419 -0.0721
4 17 -25 2.7482 -0.0196
4 17 -22 0.7627 -0.1914
4 17 -19 -2.6471 -0.2187
4 17 -16 1.2500 0.0525
4 17 -13 0.3809 0.3519
4 17 -10 -2.1926 0.1455
4 17 -7 7.0671 -0.1409
4 17 -4 7.9887 -0.0929
4 17 -1 -5.1168 0.5249
4 17 2 10.9647 0.8623
4 17 5 5.7388 0.5783
4 17 8 3.8815 -0.3102
4 17 11 -3.6990 -0.1936
4 17 14 -3.4073 0.1302
4 17 17 -0.5501 0.1869
4 17 20 4.2070 -0.0613
4 17 23 -4.4170 -0.2184
4 17 26 5.2247 -0.1979
4 18 -26 0.3376 -0.0867
4 18 -23 -1.9681 0.0266
4 18 -20 -7.3173 -0.0784
4 18 -17 -3.5747 -0.0865
4 18 -14 4.6785 -0.2404
4 18 -11 6.1542 -0.1167
4 18 -8 -0.1972 0.3170
4 18 -5 1.2027 0.0506
4 18 -2 7.8224 0.0509
4 18 1 5.4719 0.1224
4 18 4 -0.4410 0.1716
4 18 7 2.5650 -0.0841
4 18 10 11.1863 -0.1531
4 18 13 5.3118 -0.1345
4 18 16 0.4133 0.0692
4 18 19 -1.1581 -0.1287
4 18 22 0.4645 -0.2647
4 18 25 -2.7067 -0.0848
4 19 -27 -3.5663 -0.0810
4 19 -24 -0.4298 0.0479
4 19 -21 -0.0278 0.0713
4 19 -18 7.0770 0.1415
4 19 -15 5.6028 0.2488
4 19 -12 -0.6620 -0.1441
4 19 -9 -3.0402 -0.5060
4 19 -6 -10.7902 -0.3559
4 19 -3 13.4421 0.3786
4 19 0 0.3023 0.1745
4 19 3 1.0564 -0.3449
4 19 6 9.2355 -0.5658
4 19 9 4.7957 -0.0307
4 19 12 -1.5253 0.6034
4 19 15 -8.7686 0.4371
4 19 18 -1.9822 -0.1557
4 19 21 -2.4335 -0.1239
4 19 24 -2.5054 0.1029
4 19 27 2.0940 0.1081
4 20 -25 1.3735 -0.0772
4 20 -22 5.7329 -0.0881
4 20 -19 6.4261 -0.0765
4 20 -16 -11.9394 -0.1212
4 20 -13 -7.6906 -0.5658
4 20 -10 -2.8885 -0.4913
4 20 -7 2.6340 0.1088
4 20 -4 -6.9386 0.2620
4 20 -1 -2.5293 -0.0332
4 20 2 -10.1554 -0.3171
4 20 5 -5.8609 -0.0849
4 20 8 -8.7580 0.4428
4 20 11 2.3914 0.6349
4 20 14 6.5615 0.1822
4 20 17 3.0782 0.0143
4 20 20 3.1386 0.0771
4 20 23 -1.2969 0.1210
4 20 26 -3.6962 0.0708
4 21 -26 0.6164 0.0360
4 21 -23 -4.6281 -0.0255
4 21 -20 -0.1931 -0.0049
4 21 -17 1.5901 0.0204
4 21 -14 6.0634 -0.0986
4 21 -11 3.6666 -0.0905
4 21 -8 4.8300 0.1791
4 21 -5 -1.7471 -0.0240
4 21 -2 -6.5147 -0.3676
4 21 1 0.4944 -0.4763
4 21 4 -1.3471 -0.0301
4 21 7 -6.2029 0.4877
4 21 10 -6.1528 0.3887
4 21 13 -6.8717 -0.0334
4 21 16 -9.3325 -0.0705
4 21 19 3.6050 0.1791
4 21 22 4.8364 0.2734
4 21 25 -3.6817 0.1493
4 22 -24 -1.6437 0.1632
4 22 -21 0.3332 0.3061
4 22 -18 0.8826 0.0018
4 22 -15 2.3130 -0.2809
4 22 -12 -5.4181 0.0164
4 22 -9 -1.1008 0.4984
4 22 -6 -11.3827 0.1740
4 22 -3 4.5312 -0.6422
4 22 0 1.2956 -0.9172
4 22 3 -6.9707 -0.1560
4 22 6 -7.7350 0.3067
4 22 9 -5.9720 -0.1485
4 22 12 4.1472 -0.5605
4 22 15 6.2222 -0.1862
4 22 18 2.3728 0.1758
4 22 21 2.0336 0.2535
4 22 24 1.6652 0.0473
4 23 -25 1.8495 0.0221
4 23 -22 2.0157 0.0384
4 23 -19 2.6645 -0.1167
4 23 -16 -1.8490 -0.0905
4 23 -13 -4.2490 -0.0176
4 23 -10 -0.3289 -0.0458
4 23 -7 7.6797 -0.2660
4 23 -4 11.1001 -0.3272
4 23 -1 6.0259 -0.1236
4 23 2 5.0972 0.2194
4 23 5 3.0721 0.1306
4 23 8 -1.5886 -0.1181
4 23 11 -0.3047 -0.1242
4 23 14 -4.5728 0.0461
4 23 17 -6.6973 0.0123
4 23 20 -1.7630 0.0497
4 23 23 2.7340 -0.0650
4 23 26 2.9320 -0.1157
4 24 -26 0.7947 -0.0365
4 24 -23 3.9796 -0.1095
4 24 -20 -5.9177 -0.2622
4 24 -17 -1.1487 0.0761
4 24 -14 -7.6693 0.4082
4 24 -11 0.1001 0.3274
4 24 -8 3.0166 0.1074
4 24 -5 -2.3345 -0.0145
4 24 -2 -3.7141 0.3500
4 24 1 -5.0746 0.5522
4 24 4 4.6676 0.2388
4 24 7 -1.7936 0.0522
4 24 10 1.0626 -0.3378
4 24 13 4.2918 -0.2644
4 24 16 2.2955 0.0099
4 24 19 -0.2083 0.1495
4 24 22 3.0409 -0.1313
4 24 25 -14.3242 -0.1547
4 25 -24 -2.4184 0.0190
4 25 -21 0.2041 -0.0242
4 25 -18 2.2090 0.2876
4 25 -15 -2.6087 0.4612
4 25 -12 6.8123 0.2517
4 25 -9 -1.0884 -0.1653
4 25 -6 -1.5649 0.2044
4 25 -3 3.5668 0.6549
4 25 0 5.4124 0.4884
4 25 3 1.3658 0.0346
4 25 6 2.8555 -0.2127
4 25 9 4.9809 -0.0315
4 25 12 -0.7297 0.0479
4 25 15 -5.0315 -0.0098
4 25 18 -5.0645 -0.2354
4 25 21 -5.8522 -0.2433
4 25 24 5.1426 -0.1497
4 26 -25 -1.0766 -0.0240
4 26 -22 6.3523 0.0023
4 26 -19 4.8446 0.0630
4 26 -16 0.0110 -0.0769
4 26 -13 -0.8297 -0.2211
4 26 -10 -1.7469 -0.2130
4 26 -7 -0.5311 -0.1177
4 26 -4 -0.7323 0.0504
4 26 -1 -0.9177 0.1893
4 26 2 2.1066 0.0756
4 26 5 3.1867 -0.2035
4 26 8 -2.7830 -0.0858
4 26 11 -0.1770 0.0908
4 26 14 0.8431 0.2097
4 26 17 -2.4159 0.0728
4 26 20 1.6973 -0.1118
4 26 23 3.3135 -0.1517
4 27 -23 10.8000 -0.1537
4 27 -20 0.1795 -0.1248
4 27 -17 -3.9249 -0.1413
4 27 -14 -0.1892 -0.0491
4 27 -11 5.2061 -0.3264
4 27 -8 4.1987 -0.5335
4 27 -5 -1.2121 -0.0848
4 27 -2 -7.4352 0.4479
4 27 1 -0.7824 0.2104
4 27 4 1.7628 -0.3869
4 27 7 3.6782 -0.1605
4 27 10 2.0948 0.5015
4 27 13 7.1669 0.5788
4 27 16 7.0499 -0.0031
4 27 19 0.7751 -0.3073
4 27 22 1.4430 -0.0082
4 27 25 -3.0814 0.2262
4 28 -24 7.4225 -0.0182
4 28 -21 -2.3549 0.1314
4 28 -18 3.3409 0.0547
4 28 -15 2.0532 0.0449
4 28 -12 -2.0380 0.1134
4 28 -9 -2.7367 0.0754
4 28 -6 -11.2387 0.0125
4 28 -3 -5.3504 -0.3036
4 28 0 -1.4641 -0.3771
4 28 3 -6.2383 -0.2040
4 28 6 -2.3857 -0.0810
4 28 9 -6.0958 -0.0420
4 28 12 -1.9253 -0.2013
4 28 15 -3.2416 -0.2023
4 28 18 0.1498 -0.0656
4 28 21 2.4969 0.1373
4 28 24 1.8755 0.0089
4 29 -22 2.2640 0.2507
4 29 -19 -0.8927 0.1889
4 29 -16 -1.5294 -0.2902
4 29 -13 -2.6951 -0.4939
4 29 -10 -4.4401 -0.0463
4 29 -7 -0.4209 0.2657
4 29 -4 6.3050 -0.2933
4 29 -1 8.0034 -0.9213
4 29 2 2.4888 -0.3989
4 29 5 3.2771 0.2844
4 29 8 0.5851 0.2305
4 29 11 -6.1375 -0.0350
4 29 14 3.7812 -0.0795
4 29 17 0.2813 0.1229
4 29 20 3.9169 0.2105
4 29 23 1.4653 0.1661
4 30 -23 -1.9871 0.0664
4 30 -20 1.5784 -0.1082
4 30 -17 -0.8131 -0.2527
4 30 -14 -3.4891 -0.2184
4 30 -11 -3.0420 0.2281
4 30 -8 0.5114 0.2730
4 30 -5 0.7165 -0.3144
4 30 -2 1.3029 -0.5369
4 30 1 -2.8280 -0.0523
4 30 4 -5.2554 0.4325
4 30 7 -3.0912 0.1129
4 30 10 -2.1502 -0.3970
4 30 13 1.1208 -0.3326
4 30 16 2.2487 0.0945
4 30 19 -1.6274 0.2507
4 30 22 0.2489 0.1815
4 31 -21 -3.3549 -0.1012
4 31 -18 -1.3796 0.0919
4 31 -15 -0.2494 0.1643
4 31 -12 7.3274 0.3052
4 31 -9 -0.6891 0.0303
4 31 -6 -0.3137 -0.0013
4 31 -3 2.7194 0.1266
4 31 0 6.9716 0.1374
4 31 3 4.9552 0.1953
4 31 6 11.1159 -0.1156
4 31 9 1.6511 -0.2852
4 31 12 5.8614 -0.2869
4 31 15 4.7456 0.0047
4 31 18 -1.3484 0.0628
4 31 21 2.6217 -0.1920
4 32 -22 5.1148 -0.1106
4 32 -19 0.6122 0.0370
4 32 -16 -2.3994 0.2623
4 32 -13 -0.1203 0.2441
4 32 -10 -3.7840 -0.0453
4 32 -7 -1.3498 -0.0346
4 32 -4 0.9921 0.1982
4 32 -1 8.6769 0.1854
4 32 2 -8.5953 0.0188
4 32 5 -9.4232 -0.1193
4 32 8 1.4133 -0.0935
4 32 11 -4.6024 -0.2231
4 32 14 3.6372 -0.2135
4 32 17 -2.1996 -0.0898
4 32 20 -1.5261 -0.0129
4 32 23 -1.9554 0.2374
4 33 -20 1.9870 -0.0667
4 33 -17 -3.0668 0.0482
4 33 -14 -4.4561 -0.0456
4 33 -11 -1.5706 -0.2247
4 33 -8 9.0200 -0.1358
4 33 -5 3.3437 0.3665
4 33 -2 -6.3766 0.7203
4 33 1 -0.2123 0.2014
4 33 4 2.6965 0.0143
4 33 7 5.0084 0.2161
4 33 10 3.6448 0.4701
4 33 13 -4.0057 0.4252
4 33 16 2.9532 0.0920
4 33 19 -0.8699 -0.1011
4 33 22 -4.2929 -0.1132
4 34 -21 -0.3957 0.0226
4 34 -18 1.0680 -0.0250
4 34 -15 2.1034 0.2145
4 34 -12 0.4482 0.0956
4 34 -9 6.1527 -0.1090
4 34 -6 -4.4037 0.0719
4 34 -3 -5.4317 0.3934
4 34 0 -5.2375 0.3767
4 34 3 1.0375 0.1362
4 34 6 -4.2805 -0.1620
4 34 9 0.4322 0.2654
4 34 12 2.0728 0.3654
4 34 15 7.5370 0.1280
4 34 18 4.7550 -0.1501
4 34 21 5.0276 -0.1598
4 35 -22 1.0690 0.3317
4 35 -19 5.7267 0.0322
4 35 -16 3.4027 0.0700
4 35 -13 -0.9071 -0.0785
4 35 -10 -2.1482 -0.1893
4 35 -7 -2.1586 -0.3405
4 35 -4 -1.3656 -0.2687
4 35 -1 6.4677 -0.0400
4 35 2 0.0565 -0.1390
4 35 5 1.6500 -0.3520
4 35 8 3.1327 0.0353
4 35 11 -2.7587 0.2674
4 35 14 2.3982 0.2276
4 35 17 0.7463 0.0246
4 35 20 -4.5479 -0.0573
4 36 -20 5.6489 0.0522
4 36 -17 1.2681 -0.0851
4 36 -14 -1.4516 -0.1424
4 36 -11 -5.3520 -0.0545
4 36 -8 -4.6653 -0.0071
4 36 -5 1.6875 -0.2481
4 36 -2 -3.9752 -0.4943
4 36 1 2.1147 -0.4834
4 36 4 -0.9481 -0.0952
4 36 7 -0.9993 0.0940
4 36 10 -6.5757 -0.1012
4 36 13 -2.3175 -0.2201
4 36 16 -2.3782 -0.0816
4 36 19 -0.0274 0.0512
4 37 -21 -5.1426 0.1067
4 37 -18 -11.5972 0.0727
4 37 -15 -1.7294 -0.1907
4 37 -12 -1.9432 0.0210
4 37 -9 1.2032 0.3321
4 37 -6 -0.4101 0.0616
4 37 -3 -6.8835 -0.3230
4 37 0 4.1294 -0.3491
4 37 3 -2.9632 0.0659
4 37 6 0.7535 0.0754
4 37 9 4.6678 -0.1833
4 37 12 -1.7737 -0.2886
4 37 15 4.9595 -0.1029
4 37 18 2.3627 0.1610
4 37 21 1.2005 -0.2021
4 38 -19 6.0696 0.0933
4 38 -16 -0.8852 0.1003
4 38 -13 2.8152 0.2737
4 38 -10 -0.1836 0.1646
4 38 -7 -2.0542 -0.0247
4 38 -4 -1.1404 -0.1814
4 38 -1 -3.9599 -0.1107
4 38 2 -1.2099 0.1597
4 38 5 -0.6828 -0.0290
4 38 8 0.8802 -0.4314
4 38 11 0.9298 -0.4675
4 38 14 -0.9734 -0.1884
4 38 17 3.4056 0.2036
4 38 20 1.9004 0.0752
4 39 -17 1.3720 -0.1028
4 39 -14 -2.9263 0.0034
4 39 -11 1.5995 -0.0094
4 39 -8 5.2016 -0.0349
4 39 -5 2.8515 -0.0971
4 39 -2 0.7604 0.0042
4 39 1 9.8509 0.0969
4 39 4 -3.6652 0.1011
4 39 7 -4.7055 -0.0877
4 39 10 3.8330 -0.2436
4 39 13 5.1189 -0.0370
4 39 16 -4.2824 0.0590
4 39 19 -4.0718 0.0761
4 40 -18 -4.4692 -0.0780
4 40 -15 -5.5645 -0.0246
4 40 -12 1.6338 -0.1486
4 40 -9 2.1146 -0.1366
4 40 -6 -1.1718 0.0620
4 40 -3 -2.0274 0.3697
4 40 0 -9.8835 0.2494
4 40 3 2.0547 0.0198
4 40 6 5.7887 0.0411
4 40 9 3.8285 0.1385
4 40 12 -3.1793 0.1973
4 40 15 2.5581 -0.1106
4 40 18 1.5974 -0.1435
4 41 -16 -1.0426 0.0686
4 41 -13 0.6767 -0.0417
4 41 -10 -4.0195 -0.1081
4 41 -7 -0.4913 -0.0236
4 41 -4 -2.3142 0.3170
4 41 -1 6.9740 0.2688
4 41 2 -3.5707 -0.0469
4 41 5 2.4741 -0.0486
4 41 8 -5.8495 0.1530
4 41 11 3.6625 0.2280
4 41 14 -2.0517 0.1689
4 41 17 -2.6901 -0.0894
4 42 -17 3.8614 0.0836
4 42 -14 -2.4282 0.0113
4 42 -11 0.2597 -0.0171
4 42 -8 3.1356 0.0019
4 42 -5 3.5472 0.1528
4 42 -2 -4.8007 0.0043
4 42 1 -1.2502 -0.0542
4 42 4 -0.3710 -0.0431
4 42 7 4.9512 0.0949
4 42 10 -4.7919 0.1697
4 42 13 -3.9715 0.0832
4 42 16 0.1803 -0.0812
4 43 -15 2.7814 -0.0766
4 43 -12 -1.6739 -0.0848
4 43 -9 3.0102 0.0155
4 43 -6 -2.8887 -0.1059
4 43 -3 -5.4730 -0.1710
4 43 0 -0.8031 -0.0050
4 43 3 7.7416 0.0364
4 43 6 -2.2234 0.1530
4 43 9 7.2430 0.1872
4 43 12 1.6021 0.1125
4 43 15 0.2172 0.0899
4 44 -16 -5.0871 0.2193
4 44 -13 1.8357 -0.0478
4 44 -10 2.2848 0.0082
4 44 -7 2.5951 0.0920
4 44 -4 -1.3629 0.0980
4 44 -1 5.0020 -0.0716
4 44 2 0.2024 -0.2570
4 44 5 -0.5240 -0.0387
4 44 8 -4.4819 0.0501
4 44 11 -1.7789 -0.0655
4 44 14 -1.2250 -0.1694
4 45 -14 0.0541 -0.0671
4 45 -11 -1.3867 -0.0685
4 45 -8 -4.2286 0.0206
4 45 -5 -4.0258 -0.2176
4 45 -2 -1.5576 -0.2381
4 45 1 -1.7023 -0.1106
4 45 4 0.0528 -0.0396
4 45 7 2.7733 -0.2038
4 45 10 -1.6769 -0.3017
4 45 13 2.3107 -0.0653
4 46 -12 -4.2261 -0.0231
4 46 -9 1.4721 0.0856
4 46 -6 1.9317 -0.1325
4 46 -3 -3.6380 -0.0600
4 46 0 -1.5014 0.2573
4 46 3 -6.3843 0.1779
4 46 6 5.0237 -0.0800
4 46 9 8.4247 -0.1753
4 46 12 2.0051 -0.0710
4 47 -13 -4.3156 0.0026
4 47 -10 -2.8991 0.1702
4 47 -7 7.0624 -0.0953
4 47 -4 1.4758 0.0020
4 47 -1 3.3886 0.2176
4 47 2 0.7181 0.1536
4 47 5 -2.9607 -0.0427
4 47 8 -4.0702 -0.1192
4 47 11 -3.5590 -0.0374
4 47 14 -2.7632 0.1486
4 48 -11 4.8023 -0.0860
4 48 -8 -2.1822 -0.0507
4 48 -5 -1.3297 0.1554
4 48 -2 3.0561 0.1638
4 48 1 2.6316 0.0283
4 48 4 -4.2736 -0.1091
4 48 7 -3.1519 -0.0122
4 48 10 -0.6042 0.1259
4 48 13 -0.0691 0.0873
4 49 -9 1.6069 -0.1424
4 49 -6 3.5893 -0.0357
4 49 -3 -8.8492 -0.2429
4 49 0 2.1851 -0.1702
4 49 3 0.3955 -0.0176
4 49 6 11.6702 0.0853
4 49 9 5.2115 0.1454
4 50 -10 0.3713 0.0027
4 50 -7 -0.0170 0.0089
4 50 -4 2.6973 -0.0182
4 50 -1 2.0237 -0.0307
4 50 2 0.2619 0.0461
4 50 5 2.4860 0.0974
4 50 8 1.8079 -0.0533
4 51 -8 -2.9329 -0.2361
4 51 -5 -0.9711 0.1095
4 51 -2 -0.6965 -0.2488
4 51 1 -1.7101 -0.3144
4 51 4 1.1620 -0.0800
4 51 7 -0.5448 -0.0706
4 52 -6 5.4111 0.0147
4 52 -3 -2.4985 -0.2243
4 52 0 4.0017 -0.0265
4 52 3 -1.6711 -0.0973
4 52 6 -6.9000 -0.1422
4 53 -4 -3.8072 -0.0363
4 53 -1 0.1382 -0.1925
4 53 2 -2.8110 -0.2100
5 1 -29 0.2212 0.0116
5 1 -26 8.8778 -0.1249
5 1 -23 -7.0919 -0.8492
5 1 -20 -5.9394 -1.6843
5 1 -17 -4.7742 -1.0627
5 1 -14 -16.2709 0.0028
5 1 -11 -4.4618 -0.9523
5 1 -8 34.2937 -1.8642
5 1 -5 -3.1676 -0.9042
5 1 -2 21.1183 1.2649
5 1 1 -150.9066 2.7134
5 1 4 -110.4900 2.4062
5 1 7 9.7839 0.3431
5 1 10 6.4084 1.2444
5 1 13 10.3659 2.7402
5 1 16 -16.0551 1.9365
5 1 19 -2.2125 0.8010
5 1 22 -0.3044 0.5321
5 1 25 -4.7016 0.4316
5 1 28 -1.8055 0.3181
5 2 -27 -2.6076 0.1528
5 2 -24 -2.1125 0.0739
5 2 -21 1.2969 -0.1589
5 2 -18 8.1804 0.1574
5 2 -15 4.4813 1.0452
5 2 -12 17.8453 0.9143
5 2 -9 15.7907 0.2632
5 2 -6 -0.1607 0.2039
5 2 -3 55.0980 0.3308
5 2 0 -3.3951 0.4982
5 2 3 93.5646 -1.4876
5 2 6 1.5779 -1.4762
5 2 9 -37.4919 -0.7477
5 2 12 -5.0307 -1.4855
5 2 15 -5.4929 -1.7115
5 2 18 -2.4227 -1.1103
5 2 21 5.1239 -0.4598
5 2 24 -0.9524 -0.3672
5 2 27 -0.2865 -0.3957
5 3 -28 2.5124 -0.0526
5 3 -25 2.6512 0.0065
5 3 -22 -3.5221 0.2977
5 3 -19 7.3679 0.1043
5 3 -16 2.1732 -0.5698
5 3 -13 -7.0134 -0.7226
5 3 -10 -4.0623 -0.2641
5 3 -7 -22.4334 -0.1151
5 3 -4 -10.5075 -0.1865
5 3 -1 114.9540 -0.7371
5 3 2 -18.9020 -1.4650
5 3 5 45.6730 -0.2423
5 3 8 -9.4474 0.7615
5 3 11 19.9264 0.9024
5 3 14 7.4141 0.3606
5 3 17 -8.0166 -0.1494
5 3 20 -1.4292 0.2083
5 3 23 -2.1551 0.6320
5 3 26 -7.4525 0.4489
5 3 29 -1.6646 0.0551
5 4 -29 -7.6380 0.0974
5 4 -26 1.5108 0.3095
5 4 -23 6.6002 0.4307
5 4 -20 -2.0383 0.0898
5 4 -17 -1.3873 -0.1047
5 4 -14 0.0636 0.6725
5 4 -11 -7.5194 1.4929
5 4 -8 1.7372 0.5326
5 4 -5 -32.5912 -0.8661
5 4 -2 32.6215 -1.1293
5 4 1 9.3650 -0.0994
5 4 4 -119.1202 0.5621
5 4 7 -36.8159 -0.5095
5 4 10 12.2357 -1.5597
5 4 13 2.9290 -1.2398
5 4 16 4.5084 -0.1454
5 4 19 4.4473 0.0244
5 4 22 0.9279 -0.1188
5 4 25 -0.3783 -0.2434
5 4 28 1.4775 -0.0937
5 5 -27 -1.8939 -0.0993
5 5 -24 -0.4303 -0.0917
5 5 -21 3.4324 0.0239
5 5 -18 -9.4837 -0.3540
5 5 -15 -0.5661 -0.7465
5 5 -12 -3.6106 -0.5240
5 5 -9 7.9429 -0.2228
5 5 -6 20.1602 -0.5090
5 5 -3 46.2777 -0.7298
5 5 0 73.1553 -0.4673
5 5 3 208.2298 0.2490
5 5 6 91.9171 -0.4282
5 5 9 30.6533 -0.1507
5 5 12 5.3917 0.5375
5 5 15 4.9477 0.6536
5 5 18 -7.3790 0.2748
5 5 21 -5.5335 -0.0589
5 5 24 -0.8372 0.0760
5 5 27 4.3069 0.2492
5 6 -28 -1.9405 -0.0275
5 6 -25 1.7072 -0.0438
5 6 -22 -5.6130 -0.1559
5 6 -19 -3.4137 -0.2079
5 6 -16 17.5862 -0.0328
5 6 -13 11.7835 0.4080
5 6 -10 9.0080 0.5872
5 6 -7 18.6276 0.3738
5 6 -4 -18.4162 -0.0723
5 6 -1 -132.7178 0.7783
5 6 2 -165.6575 1.2847
5 6 5 -102.0301 0.5954
5 6 8 -57.5072 -0.0915
5 6 11 -25.9261 -0.3076
5 6 14 -6.4066 -0.2192
5 6 17 0.6799 -0.0433
5 6 20 -1.1412 -0.3077
5 6 23 0.7167 -0.2328
5 6 26 -1.8344 -0.2627
5 6 29 -0.5234 -0.0910
5 7 -29 -0.7018 0.0379
5 7 -26 -0.9716 -0.1079
5 7 -23 11.3949 -0.2506
5 7 -20 3.1052 0.2403
5 7 -17 3.6573 0.3399
5 7 -14 -4.0248 -0.0406
5 7 -11 -23.0781 -0.7400
5 7 -8 -6.5678 -0.4598
5 7 -5 -24.7324 0.1733
5 7 -2 -61.5083 0.3976
5 7 1 40.9544 -0.2495
5 7 4 4.6297 0.1315
5 7 7 24.0309 0.1077
5 7 10 5.1616 0.2084
5 7 13 6.0326 0.4838
5 7 16 13.7925 0.4631
5 7 19 -2.0978 0.1984
5 7 22 3.8655 0.0758
5 7 25 1.2687 -0.0866
5 7 28 -1.7264 -0.0181
5 8 -27 -0.9136 0.0452
5 8 -24 3.0114 0.0934
5 8 -21 -4.9638 0.2463
5 8 -18 -2.4905 0.1646
5 8 -15 2.9951 0.1583
5 8 -12 -14.7774 -0.0149
5 8 -9 -4.4788 0.0840
5 8 -6 49.2367 0.5287
5 8 -3 -58.6694 0.0975
5 8 0 149.6294 0.1695
5 8 3 -20.6890 0.2733
5 8 6 -6.5203 0.1702
5 8 9 -4.1149 0.3723
5 8 12 -6.7925 0.1829
5 8 15 -0.4246 -0.0109
5 8 18 -6.0158 -0.0741
5 8 21 -3.8761 -0.1599
5 8 24 3.2443 -0.0575
5 8 27 -5.6190 0.0580
5 9 -28 -2.5300 -0.1918
5 9 -25 2.4488 0.0588
5 9 -22 -1.4378 0.1090
5 9 -19 -1.4616 0.0464
5 9 -16 2.9947 -0.3200
5 9 -13 3.3642 -0.3214
5 9 -10 8.1066 -0.2711
5 9 -7 6.6539 0.0835
5 9 -4 25.2276 0.4729
5 9 -1 -15.4677 0.4722
5 9 2 -10.6572 -0.4218
5 9 5 35.5169 -0.1738
5 9 8 24.2342 0.6821
5 9 11 1.6211 1.0026
5 9 14 3.9321 0.4399
5 9 17 -2.1643 -0.1562
5 9 20 -3.6286 -0.0583
5 9 23 0.8964 0.3100
5 9 26 0.2960 0.1865
5 10 -26 5.7050 0.0037
5 10 -23 0.4044 -0.0498
5 10 -20 -0.6664 0.0632
5 10 -17 0.6201 0.2112
5 10 -14 0.5120 0.1632
5 10 -11 -2.9599 -0.2771
5 10 -8 -22.1824 -0.4376
5 10 -5 -0.8327 0.0429
5 10 -2 5.1501 -0.3204
5 10 1 127.4317 -0.3608
5 10 4 7.6150 -0.4471
5 10 7 -21.2883 -0.3601
5 10 10 -13.1999 -0.3108
5 10 13 -4.2636 -0.2335
5 10 16 0.1923 -0.3150
5 10 19 -1.7453 0.0075
5 10 22 1.9964 0.0264
5 10 25 5.0512 -0.0814
5 10 28 6.9217 0.0022
5 11 -27 -1.6856 -0.0070
5 11 -24 2.5996 0.1106
5 11 -21 -1.2441 0.0207
5 11 -18 -3.8111 -0.0908
5 11 -15 -3.9463 -0.1709
5 11 -12 -4.0456 -0.1152
5 11 -9 -0.4059 0.0130
5 11 -6 24.9347 0.0541
5 11 -3 -2.8229 -0.1648
5 11 0 -2.8827 -0.6134
5 11 3 -40.7958 -0.6037
5 11 6 19.2622 -0.2600
5 11 9 11.6455 -0.0726
5 11 12 4.1595 -0.1727
5 11 15 3.7545 -0.4585
5 11 18 5.5382 -0.2623
5 11 21 -1.9897 0.0750
5 11 24 5.5503 0.0735
5 11 27 -4.0616 0.0821
5 12 -28 4.9519 0.1036
5 12 -25 -4.7379 0.2074
5 12 -22 -4.3904 0.1618
5 12 -19 3.9358 -0.2077
5 12 -16 -2.3765 -0.3517
5 12 -13 6.3245 0.4710
5 12 -10 -3.2834 1.2127
5 12 -7 7.2766 0.4700
5 12 -4 -11.0132 -0.5337
5 12 -1 -10.7154 -0.2961
5 12 2 25.2887 0.9602
5 12 5 -2.6118 1.0012
5 12 8 -0.5373 -0.2156
5 12 11 -3.4337 -0.9471
5 12 14 -0.8542 -0.3748
5 12 17 4.9137 -0.0307
5 12 20 -2.5623 -0.1500
5 12 23 -4.5199 -0.3382
5 12 26 5.8005 -0.1489
5 13 -26 -5.1244 0.0761
5 13 -23 1.9023 -0.1685
5 13 -20 3.7426 -0.0291
5 13 -17 0.2959 0.2166
5 13 -14 4.6690 0.1345
5 13 -11 9.1813 -0.1898
5 13 -8 0.5531 -0.4698
5 13 -5 2.9321 0.0929
5 13 -2 14.8859 0.4827
5 13 1 -16.7531 0.2131
5 13 4 -21.3303 -0.4261
5 13 7 -4.8162 -0.2753
5 13 10 -1.7391 0.1789
5 13 13 -9.0659 0.4572
5 13 16 -3.1676 0.0858
5 13 19 0.2811 -0.1318
5 13 22 0.3380 0.0182
5 13 25 6.1642 0.0955
5 13 28 -1.8581 0.0557
5 14 -27 -1.3875 0.1097
5 14 -24 4.0871 -0.1055
5 14 -21 9.3111 -0.0626
5 14 -18 3.6944 0.0756
5 14 -15 -5.8777 0.1897
5 14 -12 -4.1220 0.1385
5 14 -9 -6.0437 -0.3185
5 14 -6 0.1634 -0.5035
5 14 -3 -3.5317 0.0372
5 14 0 12.1619 0.5478
5 14 3 17.2245 0.2902
5 14 6 -4.1051 -0.0665
5 14 9 10.2477 -0.4264
5 14 12 3.0355 -0.0564
5 14 15 0.9888 0.4227
5 14 18 6.2678 0.2778
5 14 21 -2.0474 -0.1001
5 14 24 -5.5391 -0.0908
5 14 27 0.7964 0.0603
5 15 -25 -1.7643 -0.0664
5 15 -22 -2.8615 -0.0433
5 15 -19 -6.5032 -0.1821
5 15 -16 -4.3282 -0.3629
5 15 -13 5.2487 -0.2824
5 15 -10 11.7116 -0.1203
5 15 -7 -3.9597 -0.0465
5 15 -4 8.6363 -0.1686
5 15 -1 -31.5430 -0.4707
5 15 2 11.3153 -0.0691
5 15 5 -0.0614 0.2461
5 15 8 5.2089 0.0122
5 15 11 -1.0293 -0.0647
5 15 14 -3.5933 0.0228
5 15 17 -2.2054 0.2364
5 15 20 0.6257 0.1727
5 15 23 -1.9260 -0.0147
5 15 26 9.6231 -0.0498
5 16 -26 -5.9316 -0.0724
5 16 -23 -1.5555 -0.0177
5 16 -20 -4.7749 0.0001
5 16 -17 -3.0724 0.1266
5 16 -14 4.5907 -0.1490
5 16 -11 6.8183 -0.3689
5 16 -8 -12.4790 0.0163
5 16 -5 1.9164 0.1721
5 16 -2 16.4063 -0.0036
5 16 1 19.4144 -0.3085
5 16 4 12.7611 -0.3589
5 16 7 5.8029 0.0415
5 16 10 21.4664 0.3591
5 16 13 -0.1748 -0.1019
5 16 16 4.4895 -0.2220
5 16 19 2.6052 -0.1032
5 16 22 1.9144 0.0305
5 16 25 -5.2935 0.1195
5 17 -27 -2.9195 -0.1408
5 17 -24 -0.0436 0.0687
5 17 -21 7.2706 0.1623
5 17 -18 1.7079 0.2662
5 17 -15 -0.5515 0.0893
5 17 -12 -0.3786 -0.0926
5 17 -9 -10.9299 0.1508
5 17 -6 -3.3917 0.4740
5 17 -3 8.4186 0.6243
5 17 0 -8.1286 -0.1494
5 17 3 -16.8481 -0.5099
5 17 6 -5.0472 0.0235
5 17 9 -7.0189 0.4781
5 17 12 -1.4572 0.4089
5 17 15 -6.0499 -0.0839
5 17 18 2.3891 -0.2020
5 17 21 -5.9718 0.1251
5 17 24 0.6520 0.1715
5 17 27 4.2535 0.0443
5 18 -25 4.0498 0.0552
5 18 -22 1.7346 -0.1718
5 18 -19 2.9730 -0.1775
5 18 -16 -5.3556 -0.0720
5 18 -13 -1.9752 -0.0337
5 18 -10 -5.1818 0.0052
5 18 -7 18.7332 0.0475
5 18 -4 -7.4465 0.0914
5 18 -1 4.6885 0.0868
5 18 2 8.0891 0.2754
5 18 5 1.8066 0.5283
5 18 8 -7.0284 0.2939
5 18 11 -3.3323 0.2935
5 18 14 2.3846 -0.0249
5 18 17 2.5370 0.0685
5 18 20 11.2142 0.1991
5 18 23 -1.6196 0.0711
5 18 26 1.0307 -0.0154
5 19 -26 0.0430 0.1157
5 19 -23 -4.5323 0.0386
5 19 -20 -5.3811 -0.0786
5 19 -17 -0.1696 -0.2150
5 19 -14 7.9818 -0.1217
5 19 -11 2.0984 0.1261
5 19 -8 2.7676 0.1555
5 19 -5 2.3863 -0.3936
5 19 -2 9.7977 -0.4571
5 19 1 -5.2176 -0.2283
5 19 4 -14.5864 0.2803
5 19 7 -3.8470 0.1825
5 19 10 -3.0094 -0.1239
5 19 13 -0.7482 -0.2577
5 19 16 -6.2030 0.0910
5 19 19 1.1881 0.3160
5 19 22 2.6477 0.2036
5 19 25 -1.5344 -0.0324
5 20 -24 0.9144 0.1240
5 20 -21 -3.6203 0.1027
5 20 -18 4.0063 -0.0262
5 20 -15 3.8401 -0.0384
5 20 -12 -7.0063 0.0621
5 20 -9 -4.8461 0.0425
5 20 -6 -9.2598 -0.2340
5 20 -3 13.4088 -0.1155
5 20 0 1.9604 -0.0952
5 20 3 3.0028 -0.0652
5 20 6 3.6239 -0.1313
5 20 9 1.8726 -0.2763
5 20 12 4.6721 -0.0480
5 20 15 -0.9911 -0.0202
5 20 18 -1.1358 -0.1638
5 20 21 -3.0567 -0.0881
5 20 24 0.6346 -0.0719
5 21 -25 3.7151 0.0559
5 21 -22 3.5813 0.0638
5 21 -19 5.4645 -0.0032
5 21 -16 -5.1639 0.3317
5 21 -13 -5.8116 0.4066
5 21 -10 3.6697 0.1455
5 21 -7 8.8282 -0.1875
5 21 -4 5.5408 0.0458
5 21 -1 0.2352 0.3812
5 21 2 1.1973 0.2900
5 21 5 -1.9171 -0.2982
5 21 8 0.6929 -0.6290
5 21 11 5.1496 -0.2324
5 21 14 2.0709 0.1338
5 21 17 -4.9076 -0.0905
5 21 20 -1.1163 -0.2605
5 21 23 -2.6555 -0.2246
5 21 26 -3.3082 -0.0721
5 22 -26 -2.0230 0.0135
5 22 -23 -2.8645 -0.0435
5 22 -20 -0.8347 -0.1436
5 22 -17 1.3005 0.1771
5 22 -14 -1.7934 0.3067
5 22 -11 2.8523 0.0412
5 22 -8 -2.3579 -0.1116
5 22 -5 -4.3356 0.0362
5 22 -2 -2.4635 0.6896
5 22 1 3.1686 0.6865
5 22 4 4.6094 0.0182
5 22 7 -0.7923 -0.1318
5 22 10 0.8632 0.0851
5 22 13 -1.4324 0.2196
5 22 16 -3.5512 0.0550
5 22 19 0.5544 -0.1406
5 22 22 3.7820 -0.2079
5 22 25 -7.7762 -0.0503
5 23 -24 -0.6559 -0.0133
5 23 -21 5.2057 0.0705
5 23 -18 2.7888 0.0703
5 23 -15 -1.3570 -0.1354
5 23 -12 3.9869 -0.1447
5 23 -9 -1.5554 0.1917
5 23 -6 -6.2972 0.2787
5 23 -3 1.6255 -0.0253
5 23 0 -0.9407 -0.2298
5 23 3 -2.6925 -0.1297
5 23 6 -5.6371 0.1735
5 23 9 0.7538 0.0692
5 23 12 4.1660 -0.0411
5 23 15 1.7036 0.1173
5 23 18 0.8169 -0.0231
5 23 21 -0.4463 -0.0859
5 23 24 2.2815 -0.0201
5 24 -25 -1.2020 -0.1003
5 24 -22 5.0260 -0.0335
5 24 -19 3.4753 0.0729
5 24 -16 2.1269 -0.2354
5 24 -13 -2.9085 -0.6050
5 24 -10 -3.2775 -0.5491
5 24 -7 1.8285 -0.3078
5 24 -4 -6.0155 -0.1935
5 24 -1 -5.6351 -0.3295
5 24 2 6.7788 -0.4248
5 24 5 0.5409 -0.2265
5 24 8 -8.9266 0.1500
5 24 11 -7.7732 0.2916
5 24 14 -3.3523 0.2184
5 24 17 -4.8783 -0.0362
5 24 20 4.3764 0.0300
5 24 23 7.7744 0.0930
5 25 -23 10.6480 0.0113
5 25 -20 -4.8527 -0.0018
5 25 -17 -3.6967 -0.1472
5 25 -14 -4.5554 -0.1363
5 25 -11 0.8000 -0.0969
5 25 -8 5.0155 -0.0405
5 25 -5 -5.6699 -0.2494
5 25 -2 1.3796 -0.4044
5 25 1 -4.0059 -0.3070
5 25 4 -4.4881 -0.1363
5 25 7 -4.2421 0.0734
5 25 10 0.0372 -0.0686
5 25 13 9.6207 -0.0783
5 25 16 6.0091 0.0450
5 25 19 2.4725 0.1604
5 25 22 2.2055 0.1050
5 25 25 -11.6357 0.0336
5 26 -24 0.9145 -0.0234
5 26 -21 -2.1974 0.0220
5 26 -18 2.6500 -0.0412
5 26 -15 -1.1795 -0.0262
5 26 -12 -0.7339 0.0618
5 26 -9 -4.7767 0.1032
5 26 -6 -5.7946 0.0585
5 26 -3 4.6965 -0.3337
5 26 0 2.0898 -0.4133
5 26 3 -0.8750 -0.0042
5 26 6 0.1308 0.3360
5 26 9 -1.4674 0.0420
5 26 12 -9.1850 -0.3053
5 26 15 -8.4368 -0.1300
5 26 18 -4.1231 0.2091
5 26 21 1.9433 0.2700
5 26 24 5.5201 0.0445
5 27 -22 0.7651 0.1109
5 27 -19 -1.4378 0.1747
5 27 -16 -4.0211 0.0245
5 27 -13 -1.7515 0.0031
5 27 -10 0.5620 0.2458
5 27 -7 7.5791 0.4795
5 27 -4 9.8612 0.1421
5 27 -1 1.6588 -0.2545
5 27 2 4.5356 -0.0373
5 27 5 3.5346 0.3420
5 27 8 -2.2288 0.1898
5 27 11 0.7606 -0.2968
5 27 14 9.1818 -0.2450
5 27 17 1.1304 0.1276
5 27 20 0.0639 0.2381
5 27 23 1.1194 -0.0854
5 28 -23 2.3443 -0.0366
5 28 -20 2.5602 -0.2513
5 28 -17 -2.6395 -0.0971
5 28 -14 -2.0248 0.1478
5 28 -11 3.5833 0.1662
5 28 -8 0.8852 -0.0815
5 28 -5 -0.9077 0.0283
5 28 -2 -3.2621 0.3746
5 28 1 -1.5344 0.5286
5 28 4 0.8372 0.1288
5 28 7 8.1458 -0.1520
5 28 10 3.7219 -0.0374
5 28 13 1.8351 -0.0287
5 28 16 -2.3723 -0.0818
5 28 19 -3.4291 -0.1416
5 28 22 1.4337 -0.1150
5 29 -24 8.4109 -0.1191
5 29 -21 -1.4751 -0.1999
5 29 -18 1.2148 0.1111
5 29 -15 1.3359 0.4521
5 29 -12 3.8827 0.2560
5 29 -9 0.7202 -0.2246
5 29 -6 -4.0395 -0.0918
5 29 -3 -0.9622 0.5404
5 29 0 4.6760 0.6804
5 29 3 -1.3079 0.0741
5 29 6 3.3957 -0.1972
5 29 9 -4.9122 -0.0787
5 29 12 4.1178 0.0198
5 29 15 6.2519 0.0434
5 29 18 -3.6256 -0.1463
5 29 21 -1.1034 -0.1556
5 29 24 2.5073 -0.3304
5 30 -22 9.2518 -0.0917
5 30 -19 -1.9009 0.0657
5 30 -16 -3.6794 0.0490
5 30 -13 -0.1517 -0.0868
5 30 -10 -4.7522 -0.2694
5 30 -7 -1.4157 -0.0378
5 30 -4 -2.6656 0.2157
5 30 -1 -0.8698 0.1242
5 30 2 -5.0461 -0.0665
5 30 5 -0.6502 -0.0943
5 30 8 6.9864 0.2628
5 30 11 -6.3208 0.4503
5 30 14 1.3862 0.1902
5 30 17 0.5793 -0.1912
5 30 20 4.2427 -0.0863
5 30 23 -1.5222 0.1886
5 31 -23 -0.6423 0.1151
5 31 -20 0.8310 0.1305
5 31 -17 2.4016 0.0309
5 31 -14 -1.4944 -0.1306
5 31 -11 -2.1610 -0.0142
5 31 -8 6.4267 -0.0201
5 31 -5 -2.7204 -0.0930
5 31 -2 -3.1493 0.1131
5 31 1 -3.1377 0.0563
5 31 4 0.6221 -0.1023
5 31 7 -2.4005 -0.0749
5 31 10 -1.7493 0.1793
5 31 13 1.2076 0.3021
5 31 16 5.0228 0.1467
5 31 19 -0.0186 -0.0696
5 31 22 -2.8212 0.0416
5 32 -21 2.1383 0.0509
5 32 -18 -0.9508 -0.0910
5 32 -15 2.6164 -0.1613
5 32 -12 0.1326 -0.0915
5 32 -9 -2.5149 -0.2423
5 32 -6 -8.8529 -0.2508
5 32 -3 -1.8466 -0.2800
5 32 0 3.7636 -0.2894
5 32 3 3.8425 -0.1505
5 32 6 4.4483 -0.3006
5 32 9 -1.6545 -0.0422
5 32 12 1.8613 0.0938
5 32 15 4.0210 0.0836
5 32 18 3.8813 -0.0595
5 32 21 10.5058 -0.0264
5 33 -22 0.5484 0.2961
5 33 -19 4.8434 0.0432
5 33 -16 2.6014 -0.0692
5 33 -13 -0.8601 0.0185
5 33 -10 -6.9749 0.1658
5 33 -7 -1.1498 -0.0459
5 33 -4 6.2920 -0.5061
5 33 -1 8.9858 -0.4864
5 33 2 -4.3447 -0.1206
5 33 5 -6.0627 -0.1246
5 33 8 -0.4662 -0.2416
5 33 11 -8.1819 -0.4382
5 33 14 2.4480 -0.1845
5 33 17 -1.3177 0.0630
5 33 20 -6.5003 0.0514
5 34 -20 1.5311 0.0934
5 34 -17 -6.3391 -0.1095
5 34 -14 -2.0112 -0.1312
5 34 -11 -4.4419 0.1449
5 34 -8 -2.1536 0.3415
5 34 -5 -0.5161 0.1307
5 34 -2 -4.1510 -0.3375
5 34 1 5.3703 -0.2925
5 34 4 0.8172 0.1799
5 34 7 3.9967 0.1179
5 34 10 3.1558 -0.2975
5 34 13 -3.0006 -0.4515
5 34 16 -1.0285 -0.0822
5 34 19 0.2714 0.0627
5 34 22 -0.3260 -0.0491
5 35 -21 -2.0672 -0.0763
5 35 -18 -7.4804 -0.0397
5 35 -15 0.0308 0.0475
5 35 -12 -0.3267 0.0172
5 35 -9 10.0068 0.2143
5 35 -6 2.8511 0.2867
5 35 -3 -2.1023 0.2223
5 35 0 2.9796 0.1869
5 35 3 -6.4938 0.3235
5 35 6 -4.7671 0.2239
5 35 9 4.7879 0.0064
5 35 12 2.3558 -0.1179
5 35 15 5.9280 0.0076
5 35 18 2.1021 0.0602
5 35 21 -0.8114 -0.1890
5 36 -19 8.8940 -0.2025
5 36 -16 -0.4545 0.1932
5 36 -13 2.5808 0.1616
5 36 -10 -1.0381 -0.1506
5 36 -7 -0.8466 -0.1841
5 36 -4 -2.8340 0.0352
5 36 -1 -3.3519 0.2918
5 36 2 3.7515 0.2975
5 36 5 1.1415 0.0004
5 36 8 4.4006 -0.0108
5 36 11 -2.8896 0.1265
5 36 14 1.7680 0.1962
5 36 17 3.8359 0.2448
5 36 20 1.3006 0.0624
5 37 -20 3.6599 -0.2178
5 37 -17 1.2902 0.1294
5 37 -14 -5.5018 0.0050
5 37 -11 2.7184 -0.2237
5 37 -8 4.9403 -0.1961
5 37 -5 4.4100 -0.0260
5 37 -2 0.5675 0.1938
5 37 1 4.9557 -0.0165
5 37 4 -3.2024 -0.1268
5 37 7 -6.1545 0.1416
5 37 10 0.3962 0.2346
5 37 13 2.8960 0.1369
5 37 16 -2.7441 0.0449
5 37 19 -3.6376 -0.0251
5 38 -18 -4.6569 0.2329
5 38 -15 -2.1171 -0.0102
5 38 -12 -1.5163 -0.0891
5 38 -9 -1.7620 -0.2364
5 38 -6 -4.8121 -0.0964
5 38 -3 -11.0130 0.1378
5 38 0 -3.2308 -0.1449
5 38 3 -0.6652 -0.3214
5 38 6 8.6594 -0.1572
5 38 9 2.5635 0.1620
5 38 12 -6.1168 0.1935
5 38 15 0.2631 -0.0608
5 38 18 2.3637 -0.0840
5 39 -19 5.6060 0.5656
5 39 -16 1.0776 0.0760
5 39 -13 0.9366 0.1337
5 39 -10 -5.8490 0.0479
5 39 -7 1.6495 0.0442
5 39 -4 1.4874 0.1699
5 39 -1 -1.5441 0.0156
5 39 2 -2.1282 -0.1081
5 39 5 -0.6469 -0.2034
5 39 8 -4.6363 0.0056
5 39 11 -1.1781 0.0876
5 39 14 -3.7159 -0.0497
5 39 17 2.0882 0.0209
5 40 -17 -2.6341 -0.1592
5 40 -14 -1.9909 0.0858
5 40 -11 1.3014 0.1714
5 40 -8 3.7743 0.0801
5 40 -5 -2.1825 -0.0422
5 40 -2 -7.4847 -0.1431
5 40 1 4.3927 0.0365
5 40 4 -3.4225 0.1058
5 40 7 2.6276 -0.0555
5 40 10 2.5173 -0.1833
5 40 13 4.1229 -0.1001
5 40 16 -2.0575 -0.0462
5 40 19 1.1721 0.0515
5 41 -18 -1.2541 -0.4787
5 41 -15 -5.2045 -0.1468
5 41 -12 3.0343 -0.0790
5 41 -9 3.6506 0.1055
5 41 -6 -1.0428 -0.0257
5 41 -3 0.7038 -0.1417
5 41 0 -5.8699 -0.0648
5 41 3 9.8422 0.1371
5 41 6 -1.5095 0.1392
5 41 9 3.2454 -0.0303
5 41 12 -4.3670 -0.0366
5 41 15 0.4517 -0.1521
5 41 18 2.7119 0.1002
5 42 -16 0.2122 0.0035
5 42 -13 3.0891 -0.1486
5 42 -10 -3.5404 -0.0209
5 42 -7 -1.6346 -0.0548
5 42 -4 -4.6501 -0.0589
5 42 -1 4.0533 -0.1356
5 42 2 -3.4262 -0.0772
5 42 5 -2.1303 0.0018
5 42 8 -2.9200 -0.1163
5 42 11 7.3200 -0.1642
5 42 14 4.6616 -0.1628
5 42 17 -0.5639 -0.2791
5 43 -14 -6.3151 -0.0746
5 43 -11 -0.8919 -0.0253
5 43 -8 1.5262 -0.0299
5 43 -5 2.4013 -0.1299
5 43 -2 1.4311 0.0305
5 43 1 -3.3149 0.1758
5 43 4 1.7409 0.0976
5 43 7 5.0421 -0.1613
5 43 10 -3.1301 -0.1461
5 43 13 -4.2364 0.0874
5 43 16 -0.5720 0.0394
5 44 -15 6.0712 0.0942
5 44 -12 -0.9460 0.1017
5 44 -9 1.5863 0.1425
5 44 -6 -0.9541 -0.0725
5 44 -3 -6.2293 0.0545
5 44 0 -1.2513 0.2668
5 44 3 -1.9660 0.1493
5 44 6 -2.3846 0.0034
5 44 9 6.6678 -0.0670
5 44 12 1.4034 0.0254
5 44 15 -1.0397 0.1084
5 45 -13 -2.7415 -0.1075
5 45 -10 1.5964 0.0101
5 45 -7 7.4226 0.0331
5 45 -4 1.7927 0.1858
5 45 -1 4.7706 0.1923
5 45 2 0.1769 -0.0056
5 45 5 0.7175 0.0375
5 45 8 -0.9107 0.1468
5 45 11 -2.9745 0.1487
5 45 14 -2.0914 0.0682
5 46 -14 4.8735 -0.0870
5 46 -11 -0.4470 -0.3023
5 46 -8 -5.2092 -0.0004
5 46 -5 -5.4940 0.0862
5 46 -2 -0.5114 0.0571
5 46 1 5.5316 -0.1593
5 46 4 -0.3231 -0.1115
5 46 7 0.0020 0.1133
5 46 10 -2.5282 0.0915
5 46 13 1.2069 0.1345
5 47 -12 -0.8947 -0.1714
5 47 -9 4.5391 0.0035
5 47 -6 2.3913 -0.0264
5 47 -3 -4.1336 -0.0972
5 47 0 -0.5104 -0.1076
5 47 3 -0.9706 -0.0565
5 47 6 14.0598 0.0480
5 47 9 5.9038 0.0487
5 47 12 -0.7837 0.0620
5 48 -10 -3.2122 0.0032
5 48 -7 2.3245 -0.0088
5 48 -4 -0.1606 0.0208
5 48 -1 2.3388 -0.0525
5 48 2 0.0285 -0.0644
5 48 5 -4.9817 -0.0247
5 48 8 -1.9431 -0.0336
5 48 11 -1.1023 -0.1380
5 49 -11 -2.4012 0.1461
5 49 -8 -2.2959 -0.0821
5 49 -5 0.7465 0.0004
5 49 -2 1.3071 -0.1418
5 49 1 -2.3314 -0.2200
5 49 4 -3.1338 -0.0997
5 49 7 -6.7419 -0.0058
5 49 10 -4.9286 0.0545
5 50 -9 2.1803 -0.2527
5 50 -6 4.6234 -0.1137
5 50 -3 -8.5265 -0.2153
5 50 0 3.9115 -0.0559
5 50 3 -4.1630 -0.0788
5 50 6 -2.3355 -0.1815
5 50 9 8.5567 -0.0381
5 51 -7 0.3809 -0.1765
5 51 -4 1.5175 -0.1283
5 51 -1 1.5627 0.0826
5 51 2 -2.4479 0.1392
5 51 5 4.2339 -0.0302
5 51 8 0.6423 -0.2358
5 52 -5 3.6396 0.0264
5 52 -2 -4.0653 -0.2052
5 52 1 -2.8972 -0.0610
5 52 4 0.0378 0.1073
5 53 0 1.4011 0.2503
6 1 -28 -0.8524 0.0510
6 1 -25 3.2459 0.1312
6 1 -22 -0.7989 0.5299
6 1 -19 10.0758 0.1723
6 1 -16 1.4148 -0.9413
6 1 -13 -13.0574 -1.0785
6 1 -10 -11.4483 0.5635
6 1 -7 -37.7355 0.2463
6 1 -4 -128.8179 -1.4012
6 1 -1 -33.5791 -2.7210
6 1 2 -75.1947 -1.3522
6 1 5 45.2003 1.3393
6 1 8 5.8943 1.4584
6 1 11 24.3558 0.1159
6 1 14 18.2369 0.4532
6 1 17 -2.6858 0.9801
6 1 20 2.5538 1.2513
6 1 23 -6.0133 0.7736
6 1 26 -5.7076 0.3835
6 1 29 2.1188 0.2880
6 2 -29 -6.7969 0.0937
6 2 -26 5.7406 -0.2474
6 2 -23 -2.4705 -0.6686
6 2 -20 -4.1412 -0.5890
6 2 -17 -3.4527 0.3967
6 2 -14 -8.9027 0.7301
6 2 -11 5.5924 -0.6514
6 2 -8 29.8551 -1.1509
6 2 -5 11.1313 0.5582
6 2 -2 162.8505 2.0974
6 2 1 -120.9932 1.9168
6 2 4 -45.2917 0.7558
6 2 7 -10.3106 -1.0249
6 2 10 4.8931 -0.1418
6 2 13 8.0153 0.8682
6 2 16 -5.2652 0.2452
6 2 19 3.1237 -0.5232
6 2 22 0.9054 -0.4846
6 2 25 -0.6002 -0.2901
6 2 28 2.3590 0.0193
6 3 -27 -2.5561 -0.0617
6 3 -24 -2.5953 0.2180
6 3 -21 5.8294 0.3030
6 3 -18 -5.3898 -0.0623
6 3 -15 2.1253 -0.5847
6 3 -12 0.3643 -0.2187
6 3 -9 21.8975 0.9087
6 3 -6 -5.3924 0.3865
6 3 -3 -46.4917 -0.8107
6 3 0 -65.9835 -0.8789
6 3 3 150.6234 -0.2022
6 3 6 61.5728 0.4508
6 3 9 -22.9300 0.3789
6 3 12 0.0158 -0.2182
6 3 15 1.6336 -0.2035
6 3 18 -5.4060 0.2044
6 3 21 -0.0204 0.2295
6 3 24 -0.6362 0.0507
6 3 27 6.2738 -0.0193
6 4 -28 5.0527 0.0795
6 4 -25 1.2951 -0.1517
6 4 -22 -7.4223 -0.2643
6 4 -19 4.1311 -0.0122
6 4 -16 11.1419 0.3421
6 4 -13 -4.7964 0.4356
6 4 -10 -3.8616 -0.1536
6 4 -7 -4.3511 -0.0048
6 4 -4 -34.8338 0.7173
6 4 -1 -34.6898 1.5857
6 4 2 -191.2953 0.9360
6 4 5 -82.2225 0.3986
6 4 8 -27.2050 0.4378
6 4 11 -9.0853 0.7520
6 4 14 -1.5127 0.4899
6 4 17 -1.1417 -0.0060
6 4 20 -0.0985 -0.1548
6 4 23 1.6476 0.0882
6 4 26 -7.2039 -0.0438
6 4 29 -1.7259 -0.1303
6 5 -29 -4.7156 -0.1605
6 5 -26 0.7301 0.1299
6 5 -23 12.2975 0.1046
6 5 -20 2.7407 0.2836
6 5 -17 0.7247 0.2077
6 5 -14 2.8731 -0.1009
6 5 -11 -24.9747 -0.5325
6 5 -8 -2.8248 -0.6197
6 5 -5 -4.8467 -0.0563
6 5 -2 48.1666 -0.0570
6 5 1 102.4377 -1.0908
6 5 4 19.0247 -1.0010
6 5 7 -6.2624 -0.3065
6 5 10 -1.0793 0.3853
6 5 13 5.4408 0.0798
6 5 16 5.0115 -0.1461
6 5 19 -2.0925 -0.0828
6 5 22 2.6583 0.1863
6 5 25 1.6018 0.1471
6 5 28 -3.9632 0.0443
6 6 -27 -1.8756 -0.0180
6 6 -24 2.1932 0.2511
6 6 -21 -4.9060 0.4297
6 6 -18 -7.4302 -0.2453
6 6 -15 -2.3823 -0.2022
6 6 -12 -10.7622 0.4941
6 6 -9 -2.9557 0.6014
6 6 -6 30.9590 0.5212
6 6 -3 20.6752 -0.2223
6 6 0 132.6375 -0.2931
6 6 3 44.2323 0.4491
6 6 6 23.6438 -0.1667
6 6 9 28.4435 -0.3918
6 6 12 0.6501 -0.0276
6 6 15 0.8055 -0.1558
6 6 18 -7.2642 -0.3760
6 6 21 -7.1991 -0.3643
6 6 24 -0.4626 -0.0102
6 6 27 -1.4842 0.1291
6 7 -28 -3.9999 -0.0312
6 7 -25 4.9766 0.1729
6 7 -22 -0.3036 0.0123
6 7 -19 -6.4373 -0.2998
6 7 -16 11.0334 -0.3200
6 7 -13 12.8906 0.0819
6 7 -10 3.1808 0.2912
6 7 -7 14.6504 -0.2171
6 7 -4 17.6276 -0.7018
6 7 -1 -11.8678 0.1223
6 7 2 -20.3499 0.3372
6 7 5 -0.6673 0.0287
6 7 8 -1.6280 0.0664
6 7 11 -10.4508 0.0395
6 7 14 0.2928 0.0392
6 7 17 -1.0058 0.0552
6 7 20 -3.4124 -0.0440
6 7 23 3.2707 0.0623
6 7 26 0.8201 -0.0763
6 8 -26 4.7065 -0.0918
6 8 -23 5.7332 -0.1367
6 8 -20 3.5663 0.0655
6 8 -17 3.5737 0.1061
6 8 -14 -0.7551 -0.0165
6 8 -11 -11.4950 -0.4189
6 8 -8 -11.3444 -0.1538
6 8 -5 -2.4775 0.2900
6 8 -2 -11.5867 0.0304
6 8 1 80.4105 -0.3528
6 8 4 -1.7584 -0.0476
6 8 7 5.0850 -0.2896
6 8 10 -3.5111 -0.3666
6 8 13 3.4317 -0.0029
6 8 16 13.1898 -0.1684
6 8 19 -1.0396 -0.2869
6 8 22 1.1373 -0.1585
6 8 25 4.9434 -0.1611
6 8 28 6.2975 0.0599
6 9 -27 -3.4011 0.0739
6 9 -24 0.9465 0.2419
6 9 -21 -6.0086 0.0532
6 9 -18 -0.9104 -0.2028
6 9 -15 2.8088 -0.0260
6 9 -12 -7.7871 0.3046
6 9 -9 -4.3118 0.4125
6 9 -6 38.1661 -0.0923
6 9 -3 -69.9600 -0.6213
6 9 0 16.2404 0.0016
6 9 3 -94.0560 0.3870
6 9 6 -1.2064 0.0111
6 9 9 -7.4771 -0.3361
6 9 12 -12.5140 -0.1377
6 9 15 -2.5064 0.0883
6 9 18 -1.2779 0.0023
6 9 21 -4.0217 -0.1223
6 9 24 2.9774 0.0016
6 9 27 -1.8492 0.1252
6 10 -28 2.5952 0.0464
6 10 -25 -1.1631 0.0694
6 10 -22 1.0447 0.1231
6 10 -19 7.1266 0.2497
6 10 -16 -0.2334 0.0074
6 10 -13 -0.4554 0.1166
6 10 -10 10.5363 0.3187
6 10 -7 19.0887 0.0127
6 10 -4 -34.3231 -0.3622
6 10 -1 2.8930 -0.0366
6 10 2 16.4604 0.1935
6 10 5 6.3943 0.5831
6 10 8 13.8049 -0.0181
6 10 11 -2.7510 -0.6468
6 10 14 6.5565 0.0517
6 10 17 6.1784 0.2763
6 10 20 -2.3051 -0.0652
6 10 23 -0.5642 -0.2314
6 10 26 -2.5746 -0.2110
6 11 -26 -0.2235 -0.0902
6 11 -23 -2.1459 -0.3054
6 11 -20 2.0434 -0.1509
6 11 -17 -1.1104 -0.0526
6 11 -14 1.0775 -0.2374
6 11 -11 3.0439 -0.9198
6 11 -8 -5.8091 -1.0869
6 11 -5 0.9698 -0.1299
6 11 -2 -11.2960 0.1077
6 11 1 20.4625 -0.1083
6 11 4 -11.5371 -0.6394
6 11 7 -9.4447 -0.2377
6 11 10 -2.9877 0.5772
6 11 13 -9.0746 0.7828
6 11 16 -7.3555 0.3030
6 11 19 -2.6094 0.2005
6 11 22 -3.1116 0.2495
6 11 25 6.2021 0.2582
6 11 28 1.4051 0.1363
6 12 -27 -1.2215 -0.0295
6 12 -24 3.7235 -0.0164
6 12 -21 4.2714 0.1675
6 12 -18 0.1782 0.2410
6 12 -15 -7.4900 0.1879
6 12 -12 -3.2013 0.3030
6 12 -9 2.2880 0.4741
6 12 -6 -1.6140 0.7317
6 12 -3 11.3876 0.2958
6 12 0 13.4244 0.0304
6 12 3 26.1200 0.3541
6 12 6 9.4490 0.4964
6 12 9 17.7597 -0.0412
6 12 12 8.4036 -0.4843
6 12 15 4.1521 -0.2806
6 12 18 7.9089 0.0969
6 12 21 1.5789 -0.0419
6 12 24 0.9507 -0.1590
6 12 27 -1.1739 -0.1000
6 13 -28 6.2093 -0.0810
6 13 -25 -4.1654 -0.0866
6 13 -22 -5.8390 -0.0160
6 13 -19 -5.3055 -0.0702
6 13 -16 -7.3725 -0.2690
6 13 -13 10.0326 -0.4104
6 13 -10 6.2140 -0.2995
6 13 -7 -6.1067 -0.0363
6 13 -4 1.0334 -0.0006
6 13 -1 -6.0172 -0.4582
6 13 2 30.8417 -0.3323
6 13 5 -1.5740 -0.2453
6 13 8 2.7722 0.1391
6 13 11 -2.7904 0.1586
6 13 14 -5.7371 -0.0868
6 13 17 0.3471 -0.0099
6 13 20 -2.1237 0.0995
6 13 23 -1.6246 0.0609
6 13 26 10.0051 0.1361
6 14 -26 -5.5017 0.0507
6 14 -23 2.1839 -0.0608
6 14 -20 1.7584 -0.0363
6 14 -17 -2.0433 0.0244
6 14 -14 4.8131 0.1223
6 14 -11 2.2642 0.0845
6 14 -8 -10.8043 0.2126
6 14 -5 11.7280 0.4828
6 14 -2 29.8871 0.4851
6 14 1 3.4184 0.0289
6 14 4 10.3239 0.0841
6 14 7 9.6739 0.4756
6 14 10 17.2767 0.4311
6 14 13 -1.5196 -0.1336
6 14 16 5.6319 -0.3204
6 14 19 4.3365 -0.1557
6 14 22 1.4690 0.0454
6 14 25 -3.9227 -0.0460
6 14 28 -2.4362 -0.0593
6 15 -27 -0.9410 -0.0026
6 15 -24 -0.4752 0.0183
6 15 -21 6.5328 0.0255
6 15 -18 0.6346 0.1814
6 15 -15 -0.9020 0.1265
6 15 -12 -1.4658 -0.0608
6 15 -9 -11.3828 -0.1177
6 15 -6 6.6859 0.2135
6 15 -3 -0.2995 0.5447
6 15 0 5.3297 0.3785
6 15 3 -8.6047 -0.0957
6 15 6 -14.6630 0.0182
6 15 9 -8.1732 0.3651
6 15 12 -4.4823 0.4761
6 15 15 -6.1238 0.0771
6 15 18 3.7148 -0.0575
6 15 21 -3.6573 0.0602
6 15 24 0.5875 0.1406
6 15 27 6.8985 0.1444
6 16 -25 2.2762 0.2416
6 16 -22 0.1024 0.0555
6 16 -19 -1.4149 -0.1869
6 16 -16 -0.7935 -0.2065
6 16 -13 3.2008 0.3167
6 16 -10 6.2631 0.4126
6 16 -7 14.6683 -0.2726
6 16 -4 2.2024 -0.4347
6 16 -1 -6.5349 -0.1891
6 16 2 -5.1505 0.2272
6 16 5 0.3369 0.3719
6 16 8 3.4243 -0.3082
6 16 11 -3.1208 -0.3432
6 16 14 3.5787 -0.0899
6 16 17 1.2852 0.1324
6 16 20 7.3591 0.0965
6 16 23 -1.4954 -0.0575
6 16 26 3.4361 -0.0957
6 17 -26 -2.8590 0.0439
6 17 -23 -1.9681 0.0030
6 17 -20 -5.6103 -0.0853
6 17 -17 0.6820 -0.1526
6 17 -14 3.9704 -0.0025
6 17 -11 -1.6671 -0.1119
6 17 -8 -9.6618 -0.4925
6 17 -5 -1.3435 -0.7915
6 17 -2 3.7677 -0.3620
6 17 1 5.8568 -0.0761
6 17 4 -7.3385 -0.2724
6 17 7 -1.3407 -0.7271
6 17 10 11.8379 -0.3462
6 17 13 -1.2654 0.0775
6 17 16 -6.3246 0.2155
6 17 19 -1.4426 0.0700
6 17 22 -0.7958 0.0079
6 17 25 -3.7005 0.0663
6 18 -27 -1.8419 -0.1261
6 18 -24 1.8417 0.1106
6 18 -21 1.5379 0.1544
6 18 -18 3.2852 0.1527
6 18 -15 0.6409 0.0846
6 18 -12 -3.0219 0.2356
6 18 -9 -6.0598 0.4921
6 18 -6 -2.9663 0.3291
6 18 -3 12.8978 0.3026
6 18 0 1.7376 0.1016
6 18 3 -7.5376 0.0439
6 18 6 2.1627 0.0203
6 18 9 0.3263 -0.1849
6 18 12 6.3507 -0.1177
6 18 15 0.6506 -0.2554
6 18 18 0.9926 -0.4231
6 18 21 -8.0724 -0.3061
6 18 24 0.9639 -0.1818
6 18 27 3.0706 -0.0552
6 19 -25 2.7371 0.0256
6 19 -22 1.1010 -0.0109
6 19 -19 5.4416 0.0082
6 19 -16 -4.0128 0.2036
6 19 -13 -1.1546 0.1908
6 19 -10 0.4081 -0.0304
6 19 -7 7.0398 -0.1521
6 19 -4 -8.2588 0.0005
6 19 -1 4.0701 0.1965
6 19 2 10.4147 0.1855
6 19 5 0.0238 -0.2778
6 19 8 1.1459 -0.5021
6 19 11 6.9122 0.0434
6 19 14 2.1584 0.2436
6 19 17 -0.0033 0.0697
6 19 20 8.6570 -0.1597
6 19 23 -3.3183 -0.0979
6 19 26 -4.9010 0.1029
6 20 -26 -1.5478 0.0188
6 20 -23 -4.9781 -0.0785
6 20 -20 0.9181 -0.0259
6 20 -17 0.0416 -0.0161
6 20 -14 1.3503 -0.1864
6 20 -11 1.1732 -0.2020
6 20 -8 2.5583 0.1232
6 20 -5 -4.1355 0.1853
6 20 -2 8.8900 0.2365
6 20 1 4.0799 0.1624
6 20 4 -8.5608 0.3300
6 20 7 -5.2965 0.4461
6 20 10 -7.0058 0.3112
6 20 13 -1.7551 0.1326
6 20 16 -4.5309 0.1566
6 20 19 2.0047 0.0830
6 20 22 4.2084 0.0268
6 20 25 -2.7347 -0.0858
6 21 -24 0.3904 -0.1676
6 21 -21 0.1396 -0.0899
6 21 -18 -0.1185 -0.1739
6 21 -15 0.2244 -0.6129
6 21 -12 -2.7662 -0.7637
6 21 -9 -3.3945 -0.1904
6 21 -6 -3.3654 0.0011
6 21 -3 -0.1184 -0.4497
6 21 0 -5.2426 -0.7352
6 21 3 0.3653 -0.3685
6 21 6 -5.2302 0.3744
6 21 9 -1.6965 0.3749
6 21 12 5.5636 0.1158
6 21 15 -0.2868 0.1016
6 21 18 3.2412 0.2597
6 21 21 2.6227 0.2534
6 21 24 2.8570 0.1193
6 22 -25 -0.0218 0.0149
6 22 -22 3.9551 0.0438
6 22 -19 2.2808 0.1243
6 22 -16 1.4136 0.1084
6 22 -13 -5.9694 0.0219
6 22 -10 3.6596 -0.0053
6 22 -7 6.5646 -0.1139
6 22 -4 1.4036 -0.0252
6 22 -1 -3.7770 -0.2298
6 22 2 4.2337 -0.3116
6 22 5 -5.6052 -0.0024
6 22 8 -8.6284 0.1346
6 22 11 -8.5475 0.0244
6 22 14 -1.3285 0.0104
6 22 17 -4.9964 -0.0534
6 22 20 2.8580 0.1208
6 22 23 3.2154 0.1438
6 22 26 -0.2765 0.0052
6 23 -26 -1.8098 0.1048
6 23 -23 2.2163 0.1041
6 23 -20 -3.0519 0.0050
6 23 -17 -3.0887 0.0129
6 23 -14 -6.2735 0.1287
6 23 -11 0.0644 0.1115
6 23 -8 -1.4203 0.0107
6 23 -5 -2.9844 -0.0718
6 23 -2 5.6903 -0.0991
6 23 1 -1.7525 -0.0974
6 23 4 -2.6496 -0.1212
6 23 7 -1.5164 -0.0803
6 23 10 6.7460 -0.1605
6 23 13 7.6980 -0.2064
6 23 16 -1.1185 -0.0440
6 23 19 -1.1514 0.1862
6 23 22 0.1967 0.0383
6 23 25 -8.0666 -0.0596
6 24 -24 1.1986 -0.0057
6 24 -21 2.7217 -0.0668
6 24 -18 2.1216 0.0258
6 24 -15 -2.8262 0.2202
6 24 -12 4.0797 0.3300
6 24 -9 2.7004 0.3314
6 24 -6 4.8769 0.1923
6 24 -3 5.9062 0.2751
6 24 0 0.0563 0.3654
6 24 3 3.6398 0.3711
6 24 6 -0.3136 0.4606
6 24 9 2.9265 0.0887
6 24 12 -5.6762 -0.1621
6 24 15 -2.9159 -0.0271
6 24 18 -2.7850 0.0609
6 24 21 -0.1428 -0.0157
6 24 24 0.8815 -0.0736
6 25 -25 -0.0179 0.1773
6 25 -22 -0.8149 -0.0572
6 25 -19 0.0048 0.0606
6 25 -16 1.2778 0.1398
6 25 -13 0.8847 0.1695
6 25 -10 -1.1708 0.1028
6 25 -7 1.5035 0.1022
6 25 -4 -3.7001 0.2326
6 25 -1 -10.8444 0.2926
6 25 2 7.4280 0.1184
6 25 5 4.1101 -0.1018
6 25 8 -3.4178 -0.1534
6 25 11 3.5349 -0.1355
6 25 14 7.6973 -0.1373
6 25 17 -1.0600 -0.1337
6 25 20 -2.4883 -0.0619
6 25 23 6.4106 -0.1529
6 26 -23 9.4382 -0.0298
6 26 -20 1.3184 -0.0276
6 26 -17 -2.8508 0.1102
6 26 -14 -3.6018 0.1818
6 26 -11 3.7243 -0.0524
6 26 -8 0.9415 -0.2663
6 26 -5 -7.2071 -0.0746
6 26 -2 2.8049 0.3934
6 26 1 -0.2017 0.4752
6 26 4 1.6310 -0.0878
6 26 7 3.8633 -0.2838
6 26 10 0.7407 0.0728
6 26 13 2.9907 0.2541
6 26 16 -2.5149 -0.0157
6 26 19 -0.4330 -0.3120
6 26 22 0.9420 -0.2727
6 26 25 -4.5777 -0.0801
6 27 -24 8.6027 -0.2117
6 27 -21 -1.6187 -0.1013
6 27 -18 2.3220 -0.1035
6 27 -15 4.3672 -0.0359
6 27 -12 -2.8218 -0.2675
6 27 -9 -6.3781 -0.3925
6 27 -6 -10.5471 -0.3595
6 27 -3 -4.7568 -0.1338
6 27 0 -0.1360 0.0114
6 27 3 -1.2787 -0.2999
6 27 6 0.7577 -0.1995
6 27 9 -6.6670 -0.0532
6 27 12 -3.6418 0.1291
6 27 15 3.5645 0.1762
6 27 18 -1.8904 0.0338
6 27 21 4.1636 0.0790
6 27 24 4.0689 0.0192
6 28 -22 8.3442 0.0837
6 28 -19 -3.5398 0.1739
6 28 -16 -4.5476 -0.0692
6 28 -13 -0.4228 -0.2241
6 28 -10 -2.5296 -0.1261
6 28 -7 4.4213 0.1372
6 28 -4 5.2083 0.0150
6 28 -1 -1.2946 -0.2016
6 28 2 0.0329 -0.2400
6 28 5 1.6148 -0.0102
6 28 8 2.4140 0.1918
6 28 11 -4.8776 0.2353
6 28 14 4.5356 0.1393
6 28 17 4.1970 -0.0351
6 28 20 5.3135 0.0539
6 28 23 -1.0651 0.0868
6 29 -23 -5.9797 0.3126
6 29 -20 2.4698 0.0944
6 29 -17 2.9116 -0.1788
6 29 -14 0.3756 -0.2270
6 29 -11 -1.2664 0.1610
6 29 -8 -2.4311 0.2017
6 29 -5 -4.2244 -0.2061
6 29 -2 1.6513 -0.5692
6 29 1 -1.3448 -0.3091
6 29 4 -0.9100 -0.1221
6 29 7 0.2236 -0.2451
6 29 10 -3.2680 -0.3274
6 29 13 0.9224 -0.2556
6 29 16 -2.5345 0.0174
6 29 19 -0.4955 0.0947
6 29 22 2.8620 0.0502
6 30 -21 2.0977 -0.1011
6 30 -18 -0.8771 -0.0983
6 30 -15 -0.8477 -0.1000
6 30 -12 0.8589 -0.0560
6 30 -9 1.2443 -0.0665
6 30 -6 0.0015 0.0104
6 30 -3 7.0651 -0.0009
6 30 0 11.2815 -0.0330
6 30 3 2.9707 0.0393
6 30 6 0.0288 0.1383
6 30 9 -4.0717 0.0839
6 30 12 2.4152 -0.0565
6 30 15 6.4689 -0.0638
6 30 18 -2.8580 -0.0338
6 30 21 4.7418 0.1059
6 31 -22 4.7812 -0.1091
6 31 -19 0.1342 -0.0933
6 31 -16 -2.8440 -0.0862
6 31 -13 0.0937 0.1063
6 31 -10 -6.6077 0.3067
6 31 -7 -0.2961 0.3227
6 31 -4 1.4223 -0.0394
6 31 -1 -0.8504 -0.1818
6 31 2 -8.9920 0.1955
6 31 5 -3.6855 0.3453
6 31 8 8.5310 0.0690
6 31 11 -4.6546 -0.3664
6 31 14 -0.3039 -0.2552
6 31 17 -2.1683 0.0009
6 31 20 -5.2548 0.0761
6 31 23 -2.5213 -0.0912
6 32 -20 -2.0003 0.0934
6 32 -17 -5.5709 0.1643
6 32 -14 -0.0472 0.1034
6 32 -11 -0.0533 0.0913
6 32 -8 8.5705 0.1577
6 32 -5 -1.3188 0.2918
6 32 -2 0.6638 0.3357
6 32 1 4.5467 0.2438
6 32 4 3.3485 0.2156
6 32 7 -0.7677 0.2447
6 32 10 2.6803 0.1926
6 32 13 3.8553 0.0599
6 32 16 3.4485 0.0266
6 32 19 -0.8953 -0.0540
6 32 22 -2.9183 -0.0691
6 33 -21 5.1707 -0.1918
6 33 -18 -3.9832 -0.0895
6 33 -15 1.4895 0.1793
6 33 -12 -0.3708 -0.0238
6 33 -9 4.5936 -0.2775
6 33 -6 -7.5993 -0.1417
6 33 -3 -5.3386 0.1535
6 33 0 -1.3013 0.1821
6 33 3 -6.0175 0.0358
6 33 6 1.1395 -0.0806
6 33 9 4.0605 0.0948
6 33 12 1.0360 0.1801
6 33 15 3.5403 0.1799
6 33 18 5.3127 0.0214
6 33 21 5.4391 -0.0082
6 34 -19 8.1986 -0.0645
6 34 -16 3.8255 0.2515
6 34 -13 -1.0608 0.0625
6 34 -10 -0.9828 -0.2672
6 34 -7 2.2574 -0.3350
6 34 -4 2.1521 -0.0020
6 34 -1 -1.7762 0.3212
6 34 2 5.2551 0.0278
6 34 5 1.3729 -0.3145
6 34 8 -1.6585 0.0178
6 34 11 -9.6900 0.3489
6 34 14 4.3054 0.3118
6 34 17 3.7681 0.1122
6 34 20 -1.0214 -0.0584
6 35 -20 3.2329 0.1214
6 35 -17 -2.6566 0.1298
6 35 -14 -2.5078 0.0661
6 35 -11 -4.2185 -0.0074
6 35 -8 -5.3171 -0.0876
6 35 -5 -4.0139 -0.0754
6 35 -2 -6.4240 -0.1584
6 35 1 4.1378 -0.2852
6 35 4 -4.2469 -0.3899
6 35 7 -0.5444 -0.2342
6 35 10 0.6367 -0.0769
6 35 13 -3.7713 -0.1925
6 35 16 -3.4382 -0.0858
6 35 19 0.1687 -0.0906
6 36 -18 -5.0432 0.1348
6 36 -15 -0.4218 -0.0937
6 36 -12 -2.5712 -0.0502
6 36 -9 4.2657 0.0320
6 36 -6 2.7680 0.0509
6 36 -3 -5.3704 -0.0126
6 36 0 3.5367 -0.1377
6 36 3 -5.4263 -0.1722
6 36 6 3.0991 -0.1123
6 36 9 3.7462 -0.0206
6 36 12 -2.9375 -0.0016
6 36 15 0.3811 -0.0664
6 36 18 0.1536 -0.0983
6 37 -19 6.5763 0.0193
6 37 -16 -1.2455 -0.1677
6 37 -13 3.9459 0.0628
6 37 -10 -7.9688 0.1752
6 37 -7 -1.4630 0.2299
6 37 -4 -1.4717 -0.0216
6 37 -1 -7.0420 -0.1577
6 37 2 1.2760 0.1533
6 37 5 -2.8009 0.1510
6 37 8 1.2417 -0.0196
6 37 11 -2.5365 -0.1905
6 37 14 0.2735 -0.2184
6 37 17 4.0017 0.0151
6 37 20 5.4918 0.0805
6 38 -17 -4.9932 -0.1773
6 38 -14 -5.3294 -0.1316
6 38 -11 5.9132 0.0267
6 38 -8 9.7361 0.1520
6 38 -5 3.6492 -0.1364
6 38 -2 -0.6151 -0.1064
6 38 1 6.9407 0.1860
6 38 4 -0.8277 0.3187
6 38 7 -0.5289 0.1607
6 38 10 3.8632 -0.0813
6 38 13 10.1203 0.0148
6 38 16 -0.6803 0.0492
6 38 19 -1.8784 0.0078
6 39 -18 1.9661 -0.1165
6 39 -15 -3.8593 -0.0567
6 39 -12 5.5527 -0.0189
6 39 -9 -3.5219 -0.0939
6 39 -6 -5.9243 -0.1268
6 39 -3 -1.8724 -0.1602
6 39 0 -2.5386 -0.2288
6 39 3 3.5287 0.0441
6 39 6 2.4433 0.0559
6 39 9 2.7667 -0.1210
6 39 12 -7.0618 -0.1483
6 39 15 -0.8651 -0.1036
6 39 18 3.0298 0.1366
6 40 -16 2.7239 0.0392
6 40 -13 0.0468 -0.0826
6 40 -10 -2.3083 -0.0522
6 40 -7 2.4497 -0.0970
6 40 -4 -0.3533 0.0229
6 40 -1 -1.1785 -0.0281
6 40 2 -1.9454 -0.0023
6 40 5 -2.5569 -0.0635
6 40 8 -3.8256 -0.0354
6 40 11 5.1265 0.0400
6 40 14 -0.5994 0.0443
6 40 17 1.7554 -0.0040
6 41 -17 -4.7518 0.0593
6 41 -14 -3.5742 0.2504
6 41 -11 -2.8048 0.0873
6 41 -8 0.5118 -0.1452
6 41 -5 -3.6982 0.0894
6 41 -2 -4.4328 0.2718
6 41 1 -1.0726 0.2280
6 41 4 -0.5956 -0.0149
6 41 7 6.7128 -0.1335
6 41 10 1.5363 -0.0310
6 41 13 -0.9148 0.0738
6 41 16 -1.7938 0.1273
6 42 -15 0.5083 0.1352
6 42 -12 3.0765 0.0043
6 42 -9 4.7003 0.0880
6 42 -6 4.0304 0.1578
6 42 -3 -1.7004 0.2504
6 42 0 -2.2348 0.1275
6 42 3 5.3787 -0.0699
6 42 6 -5.5822 -0.0119
6 42 9 -0.2901 0.1013
6 42 12 -5.4590 0.1599
6 42 15 -5.3118 0.0251
6 43 -16 2.7363 0.1496
6 43 -13 -1.6261 -0.1900
6 43 -10 -3.1079 -0.1575
6 43 -7 -1.2007 0.0472
6 43 -4 -3.8286 0.1602
6 43 -1 0.1251 -0.0218
6 43 2 -2.1324 -0.1416
6 43 5 1.6941 0.0277
6 43 8 2.0802 0.1953
6 43 11 2.0910 0.1289
6 43 14 4.8270 -0.1483
6 44 -14 -4.3883 -0.2249
6 44 -11 -1.2816 -0.2155
6 44 -8 -0.2009 0.0678
6 44 -5 -0.8706 -0.0467
6 44 -2 2.9098 -0.0022
6 44 1 4.2550 -0.0874
6 44 4 3.8994 -0.0311
6 44 7 2.9903 0.0881
6 44 10 -3.5641 0.0788
6 44 13 -1.8513 0.0995
6 45 -12 1.8805 0.0093
6 45 -9 4.8380 0.1890
6 45 -6 -0.3640 -0.0855
6 45 -3 -4.5083 -0.0921
6 45 0 -2.8641 -0.1152
6 45 3 -5.8468 -0.0278
6 45 6 3.0378 -0.0088
6 45 9 3.3799 -0.0849
6 45 12 0.4658 -0.0830
6 46 -13 -4.8735 -0.0853
6 46 -10 -0.3796 0.1198
6 46 -7 5.9662 -0.1054
6 46 -4 0.3634 -0.1919
6 46 -1 3.7350 -0.0229
6 46 2 -2.0723 0.0713
6 46 5 -8.5142 0.0154
6 46 8 -1.4462 -0.0697
6 46 11 -0.8220 -0.1326
6 47 -11 -3.3486 0.1777
6 47 -8 -2.5119 -0.0222
6 47 -5 -2.0411 -0.1168
6 47 -2 -2.8015 -0.0006
6 47 1 0.3907 0.0191
6 47 4 -3.4293 0.0972
6 47 7 -6.1012 0.0343
6 47 10 -1.0539 -0.0801
6 48 -9 3.0169 -0.1624
6 48 -6 3.7862 -0.1895
6 48 -3 -3.5468 -0.0692
6 48 0 3.2881 0.1570
6 48 3 -1.9242 0.1162
6 48 6 11.1809 -0.1393
6 48 9 8.3294 -0.1648
6 49 -10 -0.8073 -0.0859
6 49 -7 1.4298 -0.0059
6 49 -4 1.5775 0.0839
6 49 -1 0.7340 0.1174
6 49 2 1.1053 0.0561
6 49 5 0.4452 0.0062
6 49 8 1.5609 -0.0050
6 50 -8 -1.1606 -0.1501
6 50 -5 4.4045 0.0734
6 50 -2 -1.9368 -0.1847
6 50 1 -3.8915 -0.1845
6 50 4 3.8041 -0.0099
6 50 7 -1.5743 0.0541
6 51 -6 -2.3038 0.2195
6 51 -3 -3.7881 -0.0066
6 51 0 5.0329 -0.1027
6 51 3 0.7392 -0.1947
6 51 6 -6.1659 -0.0202
6 52 -4 -1.1242 -0.1547
6 52 -1 0.7204 -0.3398
6 52 2 -3.3780 -0.2665
7 1 -27 1.1506 0.0033
7 1 -24 -2.3092 0.8458
7 1 -21 1.2079 1.0936
7 1 -18 2.0811 0.1549
7 1 -15 -2.9123 -0.2119
7 1 -12 4.5988 1.4981
7 1 -9 13.8659 3.3745
7 1 -6 -23.2301 2.2836
7 1 -3 66.7992 -0.3976
7 1 0 128.6570 -0.9391
7 1 3 149.9101 -0.6426
7 1 6 13.2994 1.3166
7 1 9 -47.7930 0.3702
7 1 12 3.7858 -1.7392
7 1 15 3.4138 -1.7997
7 1 18 -0.8482 -0.6855
7 1 21 3.9650 0.0683
7 1 24 -0.0299 -0.0230
7 1 27 1.5982 -0.3468
7 2 -28 4.7533 0.2522
7 2 -25 -0.1050 0.0429
7 2 -22 -5.2479 -0.3705
7 2 -19 6.8913 -0.3394
7 2 -16 4.6572 0.1476
7 2 -13 -11.5826 0.4432
7 2 -10 -8.8273 -0.7585
7 2 -7 -36.6587 -2.0375
7 2 -4 -97.5957 -0.9591
7 2 -1 -49.2454 0.2972
7 2 2 -161.3647 0.4651
7 2 5 -60.1588 -0.3966
7 2 8 0.5351 -0.6803
7 2 11 12.5140 0.5259
7 2 14 1.5377 1.5703
7 2 17 -6.7888 0.9086
7 2 20 -0.6451 0.3210
7 2 23 -1.6546 0.2903
7 2 26 -5.2163 0.4600
7 2 29 -2.8046 0.2166
7 3 -29 -9.2525 -0.0238
7 3 -26 3.7480 -0.0124
7 3 -23 6.2310 0.0193
7 3 -20 2.4376 0.0023
7 3 -17 0.6680 -0.1289
7 3 -14 8.0809 -0.2241
7 3 -11 -6.4357 -0.2545
7 3 -8 8.1049 -0.0782
7 3 -5 58.1865 0.6521
7 3 -2 278.1306 0.5106
7 3 1 132.6087 -0.7226
7 3 4 96.1827 -0.6204
7 3 7 -8.7823 -0.5689
7 3 10 3.2416 0.1795
7 3 13 7.9148 -0.4044
7 3 16 0.7594 -0.9671
7 3 19 0.6007 -0.7963
7 3 22 -0.7081 -0.3116
7 3 25 -0.4277 -0.1164
7 3 28 -2.7201 -0.0376
7 4 -27 -2.7389 -0.0254
7 4 -24 2.0209 0.2303
7 4 -21 2.9172 0.2403
7 4 -18 -9.6461 -0.3824
7 4 -15 0.2235 -0.5160
7 4 -12 -1.8048 0.5012
7 4 -9 15.2268 0.8871
7 4 -6 -12.2326 -0.2296
7 4 -3 -58.5478 -1.0953
7 4 0 -64.9538 -0.3659
7 4 3 35.1225 1.3671
7 4 6 18.6250 0.7318
7 4 9 14.8909 -0.7183
7 4 12 5.6920 -0.1549
7 4 15 1.1743 0.5899
7 4 18 -5.1219 0.3749
7 4 21 -7.6524 -0.0855
7 4 24 -0.0447 -0.0576
7 4 27 5.8971 0.1034
7 5 -28 0.1066 0.2607
7 5 -25 2.8458 0.1062
7 5 -22 -4.2728 -0.0702
7 5 -19 -2.6385 -0.0419
7 5 -16 10.7405 0.3362
7 5 -13 1.2546 0.4292
7 5 -10 -2.2809 0.1358
7 5 -7 8.9532 -0.1400
7 5 -4 -17.7670 -0.2491
7 5 -1 32.9071 0.5813
7 5 2 -66.7995 0.2917
7 5 5 -9.9767 -0.2594
7 5 8 -3.4135 -0.1711
7 5 11 -16.5611 -0.0340
7 5 14 1.3147 -0.0520
7 5 17 4.0389 -0.0454
7 5 20 0.5704 -0.2271
7 5 23 2.5568 -0.0967
7 5 26 -1.1978 -0.1701
7 5 29 0.2161 -0.0127
7 6 -26 0.8578 -0.1265
7 6 -23 9.0720 -0.1455
7 6 -20 6.0433 0.2517
7 6 -17 1.5207 0.1628
7 6 -14 2.0019 -0.5234
7 6 -11 -13.2581 -0.9511
7 6 -8 7.4865 -0.4508
7 6 -5 -8.2714 0.1093
7 6 -2 -74.7014 0.0103
7 6 1 19.7220 -0.8794
7 6 4 -19.6144 -0.5165
7 6 7 -5.0598 0.1882
7 6 10 -12.5453 0.4496
7 6 13 2.0529 0.4758
7 6 16 7.5487 0.1935
7 6 19 -4.6482 -0.0649
7 6 22 -0.0033 0.1828
7 6 25 4.9967 0.2012
7 6 28 1.5117 0.1222
7 7 -27 -3.3377 -0.0022
7 7 -24 -2.2659 0.2418
7 7 -21 -10.6430 0.2872
7 7 -18 1.7632 -0.2079
7 7 -15 -0.3535 -0.0632
7 7 -12 -7.8675 0.5698
7 7 -9 3.6650 0.7166
7 7 -6 24.0250 0.1747
7 7 -3 -47.8956 -0.6968
7 7 0 67.6430 -0.0549
7 7 3 -86.7977 0.7736
7 7 6 -10.4297 0.2378
7 7 9 1.7047 -0.6046
7 7 12 -14.1049 -0.5255
7 7 15 1.6324 -0.0081
7 7 18 -0.2205 0.1373
7 7 21 -3.7395 -0.1406
7 7 24 -1.2746 -0.1754
7 7 27 -2.5019 -0.1206
7 8 -28 -1.4366 -0.0982
7 8 -25 4.9084 -0.0732
7 8 -22 7.6908 -0.0770
7 8 -19 -1.3706 0.1968
7 8 -16 1.4535 0.1972
7 8 -13 -1.5425 -0.2184
7 8 -10 -1.4403 -0.6219
7 8 -7 10.7152 -0.4479
7 8 -4 -23.6666 -0.1185
7 8 -1 14.5522 0.1340
7 8 2 45.1807 -0.2700
7 8 5 30.1961 -0.2211
7 8 8 17.5598 0.1496
7 8 11 -4.8625 0.1283
7 8 14 6.2817 0.3167
7 8 17 -2.4441 0.2142
7 8 20 -4.2046 0.1023
7 8 23 3.5777 0.0741
7 8 26 -3.1582 -0.0470
7 9 -26 4.8780 -0.1050
7 9 -23 -3.0445 -0.0688
7 9 -20 1.7499 -0.1007
7 9 -17 0.5890 -0.1611
7 9 -14 0.2147 -0.0649
7 9 -11 -0.6101 -0.1762
7 9 -8 -1.2794 0.2397
7 9 -5 21.8091 0.7906
7 9 -2 24.2956 0.3423
7 9 1 48.7161 0.1380
7 9 4 -2.8298 0.2698
7 9 7 -6.7321 0.3256
7 9 10 8.0256 0.4440
7 9 13 -3.3448 0.1478
7 9 16 0.5083 -0.2623
7 9 19 0.5947 -0.0778
7 9 22 -3.2500 0.0345
7 9 25 6.5337 -0.0223
7 9 28 2.8939 0.0229
7 10 -27 -1.1434 -0.0884
7 10 -24 3.2590 0.0898
7 10 -21 -2.8984 0.0903
7 10 -18 -3.7611 0.0773
7 10 -15 -0.6187 0.0094
7 10 -12 -0.6985 0.0970
7 10 -9 -8.6321 0.4588
7 10 -6 11.3027 0.7102
7 10 -3 -6.9685 0.3089
7 10 0 33.9610 0.2267
7 10 3 15.3171 0.4162
7 10 6 30.3051 0.3887
7 10 9 6.4449 0.2099
7 10 12 0.3913 0.0216
7 10 15 0.7550 -0.0573
7 10 18 1.5674 -0.0586
7 10 21 1.5179 -0.1333
7 10 24 4.3976 -0.0696
7 10 27 5.7863 0.0343
7 11 -28 4.8571 0.2062
7 11 -25 -1.3673 0.0791
7 11 -22 -2.5761 -0.0338
7 11 -19 3.1216 0.1039
7 11 -16 -0.8738 0.1974
7 11 -13 5.7447 0.0081
7 11 -10 6.4671 -0.3840
7 11 -7 10.5978 -0.4324
7 11 -4 -9.9292 -0.1038
7 11 -1 29.8561 -0.0323
7 11 2 14.8455 -0.4181
7 11 5 -19.5877 -0.4817
7 11 8 3.5482 -0.1716
7 11 11 -2.9683 -0.0947
7 11 14 -2.5934 -0.0229
7 11 17 6.7578 -0.0658
7 11 20 0.0229 -0.1211
7 11 23 -0.9017 -0.0411
7 11 26 -1.2998 0.0312
7 12 -26 -2.3359 0.0748
7 12 -23 -0.7848 0.0590
7 12 -20 4.3548 -0.0053
7 12 -17 -4.2046 -0.2607
7 12 -14 -0.5305 -0.0660
7 12 -11 -5.3649 0.0785
7 12 -8 -9.4132 -0.1866
7 12 -5 -3.1334 -0.1678
7 12 -2 -3.9364 0.1126
7 12 1 -19.9231 0.0145
7 12 4 3.1189 -0.1159
7 12 7 10.8066 0.0663
7 12 10 1.5793 0.1472
7 12 13 -3.5514 0.1971
7 12 16 -2.9682 0.0024
7 12 19 0.7134 -0.1063
7 12 22 -3.6586 0.0473
7 12 25 1.3135 0.1125
7 12 28 -1.1981 0.0205
7 13 -27 -1.4241 0.1235
7 13 -24 -0.6169 0.0429
7 13 -21 4.9488 0.0534
7 13 -18 3.2673 0.0676
7 13 -15 -0.3729 0.1699
7 13 -12 0.3881 0.3233
7 13 -9 7.9931 0.1246
7 13 -6 5.4751 -0.0571
7 13 -3 -0.9734 -0.3016
7 13 0 7.4667 -0.1159
7 13 3 3.0026 0.2385
7 13 6 -27.6882 0.0490
7 13 9 2.5488 -0.4047
7 13 12 -1.6037 -0.4111
7 13 15 -1.4014 -0.0950
7 13 18 4.9765 0.1256
7 13 21 0.5533 -0.0304
7 13 24 0.8499 -0.0887
7 13 27 4.1502 -0.0613
7 14 -25 -2.8884 0.0090
7 14 -22 -0.5740 0.1602
7 14 -19 -4.9350 0.0378
7 14 -16 -5.7028 -0.1951
7 14 -13 2.7937 0.0096
7 14 -10 8.5358 0.0399
7 14 -7 -11.4224 -0.2660
7 14 -4 -4.8622 -0.3197
7 14 -1 -21.9755 -0.2528
7 14 2 -11.6328 -0.1894
7 14 5 2.3836 -0.4114
7 14 8 7.8955 -0.4943
7 14 11 -1.0043 -0.1580
7 14 14 -0.4323 0.0762
7 14 17 -1.0455 0.0528
7 14 20 -0.8639 -0.0735
7 14 23 -2.9984 -0.0019
7 14 26 5.6169 0.1369
7 15 -26 -3.2575 -0.0233
7 15 -23 2.7284 -0.0724
7 15 -20 1.1919 -0.0959
7 15 -17 1.2892 -0.1126
7 15 -14 3.9308 0.1694
7 15 -11 -0.9997 0.1547
7 15 -8 -9.5301 -0.0194
7 15 -5 4.8236 -0.3182
7 15 -2 18.8399 -0.1173
7 15 1 26.5360 0.2066
7 15 4 10.2920 0.3363
7 15 7 -3.6233 -0.1955
7 15 10 24.0725 -0.3977
7 15 13 1.3473 -0.1691
7 15 16 2.6807 0.1789
7 15 19 3.2001 0.0474
7 15 22 1.0409 -0.1624
7 15 25 -4.9699 -0.1310
7 16 -27 -2.2949 -0.2143
7 16 -24 -0.4506 -0.1071
7 16 -21 -0.2175 -0.0157
7 16 -18 -3.7899 0.0876
7 16 -15 -2.8499 -0.1826
7 16 -12 0.5466 -0.3847
7 16 -9 -7.3405 0.1339
7 16 -6 10.5231 0.6970
7 16 -3 9.7547 0.5608
7 16 0 14.7599 0.1518
7 16 3 -6.0690 0.0449
7 16 6 6.0998 0.3811
7 16 9 -5.8526 0.5801
7 16 12 -0.2624 0.3107
7 16 15 -2.6259 -0.1590
7 16 18 1.5199 -0.1559
7 16 21 -4.5809 -0.0533
7 16 24 0.5610 -0.0068
7 16 27 6.8851 0.0338
7 17 -25 0.6633 0.1133
7 17 -22 -0.6599 -0.0471
7 17 -19 2.5167 -0.0453
7 17 -16 0.4005 -0.0192
7 17 -13 5.5358 0.0152
7 17 -10 0.6338 -0.1258
7 17 -7 10.3419 -0.1741
7 17 -4 -6.2856 -0.0743
7 17 -1 7.8073 0.0402
7 17 2 6.8310 0.0491
7 17 5 -0.6570 0.2045
7 17 8 2.4238 0.1153
7 17 11 5.1712 0.1804
7 17 14 4.6945 0.1653
7 17 17 5.5371 0.2640
7 17 20 11.3427 0.1740
7 17 23 1.0990 0.0480
7 17 26 -5.4039 0.0503
7 18 -26 1.8831 -0.0072
7 18 -23 -2.7970 -0.0791
7 18 -20 -3.6641 0.0171
7 18 -17 -1.7514 -0.0736
7 18 -14 -1.6235 -0.2723
7 18 -11 -5.6560 -0.3528
7 18 -8 2.7310 -0.0933
7 18 -5 -6.1111 0.2452
7 18 -2 5.3332 0.1449
7 18 1 -0.4668 -0.2351
7 18 4 -13.8891 -0.1009
7 18 7 1.1056 0.3040
7 18 10 -8.2743 0.5429
7 18 13 -4.5717 0.3141
7 18 16 -11.1006 0.0545
7 18 19 -1.4287 0.1249
7 18 22 1.2899 0.2221
7 18 25 0.2639 0.0594
7 19 -24 0.6170 -0.0432
7 19 -21 1.2685 -0.0799
7 19 -18 1.7654 -0.0376
7 19 -15 2.2786 -0.1194
7 19 -12 -2.5081 -0.0703
7 19 -9 0.2837 -0.0073
7 19 -6 4.7943 -0.1636
7 19 -3 3.8692 -0.2186
7 19 0 -7.5587 -0.2597
7 19 3 -6.9143 -0.0959
7 19 6 -7.4871 0.1861
7 19 9 -0.0791 0.0758
7 19 12 7.7483 -0.1126
7 19 15 4.5277 -0.1529
7 19 18 2.8754 0.0937
7 19 21 -2.9030 0.1729
7 19 24 3.5573 0.0204
7 20 -25 0.0813 0.1679
7 20 -22 0.3084 0.2159
7 20 -19 1.6976 0.1465
7 20 -16 -0.1210 0.2273
7 20 -13 -4.1595 0.5736
7 20 -10 4.3128 0.5030
7 20 -7 -1.0757 0.0574
7 20 -4 -1.0976 0.0766
7 20 -1 -2.2531 0.1106
7 20 2 2.3686 0.0597
7 20 5 -8.6742 -0.2083
7 20 8 -0.8252 -0.2914
7 20 11 -2.9699 -0.0792
7 20 14 -1.9543 -0.0317
7 20 17 -5.2468 -0.1963
7 20 20 2.6062 -0.1310
7 20 23 -3.9415 0.0239
7 20 26 -3.4116 -0.0145
7 21 -26 -0.8870 0.2043
7 21 -23 -2.4055 0.0772
7 21 -20 3.8573 0.0295
7 21 -17 -0.1204 0.1346
7 21 -14 -3.6828 0.2539
7 21 -11 1.3691 0.1888
7 21 -8 -2.0209 -0.0210
7 21 -5 1.4970 -0.0539
7 21 -2 9.3094 0.1352
7 21 1 5.4240 0.2303
7 21 4 -1.2964 0.0501
7 21 7 -0.8535 -0.2559
7 21 10 7.4531 -0.3087
7 21 13 8.3132 -0.1814
7 21 16 -0.3075 -0.0860
7 21 19 -3.3895 -0.1218
7 21 22 0.1487 -0.1633
7 21 25 -3.1920 -0.1275
7 22 -24 1.5424 -0.0599
7 22 -21 0.9249 -0.0730
7 22 -18 -1.3657 -0.0369
7 22 -15 -0.7835 -0.0139
7 22 -12 -0.2556 -0.0401
7 22 -9 -0.3884 0.1087
7 22 -6 -0.4165 -0.0373
7 22 -3 -1.4680 0.0984
7 22 0 -3.2588 0.3788
7 22 3 5.4660 0.2874
7 22 6 1.1163 0.0677
7 22 9 1.6176 -0.1122
7 22 12 -2.4987 0.0048
7 22 15 -1.7302 0.1664
7 22 18 2.1569 0.0280
7 22 21 2.5235 -0.2072
7 22 24 0.7281 -0.1277
7 23 -25 -2.3418 -0.0050
7 23 -22 1.3275 -0.1199
7 23 -19 1.9455 0.0288
7 23 -16 6.4484 0.0455
7 23 -13 1.1198 -0.1272
7 23 -10 -0.9574 -0.1573
7 23 -7 0.9556 -0.1771
7 23 -4 -6.0927 -0.0503
7 23 -1 -8.2556 0.0301
7 23 2 11.4724 -0.0850
7 23 5 -0.8232 -0.1535
7 23 8 -7.5914 -0.1860
7 23 11 -1.1833 -0.0492
7 23 14 3.6693 0.0801
7 23 17 -1.1465 -0.0279
7 23 20 -0.6576 -0.0836
7 23 23 8.0436 -0.0518
7 24 -23 7.9548 -0.0467
7 24 -20 0.0489 0.0927
7 24 -17 -3.6806 -0.0176
7 24 -14 -7.3208 -0.1797
7 24 -11 -2.3150 -0.2817
7 24 -8 -4.4962 -0.1572
7 24 -5 -7.7172 -0.0944
7 24 -2 6.7150 -0.1839
7 24 1 1.2214 -0.2437
7 24 4 -4.8661 -0.1920
7 24 7 -1.6791 -0.0888
7 24 10 -1.2828 0.0619
7 24 13 1.8088 0.1714
7 24 16 -6.4943 0.1579
7 24 19 2.8066 0.0421
7 24 22 -0.0529 -0.0752
7 24 25 -5.6454 -0.0758
7 25 -24 6.8477 -0.2019
7 25 -21 2.6093 -0.0387
7 25 -18 0.8751 -0.0793
7 25 -15 2.4718 -0.2810
7 25 -12 -0.5906 -0.4410
7 25 -9 3.6306 -0.2060
7 25 -6 2.3051 -0.0923
7 25 -3 1.5985 -0.1190
7 25 0 0.2665 -0.3109
7 25 3 1.6924 -0.3690
7 25 6 -1.0986 0.1468
7 25 9 -5.8571 0.2133
7 25 12 -6.5663 0.0668
7 25 15 5.1549 0.0437
7 25 18 -0.1735 0.1715
7 25 21 7.1795 0.2336
7 25 24 0.0651 0.1820
7 26 -22 1.1949 0.0543
7 26 -19 -2.2217 0.0106
7 26 -16 -2.5254 -0.1229
7 26 -13 0.9594 0.1001
7 26 -10 -0.4204 0.3156
7 26 -7 2.0905 0.3632
7 26 -4 3.9111 0.0965
7 26 -1 -7.3496 -0.1952
7 26 2 0.3163 -0.0537
7 26 5 -2.0247 0.2996
7 26 8 1.5705 0.1667
7 26 11 4.1788 -0.1231
7 26 14 4.6199 -0.2415
7 26 17 0.8090 0.0236
7 26 20 -1.3115 0.1714
7 26 23 2.5570 0.0044
7 27 -23 -2.9600 0.1009
7 27 -20 4.5642 0.0395
7 27 -17 -1.5646 0.0335
7 27 -14 -3.5089 0.0669
7 27 -11 4.3253 0.1142
7 27 -8 1.2164 0.1561
7 27 -5 -0.3357 0.0976
7 27 -2 5.5414 -0.1371
7 27 1 1.6200 -0.0092
7 27 4 0.6807 0.0728
7 27 7 -1.8158 0.0883
7 27 10 -4.5911 -0.0542
7 27 13 0.5579 -0.2228
7 27 16 -6.4780 -0.1525
7 27 19 -3.8696 0.0591
7 27 22 1.7011 0.0188
7 28 -24 9.1601 -0.0520
7 28 -21 -3.4689 -0.1704
7 28 -18 -0.2572 -0.1246
7 28 -15 0.7716 0.1120
7 28 -12 -1.8346 0.1231
7 28 -9 -1.7774 0.0868
7 28 -6 -2.0195 0.0569
7 28 -3 -0.8896 0.1661
7 28 0 3.2049 0.3230
7 28 3 1.1280 0.2415
7 28 6 1.4412 0.3148
7 28 9 -0.3194 0.1910
7 28 12 3.2936 0.0651
7 28 15 7.6144 -0.0093
7 28 18 -5.7628 -0.0146
7 28 21 1.3694 0.0795
7 28 24 3.4880 -0.1001
7 29 -22 10.0920 -0.1712
7 29 -19 -3.8082 0.0090
7 29 -16 -5.4290 0.2015
7 29 -13 0.0816 0.1147
7 29 -10 -2.0463 -0.0376
7 29 -7 -0.3052 -0.0566
7 29 -4 -3.5266 0.0896
7 29 -1 -4.3109 0.3370
7 29 2 -4.7791 0.2135
7 29 5 4.5045 -0.0255
7 29 8 10.7213 -0.0956
7 29 11 -3.5562 -0.0302
7 29 14 0.7559 0.0649
7 29 17 2.9963 -0.0562
7 29 20 -0.7816 -0.0584
7 29 23 -2.8338 -0.1646
7 30 -23 -4.0710 0.1284
7 30 -20 -2.3750 0.1034
7 30 -17 -0.5230 0.1701
7 30 -14 6.8161 0.1624
7 30 -11 -3.0235 0.0437
7 30 -8 0.5805 -0.1443
7 30 -5 -6.5352 -0.0759
7 30 -2 0.4629 0.1844
7 30 1 1.2633 0.1357
7 30 4 3.7380 -0.1957
7 30 7 -4.2277 -0.2204
7 30 10 -2.2303 0.0757
7 30 13 5.6945 0.2032
7 30 16 1.6960 0.0849
7 30 19 3.3220 -0.1089
7 30 22 -0.0510 -0.0772
7 31 -21 8.4826 -0.0359
7 31 -18 -0.1527 -0.0494
7 31 -15 -1.2375 -0.0070
7 31 -12 -1.1852 -0.1120
7 31 -9 1.5584 -0.3474
7 31 -6 -5.0755 -0.2944
7 31 -3 0.1394 0.0065
7 31 0 1.9291 0.0121
7 31 3 -1.6377 -0.3086
7 31 6 2.1560 -0.4228
7 31 9 -2.9199 -0.0677
7 31 12 -4.4178 0.1931
7 31 15 2.0313 0.0697
7 31 18 3.3434 -0.1316
7 31 21 8.9182 0.0557
7 32 -22 -0.3418 0.1432
7 32 -19 3.6984 -0.0021
7 32 -16 3.8085 -0.0715
7 32 -13 -3.7602 -0.0611
7 32 -10 -3.3255 0.0423
7 32 -7 -0.6079 0.0814
7 32 -4 3.8244 0.0538
7 32 -1 -2.7266 0.0151
7 32 2 -0.9562 -0.0305
7 32 5 -1.3412 -0.0676
7 32 8 0.7370 -0.0098
7 32 11 -5.7806 0.0676
7 32 14 0.8940 0.0397
7 32 17 0.2405 0.0050
7 32 20 -4.7182 -0.0791
7 33 -20 1.1536 0.1458
7 33 -17 -6.5969 -0.1279
7 33 -14 3.6180 -0.1486
7 33 -11 -5.0597 0.0231
7 33 -8 0.3490 0.1256
7 33 -5 -2.9346 0.0122
7 33 -2 0.6796 -0.3062
7 33 1 6.7588 -0.1745
7 33 4 -3.1854 -0.0505
7 33 7 -0.5146 -0.0420
7 33 10 1.3989 -0.0807
7 33 13 -0.4130 -0.1939
7 33 16 -1.9804 -0.1573
7 33 19 -0.1370 -0.1110
7 33 22 2.1638 0.0575
7 34 -21 1.7734 0.0694
7 34 -18 -4.3399 -0.1382
7 34 -15 -1.4117 -0.1006
7 34 -12 -0.6963 -0.0099
7 34 -9 3.5213 0.2293
7 34 -6 1.8707 0.1290
7 34 -3 0.8630 -0.2466
7 34 0 1.0779 -0.1318
7 34 3 -8.3212 0.2293
7 34 6 1.2234 0.3371
7 34 9 7.8581 0.0080
7 34 12 -0.4645 -0.1513
7 34 15 1.2581 0.0320
7 34 18 0.2493 0.1008
7 34 21 -5.3297 -0.0397
7 35 -19 5.2289 -0.2707
7 35 -16 -0.0010 -0.0472
7 35 -13 2.6099 -0.0707
7 35 -10 0.4380 0.0339
7 35 -7 1.7979 0.1133
7 35 -4 -1.0032 -0.0967
7 35 -1 -4.8394 -0.1040
7 35 2 7.3374 0.1213
7 35 5 0.8725 0.2476
7 35 8 -0.3371 0.1120
7 35 11 -5.2258 -0.1076
7 35 14 9.1644 -0.0926
7 35 17 4.2660 -0.0010
7 35 20 6.6471 0.0723
7 36 -20 0.2944 -0.3126
7 36 -17 -4.0861 0.2194
7 36 -14 -4.1477 0.1366
7 36 -11 3.1695 0.0188
7 36 -8 1.3351 0.0062
7 36 -5 -0.8106 -0.0948
7 36 -2 -2.8696 0.0535
7 36 1 6.4259 0.1338
7 36 4 -1.4271 0.0853
7 36 7 1.2138 0.0575
7 36 10 1.7733 -0.0364
7 36 13 0.9693 0.0280
7 36 16 0.1681 0.2226
7 36 19 -0.9877 0.1353
7 37 -18 3.5032 0.2211
7 37 -15 -1.0549 0.1781
7 37 -12 2.6854 0.0689
7 37 -9 -1.7193 -0.2507
7 37 -6 -1.9417 -0.1487
7 37 -3 -6.1592 0.0763
7 37 0 1.1144 -0.0763
7 37 3 -2.8988 -0.2235
7 37 6 0.3716 -0.2597
7 37 9 1.2857 -0.1313
7 37 12 -4.6142 -0.0585
7 37 15 -1.8510 0.0183
7 37 18 2.6642 0.0589
7 38 -19 2.7048 0.4968
7 38 -16 -0.7578 0.0545
7 38 -13 -1.0938 0.0526
7 38 -10 -7.0228 -0.1009
7 38 -7 0.7456 0.0282
7 38 -4 -3.0862 0.2914
7 38 -1 -9.1718 0.1866
7 38 2 -1.7241 -0.0046
7 38 5 -5.2785 -0.1245
7 38 8 0.2037 0.0814
7 38 11 -0.2675 0.1454
7 38 14 -6.5453 0.0369
7 38 17 0.5636 0.0143
7 39 -17 -5.0027 -0.1033
7 39 -14 -4.7436 0.0816
7 39 -11 -1.2927 -0.0141
7 39 -8 7.7926 -0.1081
7 39 -5 -2.4235 0.1001
7 39 -2 -5.9667 0.2138
7 39 1 2.2447 0.1083
7 39 4 3.4570 -0.1566
7 39 7 4.5858 -0.0788
7 39 10 -0.2295 0.1263
7 39 13 7.1237 0.1033
7 39 16 -1.4404 -0.1146
7 40 -18 2.9616 -0.2653
7 40 -15 -1.8933 -0.0342
7 40 -12 8.1256 -0.0847
7 40 -9 -2.6654 0.0449
7 40 -6 2.1438 0.2110
7 40 -3 4.2490 0.1007
7 40 0 -1.7532 -0.1110
7 40 3 2.0213 -0.0636
7 40 6 -3.7637 0.0982
7 40 9 0.7600 0.1799
7 40 12 -7.1008 0.0534
7 40 15 -5.0844 -0.1434
7 40 18 0.7094 0.0616
7 41 -16 0.4352 -0.1111
7 41 -13 -3.8867 -0.2057
7 41 -10 0.2176 0.0201
7 41 -7 -0.2481 -0.0418
7 41 -4 -2.7585 -0.2526
7 41 -1 -6.4151 -0.2978
7 41 2 1.4817 0.0193
7 41 5 2.6393 0.1271
7 41 8 -0.5849 0.0074
7 41 11 2.5145 -0.0274
7 41 14 6.0232 -0.1173
7 41 17 4.6563 -0.2839
7 42 -14 -2.8065 -0.0354
7 42 -11 -1.3531 0.1126
7 42 -8 0.3639 0.0911
7 42 -5 -2.9902 -0.1233
7 42 -2 5.1788 -0.0645
7 42 1 1.2819 0.0960
7 42 4 -0.8843 0.1622
7 42 7 5.6520 0.0289
7 42 10 3.1255 -0.0618
7 42 13 -1.0315 -0.0706
7 42 16 1.8310 0.0975
7 43 -15 4.0810 0.0515
7 43 -12 5.3593 0.0731
7 43 -9 7.0952 0.1181
7 43 -6 2.4237 -0.1720
7 43 -3 -6.0265 -0.0968
7 43 0 -2.0364 -0.0195
7 43 3 -2.8014 0.0582
7 43 6 -7.7835 -0.0884
7 43 9 -1.1670 -0.2563
7 43 12 -0.0224 -0.1059
7 43 15 -3.5545 0.1058
7 44 -13 -3.2320 0.0328
7 44 -10 -4.3073 0.0344
7 44 -7 0.2005 -0.0218
7 44 -4 0.4703 -0.0304
7 44 -1 1.6017 0.1793
7 44 2 -5.4972 0.2045
7 44 5 -4.2192 0.0839
7 44 8 3.4255 -0.0349
7 44 11 0.4256 -0.0628
7 44 14 0.9618 0.0282
7 45 -14 -2.4255 -0.0284
7 45 -11 -3.0857 -0.0525
7 45 -8 -1.1362 -0.0468
7 45 -5 -2.1929 0.0011
7 45 -2 -3.5620 0.2148
7 45 1 4.8387 0.0874
7 45 4 3.6969 0.0037
7 45 7 1.4822 0.0319
7 45 10 -1.6420 -0.0354
7 45 13 -1.5641 0.1628
7 46 -12 3.9140 -0.2156
7 46 -9 3.0229 -0.0240
7 46 -6 1.7523 0.0923
7 46 -3 3.5442 0.2515
7 46 0 2.3320 0.0743
7 46 3 -3.3494 -0.0795
7 46 6 14.1980 -0.0491
7 46 9 3.6214 0.0949
7 46 12 -0.8038 0.1707
7 47 -10 0.7450 -0.1285
7 47 -7 1.7440 0.0196
7 47 -4 -0.2543 0.0544
7 47 -1 -0.8506 -0.1467
7 47 2 1.9148 -0.2917
7 47 5 -8.0979 -0.1065
7 47 8 -1.6809 0.2312
7 47 11 -3.4636 0.0108
7 48 -8 2.2251 0.0229
7 48 -5 0.4368 0.0270
7 48 -2 -2.0941 -0.1577
7 48 1 -2.7384 -0.2279
7 48 4 1.2952 0.0256
7 48 7 -4.9194 0.0949
7 48 10 -3.7798 0.0642
7 49 -9 -1.3440 -0.2101
7 49 -6 -2.3566 -0.0632
7 49 -3 -3.6192 -0.1566
7 49 0 6.1814 -0.1680
7 49 3 -4.9056 -0.0165
7 49 6 -3.7148 -0.0235
7 49 9 6.0169 0.0539
7 50 -7 5.2722 -0.1265
7 50 -4 0.3548 -0.2190
7 50 -1 -2.0119 -0.1367
7 50 2 -3.5983 0.0371
7 50 5 -1.2115 0.0613
7 51 -5 6.9116 -0.1457
7 51 -2 -4.0118 -0.1603
7 51 1 -2.8324 0.0807
7 51 4 0.9022 0.0752
8 1 -29 -7.2760 0.0149
8 1 -26 -0.6552 -0.2820
8 1 -23 -1.1925 -0.6188
8 1 -20 1.8001 -0.5494
8 1 -17 -2.4466 -0.2478
8 1 -14 -2.7282 -0.5100
8 1 -11 8.2477 -1.1404
8 1 -8 26.1581 -1.1573
8 1 -5 43.1304 -0.0624
8 1 -2 232.8626 0.8565
8 1 1 -104.8882 0.2531
8 1 4 133.5164 0.0407
8 1 7 30.1374 -0.8453
8 1 10 -5.0355 -0.0543
8 1 13 0.5699 -0.0466
8 1 16 -4.1743 -0.6070
8 1 19 -0.0165 -0.8625
8 1 22 -0.6438 -0.6277
8 1 25 2.1097 -0.3841
8 1 28 1.0800 -0.1451
8 2 -27 4.5613 -0.0157
8 2 -24 0.7870 0.5450
8 2 -21 5.8415 0.8388
8 2 -18 -3.0871 0.3313
8 2 -15 1.1095 -0.2572
8 2 -12 3.0262 0.9632
8 2 -9 16.1040 2.6052
8 2 -6 -24.6260 1.4817
8 2 -3 -79.1310 -0.8205
8 2 0 -44.1606 -0.7135
8 2 3 2.7475 0.8845
8 2 6 -31.9297 2.4230
8 2 9 -19.8853 0.3581
8 2 12 8.2945 -0.6707
8 2 15 6.8290 -0.0274
8 2 18 1.0691 0.6505
8 2 21 -2.8420 0.6313
8 2 24 -2.0739 0.1701
8 2 27 5.5101 -0.1325
8 3 -28 3.2573 0.1235
8 3 -25 -2.9019 -0.0773
8 3 -22 -4.9497 -0.3478
8 3 -19 -2.2810 0.1418
8 3 -16 -1.0307 0.6777
8 3 -13 -14.9794 0.1464
8 3 -10 1.9135 -1.3892
8 3 -7 -8.5926 -1.7000
8 3 -4 -61.0529 0.0654
8 3 -1 -16.6806 0.9146
8 3 2 -114.3987 -0.5776
8 3 5 -0.1247 -2.1919
8 3 8 14.8291 -1.2187
8 3 11 -10.5749 0.4781
8 3 14 -0.9437 0.5968
8 3 17 -0.4003 -0.2330
8 3 20 1.9520 -0.5860
8 3 23 2.7330 -0.1129
8 3 26 1.9258 0.2199
8 3 29 -0.3462 0.1347
8 4 -29 -4.3467 -0.3347
8 4 -26 2.1952 -0.0349
8 4 -23 5.8470 0.1675
8 4 -20 6.7925 0.2454
8 4 -17 2.5013 -0.4285
8 4 -14 11.3828 -0.7873
8 4 -11 -13.4272 0.1245
8 4 -8 -0.3951 0.9134
8 4 -5 24.8121 0.5627
8 4 -2 79.8763 -0.4492
8 4 1 68.6406 -0.8608
8 4 4 11.0199 0.6381
8 4 7 -33.5137 1.3189
8 4 10 -11.8290 0.7104
8 4 13 -0.7308 -0.1570
8 4 16 1.8816 -0.1177
8 4 19 -3.7509 0.3239
8 4 22 -3.6372 0.4137
8 4 25 -0.3194 0.1397
8 4 28 -3.7009 -0.0633
8 5 -27 -3.1768 -0.1149
8 5 -24 0.7819 -0.0912
8 5 -21 -4.9393 -0.0441
8 5 -18 -5.3203 -0.1879
8 5 -15 -1.3238 0.0468
8 5 -12 -5.3358 0.4165
8 5 -9 12.8799 -0.0378
8 5 -6 5.5461 -0.1028
8 5 -3 -15.7562 0.2512
8 5 0 -5.8826 0.8090
8 5 3 -49.7046 1.3813
8 5 6 -10.1599 0.0480
8 5 9 14.9690 -0.7873
8 5 12 -3.7556 -0.0942
8 5 15 1.7982 0.3081
8 5 18 2.3408 -0.0280
8 5 21 -5.7944 -0.4336
8 5 24 2.7080 -0.4302
8 5 27 1.0991 -0.1805
8 6 -28 -1.7862 0.2254
8 6 -25 8.3123 0.2164
8 6 -22 6.3732 0.0959
8 6 -19 -3.8728 -0.0641
8 6 -16 7.5537 0.2625
8 6 -13 -1.0619 0.2029
8 6 -10 -19.6470 -0.1452
8 6 -7 3.7590 0.0431
8 6 -4 22.8106 0.0674
8 6 -1 111.4198 0.0793
8 6 2 89.7775 -0.2673
8 6 5 52.2625 -0.3670
8 6 8 20.6149 0.1944
8 6 11 -3.0822 0.5849
8 6 14 4.0876 0.2253
8 6 17 -1.2542 -0.1166
8 6 20 -2.2359 -0.0214
8 6 23 1.9741 0.2162
8 6 26 -1.7068 0.1763
8 7 -26 4.6153 -0.0425
8 7 -23 3.2138 0.0433
8 7 -20 1.6834 0.0868
8 7 -17 1.7120 0.0502
8 7 -14 1.2289 -0.0365
8 7 -11 1.9120 0.0877
8 7 -8 13.2109 0.4273
8 7 -5 19.9684 0.6606
8 7 -2 -34.6354 0.5288
8 7 1 -5.7624 0.2016
8 7 4 -33.1231 0.3071
8 7 7 -2.9588 0.3301
8 7 10 3.5533 0.1231
8 7 13 -3.3771 0.0328
8 7 16 2.2944 -0.2037
8 7 19 -1.9761 -0.4509
8 7 22 -2.1130 -0.2260
8 7 25 8.7988 -0.0956
8 7 28 2.7996 -0.0151
8 8 -27 -0.4053 0.0911
8 8 -24 -2.4648 0.2394
8 8 -21 -10.5808 0.1053
8 8 -18 3.0152 -0.0501
8 8 -15 2.2343 -0.0768
8 8 -12 0.8088 -0.0281
8 8 -9 -10.2238 0.0175
8 8 -6 2.0447 -0.4932
8 8 -3 -42.2390 -0.8790
8 8 0 86.3779 -0.3165
8 8 3 -15.4969 -0.1752
8 8 6 18.4374 -0.2192
8 8 9 -2.9025 -0.3651
8 8 12 -11.5691 -0.0778
8 8 15 2.9069 0.3406
8 8 18 1.2825 0.2365
8 8 21 0.0668 -0.0018
8 8 24 -1.9903 0.0380
8 8 27 6.6842 0.0852
8 9 -28 -1.7305 0.0267
8 9 -25 2.9675 -0.0470
8 9 -22 6.0442 -0.0829
8 9 -19 2.5839 0.1698
8 9 -16 -1.9466 0.2582
8 9 -13 -9.5841 -0.0804
8 9 -10 2.4686 -0.6007
8 9 -7 8.9014 -0.6369
8 9 -4 -38.7863 -0.1613
8 9 -1 -12.4281 -0.1164
8 9 2 -21.4409 -0.7110
8 9 5 -28.7287 -0.8080
8 9 8 6.3493 -0.5083
8 9 11 -6.1057 -0.3582
8 9 14 1.8325 -0.0445
8 9 17 1.4615 -0.2125
8 9 20 -0.3482 -0.2410
8 9 23 1.7380 -0.0138
8 9 26 -6.9446 -0.0205
8 10 -26 0.6261 0.0375
8 10 -23 -8.2769 0.2096
8 10 -20 4.5734 0.0442
8 10 -17 -2.0740 -0.2929
8 10 -14 -2.7429 -0.0185
8 10 -11 2.8105 0.5834
8 10 -8 8.7943 0.5170
8 10 -5 -3.4891 -0.3269
8 10 -2 6.2865 -0.6651
8 10 1 -5.4710 0.0249
8 10 4 4.3603 0.5755
8 10 7 -2.6955 0.2063
8 10 10 -1.6388 -0.4399
8 10 13 -0.5044 -0.3174
8 10 16 -2.8113 0.1091
8 10 19 2.0448 0.2622
8 10 22 -6.7332 0.0370
8 10 25 3.3707 -0.0181
8 10 28 -2.2406 -0.0889
8 11 -27 -1.5928 -0.1915
8 11 -24 1.2728 -0.2088
8 11 -21 5.0088 -0.0191
8 11 -18 -1.8140 0.0161
8 11 -15 -0.3671 -0.1723
8 11 -12 2.8465 -0.1931
8 11 -9 8.9419 0.0532
8 11 -6 -2.3625 0.4174
8 11 -3 -3.4817 0.1182
8 11 0 11.5438 -0.1216
8 11 3 25.8307 0.3614
8 11 6 -5.0251 0.3284
8 11 9 9.4420 -0.0043
8 11 12 3.1839 -0.2532
8 11 15 0.8235 -0.0826
8 11 18 2.4780 0.0471
8 11 21 3.2522 -0.1293
8 11 24 4.2833 -0.2033
8 11 27 8.7113 -0.1483
8 12 -28 0.5364 0.1386
8 12 -25 -2.2083 -0.0718
8 12 -22 -2.2430 -0.0724
8 12 -19 -2.4503 0.0297
8 12 -16 -3.4362 0.1291
8 12 -13 2.9774 0.0257
8 12 -10 2.5133 -0.3592
8 12 -7 -8.5525 -0.1371
8 12 -4 5.1606 0.1649
8 12 -1 21.0781 0.3692
8 12 2 7.7357 0.1687
8 12 5 -5.3415 -0.1848
8 12 8 0.0030 0.0705
8 12 11 2.8962 0.4582
8 12 14 -6.3196 0.3658
8 12 17 0.8947 0.2805
8 12 20 -0.5006 0.1013
8 12 23 -3.0322 0.0835
8 12 26 -0.7335 0.2131
8 13 -26 0.0918 -0.0864
8 13 -23 3.4487 0.0084
8 13 -20 3.0052 0.0810
8 13 -17 -5.1451 -0.0896
8 13 -14 0.3642 -0.0879
8 13 -11 -5.0648 0.0071
8 13 -8 -7.8778 0.3045
8 13 -5 5.2848 0.3797
8 13 -2 9.1657 0.3489
8 13 1 22.8493 0.2058
8 13 4 29.6147 0.4638
8 13 7 10.3621 0.5166
8 13 10 13.7995 0.0576
8 13 13 3.8291 -0.1598
8 13 16 3.4795 0.0636
8 13 19 5.6556 0.0081
8 13 22 4.7295 -0.1648
8 13 25 -1.2580 -0.1465
8 14 -27 -2.2512 0.0756
8 14 -24 -3.8363 -0.0641
8 14 -21 -4.7828 -0.2055
8 14 -18 -3.1985 -0.1561
8 14 -15 4.1759 -0.0793
8 14 -12 6.8422 -0.3532
8 14 -9 9.5068 -0.5306
8 14 -6 20.6014 -0.1108
8 14 -3 12.7490 0.0504
8 14 0 29.0134 -0.1068
8 14 3 -7.3861 -0.2468
8 14 6 -2.7664 0.0647
8 14 9 -1.5599 0.5380
8 14 12 -3.5024 0.4234
8 14 15 -4.6561 0.0092
8 14 18 -0.0459 0.1486
8 14 21 0.1203 0.2708
8 14 24 -0.5253 0.1861
8 14 27 6.1834 0.0909
8 15 -25 -1.3495 0.1003
8 15 -22 2.4123 0.2482
8 15 -19 -0.5387 0.2444
8 15 -16 -1.5683 0.0535
8 15 -13 1.8658 0.1517
8 15 -10 -3.6653 0.2145
8 15 -7 -14.3558 0.2337
8 15 -4 -13.6170 0.2514
8 15 -1 -17.7909 0.1620
8 15 2 -21.0302 -0.2734
8 15 5 -1.5410 -0.1285
8 15 8 2.0706 0.0982
8 15 11 0.9075 0.0584
8 15 14 4.8902 -0.1406
8 15 17 2.6805 -0.2180
8 15 20 2.9787 -0.1094
8 15 23 0.8574 0.0227
8 15 26 -3.6213 0.0196
8 16 -26 1.7212 0.1079
8 16 -23 1.2134 0.0459
8 16 -20 -0.7878 -0.0272
8 16 -17 0.7541 0.0305
8 16 -14 -1.4862 0.2874
8 16 -11 -5.4442 0.1736
8 16 -8 3.1903 -0.2382
8 16 -5 3.5839 -0.1925
8 16 -2 3.9648 0.0666
8 16 1 4.7388 -0.0344
8 16 4 -12.0295 -0.2778
8 16 7 -1.7783 -0.3982
8 16 10 0.1734 -0.0153
8 16 13 -3.9284 0.2183
8 16 16 -7.8008 -0.0780
8 16 19 -2.2922 -0.0801
8 16 22 -1.8214 0.0575
8 16 25 2.5633 0.0845
8 17 -27 -3.7168 0.0455
8 17 -24 0.6885 0.0699
8 17 -21 1.5455 0.0664
8 17 -18 -0.1730 -0.0015
8 17 -15 -0.6974 0.0267
8 17 -12 -3.2000 0.3947
8 17 -9 -3.9425 0.3870
8 17 -6 4.2813 -0.0887
8 17 -3 2.8564 -0.2517
8 17 0 -2.8368 0.1157
8 17 3 -13.2004 0.3686
8 17 6 -1.0877 0.0226
8 17 9 -2.4675 -0.4214
8 17 12 4.8779 -0.4200
8 17 15 8.1199 -0.1804
8 17 18 3.0508 -0.0594
8 17 21 -3.0342 -0.1377
8 17 24 0.4174 -0.1445
8 17 27 2.3647 -0.1030
8 18 -25 -2.6590 0.1184
8 18 -22 -3.5404 0.0659
8 18 -19 1.4550 -0.0335
8 18 -16 2.6939 -0.0706
8 18 -13 5.8790 0.1512
8 18 -10 1.9235 0.0596
8 18 -7 -1.7486 -0.1944
8 18 -4 -0.6884 -0.2833
8 18 -1 15.0211 0.0010
8 18 2 12.7350 0.1706
8 18 5 -9.8029 -0.2013
8 18 8 2.8525 -0.3814
8 18 11 4.0771 -0.0672
8 18 14 -1.7074 0.1392
8 18 17 0.4182 0.0260
8 18 20 4.0318 -0.1093
8 18 23 -1.9033 -0.0616
8 18 26 -3.2842 0.0347
8 19 -26 5.1967 -0.0207
8 19 -23 0.4475 -0.0333
8 19 -20 2.8196 0.0485
8 19 -17 0.5300 -0.0087
8 19 -14 -3.8332 -0.1536
8 19 -11 -4.7460 -0.1008
8 19 -8 3.6903 0.1217
8 19 -5 -0.7925 0.1364
8 19 -2 7.0537 -0.0646
8 19 1 4.1665 0.0033
8 19 4 0.2621 0.1360
8 19 7 4.3273 0.0140
8 19 10 -1.5223 -0.1447
8 19 13 3.7164 -0.0521
8 19 16 -1.8181 0.0107
8 19 19 -2.8319 -0.1389
8 19 22 1.9781 -0.1710
8 19 25 -3.1421 -0.1012
8 20 -24 -2.2753 -0.2022
8 20 -21 0.6665 -0.1509
8 20 -18 -2.8069 -0.0191
8 20 -15 1.8538 -0.0736
8 20 -12 -2.6321 -0.3584
8 20 -9 3.3191 -0.3754
8 20 -6 3.6510 -0.2130
8 20 -3 0.0806 0.0160
8 20 0 -0.7398 0.1592
8 20 3 5.8625 0.0289
8 20 6 -0.8681 -0.1432
8 20 9 0.1556 0.0383
8 20 12 0.0222 0.2109
8 20 15 -0.9028 0.3313
8 20 18 4.8042 0.2587
8 20 21 1.1266 0.0402
8 20 24 6.2820 -0.0096
8 21 -25 -2.0462 -0.1434
8 21 -22 1.3764 -0.0316
8 21 -19 1.2759 0.0326
8 21 -16 3.6141 -0.1467
8 21 -13 -2.2895 -0.2167
8 21 -10 3.1386 0.0981
8 21 -7 -3.4777 0.3019
8 21 -4 -4.3541 0.1838
8 21 -1 -5.3883 -0.1533
8 21 2 0.7102 -0.1750
8 21 5 -12.4534 0.2994
8 21 8 -8.0163 0.4276
8 21 11 -4.8311 0.1385
8 21 14 -1.4899 -0.0153
8 21 17 -2.1461 0.0494
8 21 20 2.5327 0.0911
8 21 23 0.3819 0.0836
8 21 26 -4.7129 -0.0578
8 22 -23 2.2806 -0.0840
8 22 -20 5.2379 0.0452
8 22 -17 -2.8566 -0.0002
8 22 -14 -5.5819 -0.1172
8 22 -11 1.7196 -0.2161
8 22 -8 -1.7296 -0.1638
8 22 -5 0.4163 0.0665
8 22 -2 3.9114 -0.1920
8 22 1 4.5401 -0.4876
8 22 4 -4.8727 -0.1930
8 22 7 -2.5906 0.1856
8 22 10 4.5687 0.2448
8 22 13 6.5129 -0.0048
8 22 16 -4.3401 0.0146
8 22 19 -0.3930 0.2167
8 22 22 -0.3298 0.2019
8 22 25 -1.2140 0.0711
8 23 -24 4.7032 0.0861
8 23 -21 3.0484 0.0780
8 23 -18 -2.1925 0.0995
8 23 -15 -0.7013 0.0615
8 23 -12 -0.2634 0.1135
8 23 -9 7.2072 0.2293
8 23 -6 5.8152 0.1416
8 23 -3 -0.1143 0.1507
8 23 0 -8.6878 0.0184
8 23 3 -2.7060 0.0054
8 23 6 -4.6939 0.2092
8 23 9 -7.3122 0.1331
8 23 12 -6.7293 -0.1012
8 23 15 5.2591 -0.1935
8 23 18 0.0605 0.0048
8 23 21 4.4310 0.0474
8 23 24 -2.1532 0.0667
8 24 -25 -3.8819 0.3403
8 24 -22 -3.8657 -0.0527
8 24 -19 -0.9609 -0.0622
8 24 -16 1.1502 0.0524
8 24 -13 2.9571 0.2691
8 24 -10 1.1810 0.2017
8 24 -7 0.7099 -0.0183
8 24 -4 -2.3177 -0.0046
8 24 -1 -8.0306 0.0365
8 24 2 10.1708 0.1439
8 24 5 0.3407 0.1377
8 24 8 5.6598 -0.0924
8 24 11 9.8408 -0.1703
8 24 14 1.2625 -0.1913
8 24 17 -2.1229 0.0029
8 24 20 -7.6028 0.0610
8 24 23 6.8249 -0.0832
8 25 -23 1.5315 -0.0519
8 25 -20 1.5708 0.0528
8 25 -17 -3.5467 0.1992
8 25 -14 -7.5263 0.3088
8 25 -11 -3.4237 0.1470
8 25 -8 -3.5208 0.0543
8 25 -5 -7.0826 0.0152
8 25 -2 4.3907 0.1569
8 25 1 2.9426 0.2841
8 25 4 -0.2243 0.1548
8 25 7 -6.6653 -0.0308
8 25 10 -8.0424 -0.0963
8 25 13 -1.2328 -0.0009
8 25 16 -5.8996 -0.0149
8 25 19 -0.7543 -0.0247
8 25 22 -0.5358 -0.0974
8 26 -24 11.8955 -0.2060
8 26 -21 -3.7117 -0.0391
8 26 -18 -0.4507 -0.0075
8 26 -15 4.5053 0.0016
8 26 -12 -1.1816 -0.1472
8 26 -9 -1.5939 -0.1345
8 26 -6 -1.3697 -0.1219
8 26 -3 -4.6646 0.0975
8 26 0 -0.7071 0.2059
8 26 3 5.7605 -0.1542
8 26 6 10.7650 -0.2942
8 26 9 3.6939 -0.0934
8 26 12 1.7271 0.1230
8 26 15 7.8443 0.0531
8 26 18 -3.2227 -0.0837
8 26 21 5.5644 -0.0992
8 26 24 0.9124 -0.1446
8 27 -22 8.5740 -0.0208
8 27 -19 -1.7798 -0.0241
8 27 -16 -1.2900 0.0528
8 27 -13 -0.4511 0.0389
8 27 -10 -2.5476 -0.0844
8 27 -7 -5.8742 -0.2379
8 27 -4 -0.5154 -0.0484
8 27 -1 -2.8323 0.3108
8 27 2 -3.0347 0.0975
8 27 5 0.2079 -0.1935
8 27 8 5.9807 -0.3368
8 27 11 -3.2838 -0.0618
8 27 14 -0.1875 0.1287
8 27 17 4.5299 0.0226
8 27 20 3.2515 -0.1406
8 27 23 -0.3697 -0.1176
8 28 -23 -6.1309 0.0245
8 28 -20 3.2719 0.0388
8 28 -17 -1.3817 -0.1020
8 28 -14 8.2228 -0.2031
8 28 -11 2.2555 -0.2331
8 28 -8 -0.4227 -0.1372
8 28 -5 -1.0140 -0.0052
8 28 -2 3.8679 -0.0722
8 28 1 3.0891 -0.2127
8 28 4 0.9858 -0.3144
8 28 7 -8.2404 -0.1036
8 28 10 -5.9543 0.1709
8 28 13 3.1032 0.1268
8 28 16 -3.3040 -0.0530
8 28 19 1.5387 -0.0329
8 28 22 1.2887 0.0853
8 29 -21 2.3381 0.0402
8 29 -18 2.9692 -0.1288
8 29 -15 -4.5805 -0.2104
8 29 -12 -3.6723 0.0129
8 29 -9 -0.4320 0.1933
8 29 -6 2.5690 0.1279
8 29 -3 4.1361 -0.1039
8 29 0 -0.5469 -0.1465
8 29 3 -1.2525 0.0285
8 29 6 -0.1305 0.2083
8 29 9 -3.0082 0.1536
8 29 12 -3.6625 0.0908
8 29 15 1.6580 -0.0759
8 29 18 -2.5300 -0.0462
8 29 21 6.5440 0.1151
8 30 -22 6.0470 -0.0471
8 30 -19 -1.6490 -0.0464
8 30 -16 -2.2786 -0.1637
8 30 -13 -3.5108 -0.1611
8 30 -10 0.0217 0.0565
8 30 -7 -0.4182 0.1740
8 30 -4 1.2204 -0.0232
8 30 -1 -0.2200 -0.2026
8 30 2 -2.8682 -0.0139
8 30 5 -1.3563 0.1922
8 30 8 6.0154 0.0990
8 30 11 -0.8892 -0.0278
8 30 14 -0.5436 -0.0505
8 30 17 -0.8829 0.0209
8 30 20 -8.3179 0.0663
8 30 23 -1.2664 -0.1177
8 31 -20 -1.2131 -0.0342
8 31 -17 -5.3751 -0.0498
8 31 -14 11.6086 0.0496
8 31 -11 -5.9976 0.1095
8 31 -8 1.9745 0.1242
8 31 -5 -2.5302 -0.0601
8 31 -2 4.7592 -0.1970
8 31 1 3.6050 0.0404
8 31 4 -0.6039 0.2599
8 31 7 -1.8911 0.1999
8 31 10 1.0234 -0.0210
8 31 13 6.3247 -0.0779
8 31 16 0.7400 -0.0478
8 31 19 3.0835 0.0287
8 31 22 0.0841 0.0541
8 32 -21 3.7773 0.0342
8 32 -18 -2.5720 0.0012
8 32 -15 -4.2924 0.1526
8 32 -12 0.7671 0.1379
8 32 -9 2.8224 0.1368
8 32 -6 -4.1588 -0.0479
8 32 -3 -1.3740 -0.1778
8 32 0 -0.2227 -0.0257
8 32 3 -3.5828 0.0797
8 32 6 4.8384 0.0424
8 32 9 2.9205 -0.1816
8 32 12 -4.1254 -0.2269
8 32 15 1.6751 0.0326
8 32 18 1.4976 0.1222
8 32 21 -1.1012 0.0338
8 33 -19 2.3066 -0.0452
8 33 -16 2.6857 0.2728
8 33 -13 -3.0357 0.0874
8 33 -10 4.4993 -0.0532
8 33 -7 -0.3852 0.0012
8 33 -4 -0.2718 0.2601
8 33 -1 -7.3733 0.3071
8 33 2 5.7740 -0.0029
8 33 5 1.5347 -0.0364
8 33 8 -3.1390 0.0330
8 33 11 -3.0214 0.1023
8 33 14 8.1276 0.0088
8 33 17 3.3804 -0.0645
8 33 20 5.7792 -0.0237
8 34 -20 2.5475 -0.0223
8 34 -17 -3.9173 0.1715
8 34 -14 2.8063 0.1470
8 34 -11 -2.8963 -0.0758
8 34 -8 -4.1807 -0.2277
8 34 -5 -5.4576 -0.0008
8 34 -2 -6.6749 0.2366
8 34 1 6.8309 0.1341
8 34 4 -5.6405 -0.2223
8 34 7 0.9188 -0.2238
8 34 10 -1.5552 0.0228
8 34 13 -7.0015 0.1270
8 34 16 -2.7489 0.1653
8 34 19 -0.7446 0.0070
8 35 -18 2.4925 0.0737
8 35 -15 -3.3747 0.0712
8 35 -12 -1.3191 -0.0345
8 35 -9 1.5050 -0.1728
8 35 -6 5.7109 0.0268
8 35 -3 -2.6666 0.1705
8 35 0 -2.0342 0.0919
8 35 3 -5.6441 -0.1784
8 35 6 -1.8890 -0.1334
8 35 9 3.8323 0.1113
8 35 12 -0.5171 0.1510
8 35 15 -3.5461 0.0089
8 35 18 1.4889 -0.1216
8 36 -19 0.8379 0.0053
8 36 -16 -1.0606 -0.2097
8 36 -13 0.5706 -0.1562
8 36 -10 -5.8989 -0.1015
8 36 -7 0.7727 0.0254
8 36 -4 -6.1786 -0.0680
8 36 -1 -6.9017 -0.1371
8 36 2 1.2767 -0.1092
8 36 5 -3.1053 -0.0353
8 36 8 2.2634 0.1006
8 36 11 -4.1256 0.0496
8 36 14 1.7221 -0.0082
8 36 17 -4.0877 -0.1596
8 36 20 1.2848 -0.0050
8 37 -17 -4.0057 -0.0718
8 37 -14 -5.2458 -0.0998
8 37 -11 2.5493 0.0174
8 37 -8 6.7817 0.1662
8 37 -5 4.7100 -0.0147
8 37 -2 -0.8440 -0.1091
8 37 1 4.3045 -0.0456
8 37 4 7.7870 0.0342
8 37 7 5.1085 0.1105
8 37 10 -2.6871 0.0631
8 37 13 4.9850 -0.0177
8 37 16 3.7299 -0.1664
8 37 19 2.9117 -0.1873
8 38 -18 4.5020 -0.2088
8 38 -15 2.1691 -0.0914
8 38 -12 10.5015 0.0711
8 38 -9 -5.9632 0.1535
8 38 -6 -3.0374 -0.0423
8 38 -3 1.2018 -0.2941
8 38 0 1.9124 -0.1965
8 38 3 -3.9310 0.1634
8 38 6 -4.5427 0.1291
8 38 9 2.2489 -0.1186
8 38 12 -1.1559 -0.2448
8 38 15 -0.3939 -0.0017
8 38 18 1.6738 0.1972
8 39 -16 -4.9398 -0.0126
8 39 -13 -4.6855 0.0658
8 39 -10 1.8880 0.1655
8 39 -7 1.2398 0.0088
8 39 -4 -1.5874 -0.1444
8 39 -1 -9.5371 -0.0761
8 39 2 3.7940 0.2248
8 39 5 0.0752 0.2192
8 39 8 1.9831 -0.1182
8 39 11 2.3112 -0.1743
8 39 14 -2.7832 -0.0136
8 39 17 6.5660 0.0656
8 40 -17 -0.7530 -0.1571
8 40 -14 1.0575 0.1150
8 40 -11 -2.7078 0.0515
8 40 -8 2.7101 -0.1151
8 40 -5 -8.7994 -0.0397
8 40 -2 -0.4800 0.0141
8 40 1 -0.7701 0.0689
8 40 4 -1.6322 0.0020
8 40 7 0.5742 -0.1094
8 40 10 2.2898 -0.0810
8 40 13 3.8569 -0.0896
8 40 16 -0.3380 0.1649
8 41 -15 0.8234 0.1698
8 41 -12 6.8058 -0.0709
8 41 -9 -1.1727 -0.1513
8 41 -6 6.0024 0.1072
8 41 -3 0.7216 0.3102
8 41 0 -1.3761 0.1800
8 41 3 -1.8513 -0.0815
8 41 6 -6.8515 -0.1023
8 41 9 0.9692 0.0089
8 41 12 -2.1448 0.0847
8 41 15 -8.8686 0.0858
8 42 -16 0.5891 0.2538
8 42 -13 -8.0114 -0.0111
8 42 -10 -5.2656 -0.1233
8 42 -7 -2.5647 0.0278
8 42 -4 -0.3440 0.1117
8 42 -1 -6.1310 0.1290
8 42 2 -1.7194 0.0221
8 42 5 5.9266 -0.0610
8 42 8 1.4725 0.0687
8 42 11 -4.9834 0.1412
8 42 14 2.4420 0.0539
8 43 -14 -3.4063 -0.0928
8 43 -11 0.8823 -0.0612
8 43 -8 2.1973 0.1282
8 43 -5 -0.3575 0.1621
8 43 -2 3.7971 0.2058
8 43 1 3.0928 -0.0282
8 43 4 0.7534 -0.1309
8 43 7 8.6659 0.1182
8 43 10 0.0768 0.1794
8 43 13 -3.3013 0.0781
8 44 -12 3.2204 -0.2083
8 44 -9 6.4170 0.0064
8 44 -6 -0.0776 -0.0162
8 44 -3 -1.3028 0.0084
8 44 0 1.4299 -0.2144
8 44 3 -1.8178 -0.1474
8 44 6 0.6769 0.0796
8 44 9 -2.9391 0.2041
8 44 12 1.2001 0.0673
8 45 -13 -1.8050 -0.1100
8 45 -10 2.3821 0.1839
8 45 -7 2.8976 0.0446
8 45 -4 2.2648 -0.1814
8 45 -1 -0.2689 -0.1607
8 45 2 -4.8890 -0.0586
8 45 5 -12.3792 0.0679
8 45 8 -0.8764 0.0842
8 45 11 -2.8035 -0.1284
8 46 -11 -3.4914 0.2902
8 46 -8 2.6397 -0.0872
8 46 -5 -6.7506 -0.2308
8 46 -2 -6.4792 -0.1317
8 46 1 2.3226 0.0239
8 46 4 1.3361 0.2207
8 46 7 -2.3922 -0.0070
8 46 10 -0.0571 -0.1557
8 47 -9 -3.8443 -0.0191
8 47 -6 3.0025 -0.1178
8 47 -3 5.8829 -0.0015
8 47 0 3.7463 0.1747
8 47 3 -8.7587 0.2330
8 47 6 4.3701 -0.0531
8 47 9 6.0294 -0.1604
8 48 -10 0.5149 0.0016
8 48 -7 1.8376 -0.1767
8 48 -4 -0.9181 -0.0430
8 48 -1 -6.7245 -0.0133
8 48 2 0.9480 -0.0318
8 48 5 -3.1528 -0.0343
8 48 8 2.2099 0.0273
8 49 -8 4.5435 -0.1853
8 49 -5 6.8006 0.0357
8 49 -2 1.5872 0.0907
8 49 1 1.3164 0.0988
8 49 4 5.2603 -0.0717
8 49 7 -1.0360 -0.1910
8 50 -6 -7.0633 0.1528
8 50 -3 -0.9755 0.0444
8 50 0 1.9448 -0.1133
8 50 3 0.9256 -0.1274
8 50 6 -1.6285 0.0375
8 51 -1 -2.3387 -0.2423
8 51 2 -4.2211 -0.1816
9 1 -28 -0.5343 0.1072
9 1 -25 -1.2701 0.1693
9 1 -22 -4.1388 -0.3096
9 1 -19 -1.1653 -0.3635
9 1 -16 -4.7643 0.0098
9 1 -13 -4.8421 -0.2415
9 1 -10 15.3368 -2.0742
9 1 -7 -12.5824 -2.6322
9 1 -4 -13.8885 -0.5819
9 1 -1 21.0228 -0.0567
9 1 2 -91.8124 -1.2341
9 1 5 -20.0516 -3.0260
9 1 8 5.1529 -1.6845
9 1 11 8.4139 0.8551
9 1 14 1.0089 1.1116
9 1 17 -4.8358 -0.2763
9 1 20 -2.2159 -0.6040
9 1 23 -0.8908 0.0871
9 1 26 2.4111 0.6517
9 1 29 -3.0489 0.3082
9 2 -29 -5.6853 0.0348
9 2 -26 -1.2315 0.0104
9 2 -23 0.0592 0.0001
9 2 -20 6.3746 -0.1511
9 2 -17 1.2976 -0.6771
9 2 -14 7.3801 -0.3184
9 2 -11 -11.2942 1.1040
9 2 -8 -16.1550 1.2965
9 2 -5 7.4163 0.5804
9 2 -2 176.5990 0.2092
9 2 1 5.5195 0.8912
9 2 4 98.9731 2.9623
9 2 7 -8.7923 1.7525
9 2 10 -7.5476 0.2116
9 2 13 -4.4075 -0.3495
9 2 16 -1.3599 0.0741
9 2 19 1.0681 0.3798
9 2 22 -2.3147 -0.0847
9 2 25 0.1947 -0.4412
9 2 28 -3.2941 -0.3091
9 3 -27 3.8307 0.1143
9 3 -24 4.2479 0.0480
9 3 -21 4.1493 -0.0498
9 3 -18 -3.8879 0.1807
9 3 -15 6.9785 0.4692
9 3 -12 5.2052 0.4190
9 3 -9 8.6401 -0.3876
9 3 -6 3.2735 -0.3825
9 3 -3 -10.7763 0.1115
9 3 0 -26.2597 0.3078
9 3 3 -48.1729 0.1382
9 3 6 -47.5167 -0.4193
9 3 9 9.3478 -0.7832
9 3 12 5.8780 0.2088
9 3 15 3.7561 0.4029
9 3 18 5.3008 -0.1088
9 3 21 -8.9642 -0.2296
9 3 24 2.4903 -0.0606
9 3 27 4.7265 0.1182
9 4 -28 0.0281 0.1938
9 4 -25 1.9980 0.2413
9 4 -22 3.5991 0.2595
9 4 -19 -3.5451 0.1836
9 4 -16 -1.4582 0.2484
9 4 -13 -12.7724 0.0658
9 4 -10 -9.2203 -0.1101
9 4 -7 -7.9434 -0.1302
9 4 -4 3.6245 0.0571
9 4 -1 82.3904 -0.1059
9 4 2 54.3662 -0.9901
9 4 5 80.5294 -1.1510
9 4 8 30.9970 -0.3109
9 4 11 -2.6154 0.4812
9 4 14 -2.7477 -0.0397
9 4 17 0.1324 -0.4881
9 4 20 0.6065 -0.4784
9 4 23 0.0706 0.1261
9 4 26 1.3754 0.2928
9 5 -26 3.4062 0.0459
9 5 -23 2.5869 0.0841
9 5 -20 0.0783 0.1115
9 5 -17 3.7502 -0.1483
9 5 -14 7.9077 -0.2606
9 5 -11 3.2842 0.4352
9 5 -8 11.6652 0.2515
9 5 -5 -3.3835 -0.5860
9 5 -2 -71.4455 -0.8491
9 5 1 -21.8682 -0.3563
9 5 4 -75.0254 0.3542
9 5 7 -27.0008 0.3203
9 5 10 -6.2234 -0.7567
9 5 13 -4.9168 -0.3983
9 5 16 2.5661 0.3492
9 5 19 -4.7743 0.1609
9 5 22 -5.1293 0.0009
9 5 25 3.9142 -0.0764
9 5 28 1.5106 -0.0926
9 6 -27 -2.8226 -0.1237
9 6 -24 -6.0930 -0.1404
9 6 -21 -8.4053 0.0346
9 6 -18 1.5065 0.1236
9 6 -15 -4.4513 -0.0924
9 6 -12 -1.4584 -0.4367
9 6 -9 8.4999 -0.4576
9 6 -6 -8.8908 -0.3155
9 6 -3 -33.5616 -0.1626
9 6 0 47.7082 -0.1115
9 6 3 -18.0038 -0.2454
9 6 6 9.8744 -0.3553
9 6 9 1.5845 -0.1683
9 6 12 -9.1047 -0.0043
9 6 15 3.3822 0.1360
9 6 18 7.1780 0.1159
9 6 21 -1.1914 -0.0025
9 6 24 -1.5631 -0.1025
9 6 27 4.4745 -0.1301
9 7 -28 -4.6038 -0.0916
9 7 -25 6.7356 -0.0860
9 7 -22 9.5176 -0.0620
9 7 -19 -0.8760 -0.2023
9 7 -16 0.0863 -0.1110
9 7 -13 -11.8022 -0.0603
9 7 -10 -12.1658 -0.0238
9 7 -7 -0.6366 0.1947
9 7 -4 -22.2137 0.0613
9 7 -1 20.5566 -0.2102
9 7 2 3.2899 0.1058
9 7 5 -28.6799 0.1956
9 7 8 2.8823 0.0251
9 7 11 -3.5819 -0.0937
9 7 14 4.0455 0.0536
9 7 17 -1.6933 -0.0633
9 7 20 -0.1320 0.0041
9 7 23 0.2453 0.0782
9 7 26 -3.8689 0.0589
9 8 -26 2.9288 -0.0317
9 8 -23 -2.1875 0.1531
9 8 -20 1.7179 0.1602
9 8 -17 1.1410 0.1460
9 8 -14 -3.3697 0.1001
9 8 -11 11.0318 0.5182
9 8 -8 25.5492 0.9952
9 8 -5 17.7674 0.5953
9 8 -2 19.7233 0.0972
9 8 1 -7.3951 0.5077
9 8 4 16.0310 1.0897
9 8 7 -0.7750 0.7676
9 8 10 0.3354 -0.0050
9 8 13 -3.1102 -0.3376
9 8 16 -1.5464 0.0642
9 8 19 1.9436 0.2301
9 8 22 -3.6724 -0.1011
9 8 25 7.3881 -0.2828
9 8 28 -3.2356 -0.2113
9 9 -27 2.9000 -0.0781
9 9 -24 0.3155 -0.1751
9 9 -21 -1.3578 -0.1838
9 9 -18 0.0276 0.0294
9 9 -15 5.5248 -0.1189
9 9 -12 4.6029 -0.6414
9 9 -9 -7.4472 -0.7838
9 9 -6 -2.2710 -0.2104
9 9 -3 -15.8727 0.2778
9 9 0 70.8132 0.1895
9 9 3 35.9637 -0.2056
9 9 6 16.3375 -0.1101
9 9 9 11.7508 0.3671
9 9 12 4.2288 0.5781
9 9 15 0.3339 0.4422
9 9 18 0.1810 0.0820
9 9 21 4.0032 -0.0627
9 9 24 0.4956 0.0288
9 9 27 13.2374 0.1488
9 10 -28 -3.4654 0.1911
9 10 -25 2.9550 0.0889
9 10 -22 0.0222 0.0356
9 10 -19 -1.9317 0.0972
9 10 -16 -1.0145 0.2468
9 10 -13 -5.3144 0.1882
9 10 -10 -3.3359 -0.0310
9 10 -7 2.7055 0.2220
9 10 -4 3.4019 0.5162
9 10 -1 33.8383 0.4867
9 10 2 -5.7881 0.1294
9 10 5 -15.6214 -0.0554
9 10 8 -2.2547 0.2360
9 10 11 3.6842 0.4003
9 10 14 -7.5181 0.0934
9 10 17 -0.2497 0.0121
9 10 20 2.1016 0.0381
9 10 23 1.4708 0.0907
9 10 26 -6.5215 0.0814
9 11 -26 2.9013 0.0354
9 11 -23 -5.6043 0.1192
9 11 -20 1.4571 0.1375
9 11 -17 -4.3778 0.0703
9 11 -14 -1.9314 -0.0110
9 11 -11 0.3046 0.0103
9 11 -8 1.1823 -0.0792
9 11 -5 -10.1110 -0.2644
9 11 -2 1.9707 -0.2068
9 11 1 10.7191 -0.3365
9 11 4 29.5658 -0.2318
9 11 7 11.5701 -0.0972
9 11 10 -2.8653 -0.3751
9 11 13 5.2408 -0.3416
9 11 16 -1.3193 -0.0701
9 11 19 4.0933 -0.0532
9 11 22 0.7080 -0.1303
9 11 25 -1.2176 -0.0257
9 11 28 -0.9760 -0.0532
9 12 -27 -4.1756 0.0129
9 12 -24 -4.4154 0.0407
9 12 -21 1.6456 0.0323
9 12 -18 -1.5319 -0.1805
9 12 -15 3.9432 -0.0787
9 12 -12 3.6808 0.1039
9 12 -9 16.0777 -0.1105
9 12 -6 -0.1723 -0.1850
9 12 -3 1.9482 -0.1795
9 12 0 -3.1285 -0.4231
9 12 3 -17.0335 -0.3968
9 12 6 -9.3085 -0.3071
9 12 9 6.9648 -0.0534
9 12 12 -0.4671 -0.0165
9 12 15 -0.2648 -0.2097
9 12 18 -0.3228 -0.1563
9 12 21 0.2644 0.0687
9 12 24 2.3732 0.1051
9 12 27 5.6916 -0.0233
9 13 -25 -1.6144 -0.0276
9 13 -22 3.4296 0.1461
9 13 -19 -0.3445 0.1654
9 13 -16 -3.7464 0.1339
9 13 -13 -2.0274 0.2661
9 13 -10 -8.2539 0.2449
9 13 -7 -23.5495 0.2080
9 13 -4 -8.1943 0.0195
9 13 -1 -10.0359 0.2485
9 13 2 -17.3320 0.0995
9 13 5 -10.5299 -0.1369
9 13 8 -10.5556 -0.2501
9 13 11 -0.1402 -0.1593
9 13 14 0.4558 -0.1128
9 13 17 -0.8527 -0.2138
9 13 20 -0.5307 -0.2821
9 13 23 -3.2722 -0.1606
9 13 26 -2.0163 0.0002
9 14 -26 -0.4368 0.0004
9 14 -23 5.6880 0.1046
9 14 -20 3.8037 0.0131
9 14 -17 -1.1120 -0.0599
9 14 -14 -2.0550 0.1382
9 14 -11 -0.0806 0.2291
9 14 -8 5.3293 0.0868
9 14 -5 13.4302 -0.1359
9 14 -2 1.4097 -0.0378
9 14 1 12.1981 0.2212
9 14 4 0.9249 0.2504
9 14 7 -0.0494 -0.1483
9 14 10 2.3380 -0.2925
9 14 13 -1.0570 0.0425
9 14 16 2.5989 0.1715
9 14 19 1.6347 0.0463
9 14 22 3.1672 -0.0701
9 14 25 2.9484 0.0084
9 15 -27 -4.7163 0.0528
9 15 -24 -0.6661 -0.0420
9 15 -21 -5.2861 -0.1381
9 15 -18 -3.0244 -0.3044
9 15 -15 3.6562 -0.2490
9 15 -12 3.8935 -0.1020
9 15 -9 2.6700 -0.2377
9 15 -6 11.2944 -0.4909
9 15 -3 5.6632 -0.5409
9 15 0 29.4778 0.0469
9 15 3 -2.7839 0.3443
9 15 6 7.5611 0.0330
9 15 9 0.1364 -0.2697
9 15 12 1.1176 -0.1340
9 15 15 3.3468 0.2288
9 15 18 -0.7104 0.2727
9 15 21 1.2738 0.0007
9 15 24 -3.1675 -0.1077
9 15 27 2.8570 -0.0549
9 16 -25 -2.5232 -0.1015
9 16 -22 -0.7302 -0.0060
9 16 -19 -1.3766 0.0099
9 16 -16 3.0994 -0.1619
9 16 -13 7.9705 -0.3074
9 16 -10 -3.5334 -0.1325
9 16 -7 -8.1142 0.3236
9 16 -4 0.6182 0.1461
9 16 -1 9.5102 -0.0386
9 16 2 7.6655 -0.0433
9 16 5 -4.2878 0.1611
9 16 8 5.9510 0.3224
9 16 11 7.0106 0.1139
9 16 14 3.1452 0.0373
9 16 17 3.5403 0.0859
9 16 20 2.7850 0.0893
9 16 23 3.6745 0.0355
9 16 26 -6.6889 0.0320
9 17 -26 7.0075 -0.0638
9 17 -23 2.1089 -0.0949
9 17 -20 -1.1054 -0.0153
9 17 -17 -1.1842 0.0575
9 17 -14 -3.6188 -0.0767
9 17 -11 -7.6437 -0.2150
9 17 -8 12.6004 -0.0576
9 17 -5 1.7144 0.3328
9 17 -2 -0.7144 0.2722
9 17 1 0.5841 -0.0890
9 17 4 -2.4431 -0.1868
9 17 7 9.6239 0.1965
9 17 10 -5.7137 0.4171
9 17 13 -0.7964 0.2043
9 17 16 -3.9378 -0.1521
9 17 19 -2.7891 -0.1191
9 17 22 -0.7507 -0.0097
9 17 25 0.2071 0.0202
9 18 -24 -4.3755 -0.0395
9 18 -21 3.2707 0.0282
9 18 -18 -0.3606 0.1639
9 18 -15 0.2847 0.2472
9 18 -12 -1.3604 0.2362
9 18 -9 4.3975 0.0085
9 18 -6 0.0271 0.0904
9 18 -3 -4.1099 0.1873
9 18 0 -4.9657 0.2052
9 18 3 -2.0800 0.1606
9 18 6 -4.9977 0.0528
9 18 9 -4.4419 0.1499
9 18 12 3.9233 0.1204
9 18 15 4.2522 0.1802
9 18 18 5.0311 0.2415
9 18 21 -0.2980 0.1913
9 18 24 6.0412 0.1144
9 19 -25 -3.1387 -0.0068
9 19 -22 -2.7999 -0.0036
9 19 -19 -0.6522 -0.0009
9 19 -16 0.4475 -0.1997
9 19 -13 -1.0903 -0.1606
9 19 -10 3.5988 0.0083
9 19 -7 -6.7948 0.1511
9 19 -4 0.3292 0.1337
9 19 -1 -0.3860 -0.0921
9 19 2 -5.0757 -0.2063
9 19 5 -23.3997 0.0999
9 19 8 -5.1714 0.4394
9 19 11 -5.7909 0.2217
9 19 14 -4.7226 -0.1984
9 19 17 -2.7948 -0.1700
9 19 20 1.4872 0.0351
9 19 23 -5.2727 0.0481
9 19 26 -0.1728 -0.0655
9 20 -26 3.1421 0.2846
9 20 -23 2.4128 0.0862
9 20 -20 7.9233 0.0895
9 20 -17 0.4453 0.0997
9 20 -14 -2.4201 0.2208
9 20 -11 0.5229 0.2599
9 20 -8 1.6986 -0.0356
9 20 -5 1.8112 -0.1420
9 20 -2 -0.7971 -0.2986
9 20 1 2.9517 -0.1761
9 20 4 -0.8403 -0.0119
9 20 7 -1.4540 -0.1077
9 20 10 3.2445 -0.2117
9 20 13 11.7795 -0.1731
9 20 16 3.8815 -0.0327
9 20 19 -3.3097 0.0721
9 20 22 3.2352 0.1197
9 20 25 -1.7152 0.1299
9 21 -24 -2.4187 0.1316
9 21 -21 -0.9029 0.1066
9 21 -18 -6.9705 0.1372
9 21 -15 -1.1599 0.2574
9 21 -12 -4.8779 0.2068
9 21 -9 2.7118 -0.0041
9 21 -6 1.3987 -0.1313
9 21 -3 -1.4358 0.0634
9 21 0 -2.3861 0.2223
9 21 3 1.9424 0.0150
9 21 6 0.7707 -0.4787
9 21 9 -3.3666 -0.3553
9 21 12 -8.8957 -0.1073
9 21 15 -1.4979 -0.0978
9 21 18 0.2286 -0.2003
9 21 21 -2.3298 -0.2451
9 21 24 4.6081 -0.1742
9 22 -25 -3.4729 -0.1430
9 22 -22 -3.6756 -0.0929
9 22 -19 0.4489 -0.0730
9 22 -16 4.5697 0.0361
9 22 -13 1.6965 0.0587
9 22 -10 1.0546 0.0767
9 22 -7 -3.1105 -0.0596
9 22 -4 -2.0205 -0.1045
9 22 -1 -2.0921 0.1513
9 22 2 11.1113 0.3042
9 22 5 -1.0670 0.1451
9 22 8 3.7280 -0.2381
9 22 11 9.5206 -0.2530
9 22 14 -0.5250 0.0739
9 22 17 0.8415 0.2059
9 22 20 -3.0423 -0.0096
9 22 23 3.0189 -0.1281
9 23 -23 2.2351 -0.1840
9 23 -20 2.8258 -0.0049
9 23 -17 -2.6902 -0.0424
9 23 -14 -3.8475 -0.1247
9 23 -11 -7.1654 -0.1409
9 23 -8 -5.8548 0.0044
9 23 -5 -3.4192 0.0710
9 23 -2 3.2637 0.1254
9 23 1 8.7237 0.0183
9 23 4 2.5341 0.0013
9 23 7 -2.3684 -0.0435
9 23 10 -4.2882 0.0454
9 23 13 -2.1699 0.0738
9 23 16 -5.2694 0.0474
9 23 19 3.0401 -0.0488
9 23 22 0.8632 -0.0923
9 23 25 0.7737 -0.1441
9 24 -24 11.0992 -0.1468
9 24 -21 2.2186 0.0212
9 24 -18 1.2963 0.0560
9 24 -15 3.3176 -0.1354
9 24 -12 2.3770 -0.2164
9 24 -9 5.6610 -0.0778
9 24 -6 3.4105 0.0338
9 24 -3 -0.1693 0.0757
9 24 0 -7.0084 -0.0568
9 24 3 -1.9026 -0.1770
9 24 6 3.1775 -0.1514
9 24 9 -3.8472 -0.0221
9 24 12 1.5041 0.0668
9 24 15 9.2018 0.0020
9 24 18 0.6036 0.0027
9 24 21 7.9265 -0.0410
9 24 24 -3.9771 0.0228
9 25 -22 2.9754 -0.0072
9 25 -19 -0.1250 -0.0830
9 25 -16 -1.1905 -0.2306
9 25 -13 -0.2209 -0.1732
9 25 -10 0.7926 -0.1712
9 25 -7 -5.1940 -0.1669
9 25 -4 -0.7167 -0.0273
9 25 -1 -1.9520 -0.0869
9 25 2 3.1508 -0.1667
9 25 5 -3.8207 0.0319
9 25 8 7.8061 0.1492
9 25 11 -0.6342 0.1911
9 25 14 -6.4409 0.0400
9 25 17 -0.2124 0.0535
9 25 20 -1.4538 0.0007
9 25 23 3.9198 0.0321
9 26 -23 -4.9439 -0.0659
9 26 -20 5.6828 -0.0441
9 26 -17 -3.5150 -0.0875
9 26 -14 1.2856 -0.0501
9 26 -11 4.1352 -0.0483
9 26 -8 2.5344 0.1051
9 26 -5 3.0507 0.1272
9 26 -2 3.6965 -0.1624
9 26 1 -2.2305 -0.1923
9 26 4 -7.0214 0.1203
9 26 7 -19.7897 0.3694
9 26 10 -10.9122 0.1950
9 26 13 2.9713 -0.0027
9 26 16 -1.3870 -0.0363
9 26 19 -2.8447 0.2297
9 26 22 -0.9833 0.3194
9 27 -24 7.4426 0.0121
9 27 -21 -4.8948 0.1234
9 27 -18 -0.5479 0.0324
9 27 -15 -4.7894 -0.0128
9 27 -12 -5.5644 0.1641
9 27 -9 -3.0578 0.3540
9 27 -6 1.8937 0.2273
9 27 -3 -3.3432 -0.1920
9 27 0 -2.7275 -0.2188
9 27 3 4.4134 0.0781
9 27 6 10.8864 0.1877
9 27 9 7.7385 0.0803
9 27 12 -2.4938 -0.0827
9 27 15 -0.3464 -0.1642
9 27 18 -5.2620 0.0168
9 27 21 3.4773 -0.0008
9 27 24 2.4471 -0.3156
9 28 -22 6.0305 -0.0098
9 28 -19 -3.0229 -0.0517
9 28 -16 -2.6781 0.1637
9 28 -13 -2.0792 0.1470
9 28 -10 1.3333 0.0570
9 28 -7 -2.5300 -0.1022
9 28 -4 -1.3973 -0.0933
9 28 -1 3.1428 0.1214
9 28 2 -2.1762 0.1374
9 28 5 -0.8674 0.0064
9 28 8 4.0207 -0.1901
9 28 11 -0.0999 -0.1896
9 28 14 2.5044 -0.0406
9 28 17 4.2308 0.0442
9 28 20 -3.0917 0.0640
9 28 23 0.1044 0.0256
9 29 -23 -3.9900 -0.1434
9 29 -20 -0.4031 -0.0877
9 29 -17 -4.3931 0.0686
9 29 -14 18.0990 0.1658
9 29 -11 -3.2850 0.0430
9 29 -8 -5.2158 -0.0771
9 29 -5 -6.7152 -0.0494
9 29 -2 -0.7385 0.2473
9 29 1 -0.1871 0.2086
9 29 4 5.3601 -0.0293
9 29 7 -0.1804 -0.1291
9 29 10 1.2326 -0.0131
9 29 13 3.8078 0.0202
9 29 16 -1.7522 -0.0700
9 29 19 4.1806 -0.0909
9 29 22 -1.8608 -0.0895
9 30 -21 -0.6625 0.0695
9 30 -18 2.6473 0.1132
9 30 -15 -7.2399 0.1094
9 30 -12 -2.7529 0.1273
9 30 -9 2.3483 0.0611
9 30 -6 1.4639 0.0377
9 30 -3 1.1534 0.2365
9 30 0 -2.1362 0.2144
9 30 3 0.5751 -0.0182
9 30 6 4.1360 -0.1183
9 30 9 -6.9728 -0.1247
9 30 12 -4.9616 -0.0191
9 30 15 0.7990 -0.0418
9 30 18 1.0925 -0.0475
9 30 21 4.0516 -0.0362
9 31 -22 5.2377 -0.0993
9 31 -19 -0.2721 0.0157
9 31 -16 1.2608 -0.0265
9 31 -13 -3.8698 -0.0774
9 31 -10 3.8081 -0.2175
9 31 -7 -3.2281 -0.1426
9 31 -4 -2.4515 0.2188
9 31 -1 -5.9448 0.2375
9 31 2 2.4390 -0.0790
9 31 5 -3.6104 -0.1938
9 31 8 0.3796 0.0033
9 31 11 0.9862 0.4179
9 31 14 -1.3447 0.2031
9 31 17 -0.8998 -0.1088
9 31 20 0.0035 -0.1455
9 32 -20 4.1475 -0.0636
9 32 -17 -1.2740 -0.1748
9 32 -14 10.0753 -0.1152
9 32 -11 -6.0066 -0.1470
9 32 -8 1.1410 -0.1711
9 32 -5 1.1334 -0.0399
9 32 -2 0.9917 -0.0172
9 32 1 3.7480 0.0183
9 32 4 -7.1847 -0.0273
9 32 7 -0.3187 -0.0090
9 32 10 -2.3642 0.1127
9 32 13 -1.1049 0.1675
9 32 16 -1.0692 0.0383
9 32 19 1.3324 -0.0184
9 33 -21 0.5381 0.3076
9 33 -18 -1.2756 -0.1377
9 33 -15 -4.9804 -0.1110
9 33 -12 -1.0366 -0.0578
9 33 -9 -0.6758 0.0884
9 33 -6 0.5265 -0.0117
9 33 -3 -0.1098 -0.3374
9 33 0 -2.0039 -0.1917
9 33 3 -2.6284 -0.0347
9 33 6 1.0389 0.0544
9 33 9 4.8491 0.0241
9 33 12 -1.8974 0.0055
9 33 15 -2.7739 0.0027
9 33 18 -1.7295 -0.0830
9 33 21 -5.0653 -0.0668
9 34 -19 0.6228 -0.1271
9 34 -16 0.6019 -0.0440
9 34 -13 -1.8665 -0.0715
9 34 -10 2.4092 0.1853
9 34 -7 2.0986 0.1621
9 34 -4 -0.7199 -0.2469
9 34 -1 -1.7039 -0.3565
9 34 2 3.5962 -0.1347
9 34 5 0.7621 0.1660
9 34 8 0.7405 0.0072
9 34 11 -3.4577 -0.2736
9 34 14 10.2754 -0.1879
9 34 17 -2.3835 -0.1238
9 34 20 5.9979 0.1075
9 35 -20 -0.2872 -0.2650
9 35 -17 -3.3033 0.1418
9 35 -14 1.5131 0.0296
9 35 -11 2.4444 0.1191
9 35 -8 -5.4161 0.2224
9 35 -5 -0.5041 -0.0119
9 35 -2 -4.2744 -0.0920
9 35 1 6.5869 0.0320
9 35 4 2.1888 0.1916
9 35 7 4.1365 0.0717
9 35 10 -1.0013 -0.2032
9 35 13 -2.7228 -0.1378
9 35 16 5.6215 0.0866
9 35 19 3.6537 0.0936
9 36 -18 5.4422 0.0137
9 36 -15 -1.1328 0.0761
9 36 -12 7.4870 0.1301
9 36 -9 0.8014 0.0979
9 36 -6 2.0698 0.0285
9 36 -3 -1.9620 0.0750
9 36 0 -0.3531 0.1527
9 36 3 -3.7968 0.1968
9 36 6 -5.7011 0.1048
9 36 9 1.8180 -0.1001
9 36 12 4.0071 -0.1857
9 36 15 -0.9103 0.0544
9 36 18 3.5258 0.1611
9 37 -19 -2.6777 0.4198
9 37 -16 -5.2674 0.0990
9 37 -13 -3.5654 0.0925
9 37 -10 -5.3015 -0.1771
9 37 -7 -1.5994 -0.1368
9 37 -4 -9.2554 0.0807
9 37 -1 -7.4015 0.1739
9 37 2 2.4540 0.0334
9 37 5 -5.0908 -0.0552
9 37 8 4.6173 -0.0493
9 37 11 -1.4212 0.0415
9 37 14 -6.6853 0.1687
9 37 17 -2.8956 0.1430
9 38 -17 0.8256 -0.0688
9 38 -14 -4.0066 0.0189
9 38 -11 -1.7380 -0.2071
9 38 -8 9.4362 -0.1826
9 38 -5 0.9548 0.1909
9 38 -2 -1.9912 0.1635
9 38 1 -2.4941 -0.1708
9 38 4 6.5570 -0.3118
9 38 7 -0.0830 -0.0539
9 38 10 -4.0043 0.2302
9 38 13 3.6595 0.0191
9 38 16 -0.3133 -0.1936
9 39 -18 0.3345 -0.1831
9 39 -15 3.4227 0.0480
9 39 -12 6.8243 -0.1150
9 39 -9 -9.7369 -0.1457
9 39 -6 0.2904 0.0842
9 39 -3 2.3286 0.1556
9 39 0 -0.4510 0.1176
9 39 3 -6.4668 -0.1151
9 39 6 -3.9216 -0.0526
9 39 9 2.3024 0.2053
9 39 12 -0.7615 0.1755
9 39 15 -5.9298 0.0860
9 39 18 -5.0474 -0.0312
9 40 -16 -6.3026 0.0413
9 40 -13 -9.3356 0.0649
9 40 -10 3.8074 0.1385
9 40 -7 3.3855 0.0995
9 40 -4 6.1688 -0.0038
9 40 -1 -10.9511 -0.0373
9 40 2 4.6732 0.0053
9 40 5 11.7117 0.0150
9 40 8 1.9909 0.0303
9 40 11 -6.6098 0.0698
9 40 14 -0.8874 -0.0332
9 40 17 7.4684 -0.2725
9 41 -14 4.6061 -0.1197
9 41 -11 4.2355 0.0644
9 41 -8 3.3912 0.1810
9 41 -5 -9.1018 -0.0708
9 41 -2 2.0951 -0.1845
9 41 1 0.0742 -0.0333
9 41 4 -8.8751 0.1035
9 41 7 1.7204 0.1230
9 41 10 2.0679 0.0365
9 41 13 2.1745 -0.1132
9 41 16 3.7557 0.0775
9 42 -15 1.3005 -0.0925
9 42 -12 3.2898 0.0198
9 42 -9 2.2933 -0.0091
9 42 -6 3.8993 -0.1500
9 42 -3 -1.8309 -0.1466
9 42 0 0.9285 -0.0586
9 42 3 2.6722 0.0942
9 42 6 -7.6827 0.1154
9 42 9 0.5706 -0.0506
9 42 12 5.1756 -0.1153
9 42 15 0.2517 0.0838
9 43 -13 -1.9209 0.0372
9 43 -10 -3.0453 0.1434
9 43 -7 -2.1527 0.0588
9 43 -4 -0.8323 -0.1364
9 43 -1 -2.2783 0.0235
9 43 2 -8.3688 0.1985
9 43 5 -3.3384 0.1087
9 43 8 -1.4967 -0.1213
9 43 11 -3.6177 -0.1822
9 43 14 -0.8185 -0.0271
9 44 -14 -3.1078 0.0921
9 44 -11 -0.6355 0.1246
9 44 -8 1.1100 -0.1155
9 44 -5 -2.5512 -0.1303
9 44 -2 -0.6991 0.1424
9 44 1 4.1574 0.1699
9 44 4 0.9169 -0.0115
9 44 7 7.6796 -0.1629
9 44 10 0.7999 -0.1565
9 44 13 -1.8616 0.1374
9 45 -12 -1.8090 -0.1629
9 45 -9 -4.1461 -0.0318
9 45 -6 0.8215 0.1145
9 45 -3 5.0421 0.2368
9 45 0 0.7302 0.1138
9 45 3 -6.2156 -0.0291
9 45 6 4.4937 0.0061
9 45 9 0.6532 0.1166
9 45 12 1.6246 0.0746
9 46 -10 7.3526 0.0392
9 46 -7 1.4068 -0.0973
9 46 -4 4.9855 0.0752
9 46 -1 -3.5595 -0.0168
9 46 2 0.9561 -0.2408
9 46 5 -3.0773 -0.1484
9 46 8 -0.4155 0.1307
9 46 11 -6.4030 -0.0522
9 47 -8 7.7789 -0.0296
9 47 -5 -4.1724 0.1420
9 47 -2 0.3802 -0.0061
9 47 1 5.7206 -0.1029
9 47 4 1.8322 0.0145
9 47 7 0.1618 0.0736
9 47 10 -3.9813 0.2671
9 48 -9 -5.3672 -0.0030
9 48 -6 -0.5866 -0.0135
9 48 -3 3.2884 -0.1690
9 48 0 -1.4315 -0.2643
9 48 3 -6.7872 -0.0080
9 48 6 -4.7605 0.0804
9 48 9 3.4514 0.0678
9 49 -7 3.0141 -0.0078
9 49 -4 -4.1435 -0.0252
9 49 -1 -3.8159 -0.1812
9 49 2 -3.4287 0.0395
9 49 5 -5.1976 0.2093
9 50 -2 1.8335 -0.2252
9 50 1 4.0105 -0.0220
9 50 4 0.5392 0.0109
10 1 -27 11.0809 -0.1596
10 1 -24 2.2903 -0.0174
10 1 -21 7.2564 0.6386
10 1 -18 0.5233 1.4089
10 1 -15 1.1967 1.0030
10 1 -12 3.6928 -0.2270
10 1 -9 -3.5533 -0.2237
10 1 -6 3.7131 1.0736
10 1 -3 -4.1895 0.9959
10 1 0 32.7582 -0.8033
10 1 3 -25.6449 -2.7034
10 1 6 -46.6591 -1.3510
10 1 9 -0.8562 -0.1491
10 1 12 1.2721 0.4383
10 1 15 8.2773 -0.3661
10 1 18 7.8092 -0.5603
10 1 21 -6.6246 0.1356
10 1 24 0.6580 0.4591
10 1 27 4.1614 0.3173
10 2 -28 -2.4600 -0.1045
10 2 -25 -2.1253 0.1378
10 2 -22 1.0151 -0.0839
10 2 -19 -6.1897 -0.4224
10 2 -16 -11.0445 -0.9873
10 2 -13 -10.2708 -0.7887
10 2 -10 19.7010 -0.3770
10 2 -7 5.7427 -1.1468
10 2 -4 12.8395 -1.1245
10 2 -1 7.6731 -0.6622
10 2 2 1.1972 -0.6727
10 2 5 51.5719 -0.7243
10 2 8 27.5569 -0.4373
10 2 11 9.7975 0.0573
10 2 14 -5.5481 0.0961
10 2 17 -2.3418 -0.1237
10 2 20 -3.0800 -0.4840
10 2 23 -4.1527 -0.0573
10 2 26 3.0305 0.2524
10 3 -26 0.6943 -0.0838
10 3 -23 -1.9388 -0.0321
10 3 -20 1.2151 0.2685
10 3 -17 1.5432 0.1558
10 3 -14 5.8658 0.1149
10 3 -11 -1.8349 0.8231
10 3 -8 -16.2020 0.9443
10 3 -5 -46.0667 0.6203
10 3 -2 -26.2500 -0.0244
10 3 1 -23.0894 0.5164
10 3 4 -43.5923 1.8568
10 3 7 -35.8913 1.2750
10 3 10 -16.8905 -0.3504
10 3 13 -9.8334 -0.2835
10 3 16 3.8154 0.5149
10 3 19 0.2528 0.7973
10 3 22 -3.3689 0.1856
10 3 25 2.0030 -0.3845
10 3 28 -0.6574 -0.3195
10 4 -27 -0.4770 -0.0518
10 4 -24 -0.2632 -0.2462
10 4 -21 1.0231 -0.2637
10 4 -18 -2.2180 -0.1025
10 4 -15 0.5859 -0.0656
10 4 -12 -0.9653 -0.5107
10 4 -9 8.6620 -1.0391
10 4 -6 11.2945 -0.1747
10 4 -3 46.6747 0.6722
10 4 0 15.2777 0.4161
10 4 3 -20.1171 -0.1728
10 4 6 -3.4575 -0.5661
10 4 9 12.2746 0.3549
10 4 12 3.1341 0.8204
10 4 15 0.7801 0.1349
10 4 18 8.8198 -0.3003
10 4 21 -5.2074 -0.1874
10 4 24 3.2235 0.0066
10 4 27 5.5372 0.1302
10 5 -28 0.1118 -0.0116
10 5 -25 6.1526 0.1073
10 5 -22 10.6817 0.3032
10 5 -19 0.9363 0.0745
10 5 -16 1.3631 0.0879
10 5 -13 -9.6409 0.3070
10 5 -10 -13.7450 0.8950
10 5 -7 -8.3667 1.2824
10 5 -4 15.6544 0.7080
10 5 -1 57.3430 0.0032
10 5 2 32.1762 0.5497
10 5 5 4.2736 1.0452
10 5 8 6.2559 0.6512
10 5 11 -1.3313 0.1775
10 5 14 -0.8346 -0.1279
10 5 17 1.1174 -0.0241
10 5 20 1.8502 0.0953
10 5 23 -0.1293 0.1012
10 5 26 -0.7396 0.0359
10 6 -26 4.8339 0.1825
10 6 -23 3.8955 0.0051
10 6 -20 -7.2876 -0.0380
10 6 -17 4.7543 0.2630
10 6 -14 2.3694 0.1420
10 6 -11 7.5389 -0.1201
10 6 -8 18.8637 -0.6401
10 6 -5 23.9949 -0.5465
10 6 -2 -5.8354 -0.0806
10 6 1 12.6866 0.1317
10 6 4 -3.2718 -0.3353
10 6 7 3.2818 -0.4341
10 6 10 3.4126 -0.3208
10 6 13 -6.8878 0.0285
10 6 16 -3.1458 0.2566
10 6 19 -4.0699 -0.1256
10 6 22 -4.1256 -0.2562
10 6 25 7.3428 -0.1524
10 6 28 -0.5522 0.0163
10 7 -27 3.0769 0.0563
10 7 -24 -4.7398 0.0286
10 7 -21 -5.5434 0.0587
10 7 -18 5.9281 0.2701
10 7 -15 2.6853 0.2148
10 7 -12 2.4322 -0.1689
10 7 -9 -3.9344 -0.3195
10 7 -6 -13.7021 -0.1760
10 7 -3 -28.2179 0.1667
10 7 0 76.4050 -0.0841
10 7 3 27.4233 -0.7519
10 7 6 17.7647 -0.4352
10 7 9 10.8063 0.1657
10 7 12 1.5327 0.2717
10 7 15 -2.0662 0.0950
10 7 18 1.5929 -0.0884
10 7 21 2.5621 0.0631
10 7 24 -4.7404 0.1987
10 7 27 7.9176 0.1118
10 8 -28 -8.2384 -0.0100
10 8 -25 4.6451 0.0310
10 8 -22 0.8246 0.0376
10 8 -19 -4.1485 -0.1444
10 8 -16 -4.8508 -0.2028
10 8 -13 -13.7825 -0.0374
10 8 -10 -8.1020 0.3052
10 8 -7 -0.7538 0.1456
10 8 -4 -15.1937 -0.0720
10 8 -1 15.8328 -0.1860
10 8 2 -28.9871 0.0830
10 8 5 -33.6266 0.0114
10 8 8 -4.1455 -0.2446
10 8 11 3.4795 -0.3451
10 8 14 -0.0967 -0.1931
10 8 17 -1.1175 -0.1864
10 8 20 3.8968 -0.1812
10 8 23 1.2906 -0.1139
10 8 26 -2.8540 -0.0563
10 9 -26 2.5224 -0.0333
10 9 -23 -5.1076 0.0519
10 9 -20 4.2470 0.0982
10 9 -17 1.7179 0.2253
10 9 -14 -4.8968 0.0728
10 9 -11 13.6792 0.1499
10 9 -8 20.1725 0.2082
10 9 -5 -13.9605 -0.2683
10 9 -2 17.1659 -0.5424
10 9 1 -20.1999 -0.4560
10 9 4 23.3332 -0.0838
10 9 7 3.3095 -0.1625
10 9 10 -12.8502 -0.5326
10 9 13 3.0217 -0.4840
10 9 16 -3.2137 -0.0439
10 9 19 3.5893 0.1249
10 9 22 -2.7846 -0.0399
10 9 25 -1.6230 -0.0948
10 9 28 -2.9714 -0.1972
10 10 -27 -1.0281 -0.1387
10 10 -24 -2.6681 -0.0818
10 10 -21 6.3902 0.0165
10 10 -18 -1.5508 -0.1006
10 10 -15 1.8423 -0.2384
10 10 -12 -0.1297 -0.1830
10 10 -9 5.7532 -0.2901
10 10 -6 -16.0115 -0.2537
10 10 -3 -21.2631 0.0186
10 10 0 4.3600 -0.0090
10 10 3 -6.1632 -0.1490
10 10 6 -5.0207 -0.2564
10 10 9 9.9107 -0.1229
10 10 12 4.3409 0.1584
10 10 15 1.1075 0.1270
10 10 18 0.2355 -0.1464
10 10 21 0.0254 -0.1584
10 10 24 2.1390 -0.0253
10 10 27 9.9086 0.0621
10 11 -25 1.5266 -0.0239
10 11 -22 3.9485 0.0136
10 11 -19 -0.6933 -0.0609
10 11 -16 -1.3351 -0.0138
10 11 -13 0.0017 0.1594
10 11 -10 -2.6630 0.4173
10 11 -7 -2.9299 0.5504
10 11 -4 12.4133 0.0043
10 11 -1 26.7725 0.1278
10 11 2 1.5967 0.7367
10 11 5 -7.9275 0.8076
10 11 8 -18.7792 0.2671
10 11 11 3.3677 -0.0957
10 11 14 -4.5079 -0.0298
10 11 17 -3.3720 0.3179
10 11 20 2.8601 0.1913
10 11 23 -1.3449 -0.1235
10 11 26 -3.8234 -0.0915
10 12 -26 1.2766 -0.0958
10 12 -23 1.8863 -0.1180
10 12 -20 -2.2519 -0.0223
10 12 -17 -3.0400 0.0039
10 12 -14 -0.9305 -0.2500
10 12 -11 1.9164 -0.6183
10 12 -8 5.7391 -0.4920
10 12 -5 10.2687 -0.0639
10 12 -2 -3.7241 0.1430
10 12 1 17.7418 -0.0299
10 12 4 23.0127 -0.1020
10 12 7 12.6002 0.0832
10 12 10 2.9751 0.1872
10 12 13 1.5178 0.2109
10 12 16 3.4647 0.3033
10 12 19 4.1003 0.1877
10 12 22 7.2021 0.0487
10 12 25 -0.8233 0.0661
10 13 -27 -5.0783 0.0445
10 13 -24 -3.7479 0.0724
10 13 -21 -4.8666 0.0352
10 13 -18 -2.7282 -0.2331
10 13 -15 7.1228 -0.0875
10 13 -12 7.0351 0.1885
10 13 -9 11.0406 0.1629
10 13 -6 3.1064 -0.0107
10 13 -3 2.6616 -0.1641
10 13 0 32.0058 -0.0263
10 13 3 -3.4882 0.1648
10 13 6 6.8771 0.2003
10 13 9 4.9266 0.0993
10 13 12 5.5665 -0.0218
10 13 15 1.0588 0.0667
10 13 18 -3.6682 0.1604
10 13 21 0.3824 0.1476
10 13 24 -0.4335 0.0232
10 13 27 -0.3612 -0.0150
10 14 -25 -0.0792 -0.1589
10 14 -22 1.8016 -0.0337
10 14 -19 -4.0297 0.1244
10 14 -16 -0.2908 0.1722
10 14 -13 0.8287 -0.1647
10 14 -10 -10.9699 -0.2899
10 14 -7 -16.7302 0.2764
10 14 -4 -3.6011 0.4999
10 14 -1 -3.2940 0.2317
10 14 2 1.8129 -0.3692
10 14 5 3.1308 -0.1838
10 14 8 3.3799 0.3991
10 14 11 4.8378 0.2616
10 14 14 3.9339 -0.1908
10 14 17 0.0274 -0.3301
10 14 20 1.4434 -0.1088
10 14 23 1.4922 0.0082
10 14 26 -6.0740 -0.0436
10 15 -26 -1.1671 0.1038
10 15 -23 3.2090 0.1403
10 15 -20 2.8077 0.0295
10 15 -17 -2.3100 0.1494
10 15 -14 -5.4472 0.3281
10 15 -11 -3.1356 0.3537
10 15 -8 10.8978 0.1139
10 15 -5 8.0038 0.1817
10 15 -2 -5.1326 0.3789
10 15 1 -11.9417 0.2511
10 15 4 -16.9860 -0.0846
10 15 7 2.6302 0.0201
10 15 10 -11.3540 0.2509
10 15 13 -0.2602 0.2008
10 15 16 3.2554 -0.1760
10 15 19 -1.9663 -0.1418
10 15 22 -3.0577 0.0295
10 15 25 4.1717 0.1196
10 16 -27 -2.9675 0.2187
10 16 -24 -2.1102 0.1378
10 16 -21 -1.4484 0.1324
10 16 -18 0.3385 0.1149
10 16 -15 -0.2431 0.1674
10 16 -12 0.9273 0.2511
10 16 -9 -2.5674 -0.1247
10 16 -6 -5.5812 -0.2652
10 16 -3 -9.9045 -0.1745
10 16 0 9.7289 -0.0096
10 16 3 -0.4145 -0.1057
10 16 6 -1.8761 -0.2837
10 16 9 -3.6068 -0.2772
10 16 12 1.4200 -0.0707
10 16 15 3.7403 0.0517
10 16 18 0.6062 0.0204
10 16 21 2.7775 0.0129
10 16 24 2.2059 0.0273
10 16 27 0.6131 -0.1017
10 17 -25 -3.5846 -0.0084
10 17 -22 -1.2379 -0.0295
10 17 -19 -3.6875 -0.1451
10 17 -16 2.4124 -0.2515
10 17 -13 3.7144 -0.1286
10 17 -10 1.4200 0.0498
10 17 -7 -2.3102 -0.0388
10 17 -4 10.1254 -0.3043
10 17 -1 8.8548 -0.2263
10 17 2 -3.9571 0.1165
10 17 5 -25.7452 0.0134
10 17 8 -1.1576 -0.0972
10 17 11 -4.6947 -0.1930
10 17 14 1.0810 -0.0870
10 17 17 0.8876 -0.0184
10 17 20 -2.0692 0.0110
10 17 23 -1.8757 -0.0510
10 17 26 -0.8351 0.0302
10 18 -26 7.0257 -0.0074
10 18 -23 4.0928 0.0530
10 18 -20 2.3758 0.0716
10 18 -17 1.3648 0.0255
10 18 -14 0.6066 0.0722
10 18 -11 -8.3618 0.1307
10 18 -8 5.6688 -0.0508
10 18 -5 1.7942 -0.2430
10 18 -2 -0.9551 -0.2487
10 18 1 3.8808 -0.0026
10 18 4 8.3699 -0.1152
10 18 7 7.8387 -0.3712
10 18 10 2.8612 -0.3764
10 18 13 7.1955 -0.1247
10 18 16 6.5177 -0.0197
10 18 19 -3.2676 -0.1100
10 18 22 3.9497 -0.1017
10 18 25 -1.5673 0.0139
10 19 -24 -8.5565 -0.1037
10 19 -21 0.4646 0.0020
10 19 -18 -4.0479 -0.0117
10 19 -15 -0.1094 0.1162
10 19 -12 -2.5114 0.0876
10 19 -9 4.2933 0.0290
10 19 -6 2.6854 0.1451
10 19 -3 4.8444 0.1350
10 19 0 8.2820 0.2843
10 19 3 6.0047 0.2815
10 19 6 1.8249 -0.1865
10 19 9 0.8528 -0.1285
10 19 12 -3.8522 0.0696
10 19 15 -2.9130 0.1617
10 19 18 2.6852 -0.0449
10 19 21 -5.4947 -0.1346
10 19 24 7.2347 -0.1287
10 20 -25 -1.0194 -0.3053
10 20 -22 -2.7790 -0.1272
10 20 -19 0.2156 -0.0296
10 20 -16 2.1093 -0.1054
10 20 -13 -2.8189 -0.3038
10 20 -10 -0.1273 -0.1816
10 20 -7 -6.7020 0.0979
10 20 -4 -2.0683 0.0755
10 20 -1 -2.8474 0.1078
10 20 2 3.1999 -0.0102
10 20 5 -9.6553 0.1881
10 20 8 2.2916 0.2464
10 20 11 5.4084 0.0341
10 20 14 -2.4343 -0.0037
10 20 17 2.9325 0.1780
10 20 20 3.7331 0.0451
10 20 23 -4.2767 -0.0348
10 20 26 -4.3277 0.0172
10 21 -23 2.4136 -0.0952
10 21 -20 8.5490 -0.0312
10 21 -17 -0.1760 -0.1165
10 21 -14 0.4747 -0.2324
10 21 -11 4.4625 -0.0848
10 21 -8 3.5008 0.1045
10 21 -5 2.8658 0.2336
10 21 -2 -2.4420 -0.0034
10 21 1 5.3580 -0.1177
10 21 4 -3.4394 0.2150
10 21 7 -4.7393 0.3751
10 21 10 -5.1804 0.3047
10 21 13 5.0230 0.0660
10 21 16 0.1570 0.0801
10 21 19 0.1711 0.1418
10 21 22 5.0180 0.1456
10 21 25 1.0307 0.0132
10 22 -24 3.9287 0.1306
10 22 -21 3.1531 0.0576
10 22 -18 -3.3152 0.1157
10 22 -15 -2.3167 0.0529
10 22 -12 -0.2813 -0.0037
10 22 -9 3.2884 -0.0996
10 22 -6 -1.6347 -0.0147
10 22 -3 -3.0499 -0.1337
10 22 0 -12.5526 -0.3834
10 22 3 -9.1878 -0.2994
10 22 6 -4.9205 -0.0538
10 22 9 -7.4617 0.0830
10 22 12 -4.5052 -0.0001
10 22 15 3.4265 -0.1427
10 22 18 0.3850 -0.0049
10 22 21 0.8957 0.0538
10 22 24 -1.0038 0.0825
10 23 -25 -5.7643 0.1431
10 23 -22 -1.6625 -0.0011
10 23 -19 -0.6102 0.0300
10 23 -16 -2.9984 0.0617
10 23 -13 -0.5703 0.0606
10 23 -10 5.0003 -0.1020
10 23 -7 -0.8353 -0.1421
10 23 -4 -1.3889 0.0424
10 23 -1 -1.0162 -0.0386
10 23 2 10.3371 -0.0515
10 23 5 -4.8786 0.0536
10 23 8 6.2336 0.1793
10 23 11 1.8293 0.1227
10 23 14 -4.8496 0.0473
10 23 17 0.8801 0.1109
10 23 20 -5.1911 0.1639
10 23 23 4.2187 0.1206
10 24 -23 -5.3583 -0.0178
10 24 -20 0.5472 0.0219
10 24 -17 -4.2204 0.0352
10 24 -14 -1.0352 0.1587
10 24 -11 -7.1496 0.2236
10 24 -8 -2.8562 0.2553
10 24 -5 -1.1834 0.0583
10 24 -2 -4.2305 -0.1124
10 24 1 -1.9511 -0.0738
10 24 4 0.2864 0.0787
10 24 7 -11.6843 -0.0036
10 24 10 -6.0917 -0.2304
10 24 13 -1.4960 -0.2541
10 24 16 -0.6716 -0.0875
10 24 19 -2.1598 0.0851
10 24 22 -1.0111 0.0651
10 25 -24 9.6462 -0.2682
10 25 -21 -4.5503 0.0773
10 25 -18 0.2973 0.1161
10 25 -15 -0.7186 0.1626
10 25 -12 -1.1885 0.1899
10 25 -9 0.3339 0.1372
10 25 -6 0.9798 0.0672
10 25 -3 -2.4289 0.0965
10 25 0 -0.8712 0.2348
10 25 3 7.0200 0.1911
10 25 6 13.2382 -0.1786
10 25 9 6.6921 -0.2030
10 25 12 1.4981 -0.1208
10 25 15 2.2211 -0.0852
10 25 18 -1.5236 -0.0244
10 25 21 3.9798 -0.1449
10 25 24 -2.1372 -0.2859
10 26 -22 1.9234 0.0351
10 26 -19 -0.9908 -0.0720
10 26 -16 1.8063 0.0370
10 26 -13 1.3240 0.0466
10 26 -10 -2.0095 -0.0728
10 26 -7 -8.2124 -0.2107
10 26 -4 -0.2984 0.0009
10 26 -1 4.1151 0.3236
10 26 2 2.8803 0.0765
10 26 5 3.2009 -0.2414
10 26 8 8.0889 -0.1949
10 26 11 -1.1442 0.0341
10 26 14 -2.6359 0.0367
10 26 17 3.2348 -0.1005
10 26 20 2.0903 -0.1957
10 26 23 2.8066 0.0266
10 27 -23 -2.0684 -0.0938
10 27 -20 5.1970 -0.1553
10 27 -17 -1.4116 -0.1243
10 27 -14 13.1543 -0.0902
10 27 -11 5.9400 -0.1429
10 27 -8 -0.9407 -0.1879
10 27 -5 1.1616 0.0712
10 27 -2 -0.9493 0.4017
10 27 1 -3.2149 0.2340
10 27 4 -0.0176 0.0029
10 27 7 -12.1020 -0.0064
10 27 10 -4.5617 0.2081
10 27 13 4.5789 0.2262
10 27 16 -0.6372 0.0023
10 27 19 0.0223 -0.0745
10 27 22 -3.4144 0.0120
10 28 -21 -2.4759 0.0644
10 28 -18 1.6425 0.0217
10 28 -15 -9.3886 -0.1638
10 28 -12 -8.5256 -0.0841
10 28 -9 -2.7828 0.0020
10 28 -6 4.1526 0.0722
10 28 -3 -0.6719 -0.0546
10 28 0 -3.5221 -0.1794
10 28 3 0.3984 -0.1117
10 28 6 6.9507 -0.0053
10 28 9 -3.0102 0.0608
10 28 12 -5.1077 0.1540
10 28 15 -4.6776 -0.0088
10 28 18 -1.1956 -0.0512
10 28 21 4.3761 -0.0765
10 29 -22 7.9922 0.0173
10 29 -19 -0.3305 -0.1068
10 29 -16 -0.7815 -0.2252
10 29 -13 0.1785 -0.0955
10 29 -10 5.4423 -0.0813
10 29 -7 -0.3217 -0.1225
10 29 -4 0.5023 -0.1808
10 29 -1 2.7959 -0.2162
10 29 2 -1.6992 -0.0526
10 29 5 -9.4633 0.0170
10 29 8 -2.1852 0.0573
10 29 11 0.8345 0.2721
10 29 14 -1.3919 0.1597
10 29 17 1.3516 0.0292
10 29 20 -1.6621 0.0585
10 30 -20 5.5104 -0.0583
10 30 -17 -2.1181 -0.0534
10 30 -14 15.6589 0.0180
10 30 -11 -8.4731 0.0734
10 30 -8 -4.5495 0.1092
10 30 -5 -3.7593 -0.1261
10 30 -2 2.2605 -0.2706
10 30 1 -2.3522 -0.1390
10 30 4 -0.6710 0.0522
10 30 7 5.8394 -0.0312
10 30 10 3.7953 -0.1809
10 30 13 0.8910 -0.1322
10 30 16 -0.2454 -0.0360
10 30 19 2.4103 0.0459
10 30 22 -1.7503 -0.0145
10 31 -21 -9.1974 0.1704
10 31 -18 -2.6031 0.0344
10 31 -15 -5.9398 -0.0139
10 31 -12 -2.2552 0.0656
10 31 -9 2.0918 0.2767
10 31 -6 1.6472 0.1326
10 31 -3 1.8507 -0.1385
10 31 0 1.5594 -0.1261
10 31 3 3.3805 0.1008
10 31 6 2.3089 0.1913
10 31 9 -5.1031 -0.0808
10 31 12 -1.1976 -0.2279
10 31 15 1.0295 -0.1168
10 31 18 -1.2131 0.0459
10 31 21 -1.3192 0.0489
10 32 -19 -0.0773 0.0935
10 32 -16 -1.2262 0.1539
10 32 -13 -2.6959 0.1479
10 32 -10 5.5734 0.1991
10 32 -7 -5.5003 0.1281
10 32 -4 -2.4955 0.0205
10 32 -1 -3.6206 -0.0101
10 32 2 1.8338 0.0069
10 32 5 -0.2359 0.0904
10 32 8 2.7799 -0.1122
10 32 11 1.0973 -0.2105
10 32 14 1.7332 -0.1454
10 32 17 -0.3693 -0.0500
10 32 20 5.9173 0.0342
10 33 -20 0.5182 -0.1184
10 33 -17 0.0487 0.0964
10 33 -14 5.5712 0.0287
10 33 -11 1.9304 -0.0628
10 33 -8 -2.7583 -0.0849
10 33 -5 2.0673 0.1905
10 33 -2 -4.6353 0.3267
10 33 1 5.9994 0.1633
10 33 4 -2.9005 0.1025
10 33 7 -1.0078 0.1190
10 33 10 -1.7816 0.0706
10 33 13 -1.7386 0.0738
10 33 16 3.3210 0.1064
10 33 19 3.0571 0.0949
10 34 -18 2.3187 -0.0437
10 34 -15 -5.5666 0.0650
10 34 -12 2.2123 -0.0652
10 34 -9 0.6239 -0.2120
10 34 -6 1.3655 -0.0093
10 34 -3 -5.7586 0.2141
10 34 0 -5.0234 0.2320
10 34 3 -2.0739 -0.0449
10 34 6 -2.0124 -0.0943
10 34 9 4.3861 0.1003
10 34 12 1.7369 0.2073
10 34 15 -5.8067 0.0884
10 34 18 0.0179 -0.1193
10 35 -19 -1.9000 0.0613
10 35 -16 0.1379 0.0312
10 35 -13 -4.0532 -0.0399
10 35 -10 -2.8293 -0.2193
10 35 -7 5.9822 -0.1939
10 35 -4 -4.5505 -0.0635
10 35 -1 0.0993 -0.0134
10 35 2 1.5483 -0.2259
10 35 5 -3.9777 -0.2190
10 35 8 1.4031 0.0589
10 35 11 -8.0410 0.1813
10 35 14 -0.4061 0.1610
10 35 17 -9.4366 -0.0098
10 35 20 -2.6989 0.0518
10 36 -17 -0.7542 -0.0493
10 36 -14 -1.2270 -0.0678
10 36 -11 1.0432 -0.0894
10 36 -8 -0.8569 0.0527
10 36 -5 3.0765 0.0593
10 36 -2 -4.0996 -0.0846
10 36 1 -4.5475 -0.2261
10 36 4 6.3002 -0.1504
10 36 7 4.6315 -0.0130
10 36 10 -0.7823 0.0607
10 36 13 0.5910 -0.0494
10 36 16 4.5934 -0.2367
10 36 19 5.7523 -0.3300
10 37 -18 3.0973 -0.0948
10 37 -15 4.6867 -0.1096
10 37 -12 7.6724 0.0827
10 37 -9 -2.8409 0.2441
10 37 -6 1.4120 -0.0571
10 37 -3 0.6820 -0.1727
10 37 0 1.1155 0.0589
10 37 3 -2.2778 0.1726
10 37 6 -3.0288 0.1198
10 37 9 -0.6080 -0.0012
10 37 12 2.2406 -0.0800
10 37 15 0.6161 0.0675
10 37 18 -1.9926 0.1346
10 38 -16 -8.2225 -0.0687
10 38 -13 -3.1020 0.1390
10 38 -10 0.8876 0.2273
10 38 -7 -0.3249 0.1114
10 38 -4 -0.6544 -0.0885
10 38 -1 -8.7310 -0.0587
10 38 2 4.7719 0.1275
10 38 5 3.1438 0.1957
10 38 8 5.6739 -0.1094
10 38 11 0.7728 -0.2008
10 38 14 -2.6248 -0.0820
10 38 17 10.1314 0.0563
10 39 -17 1.5966 -0.3165
10 39 -14 3.2629 -0.0358
10 39 -11 4.2914 -0.0192
10 39 -8 7.1119 -0.0045
10 39 -5 -8.3511 -0.0942
10 39 -2 -0.6580 -0.1689
10 39 1 0.2647 -0.0112
10 39 4 -3.0454 0.1374
10 39 7 -5.4980 0.0211
10 39 10 -1.5115 -0.0415
10 39 13 5.7096 -0.1118
10 39 16 0.1895 0.1115
10 40 -15 1.7489 0.0963
10 40 -12 -1.3652 0.0292
10 40 -9 -11.3278 -0.1225
10 40 -6 -0.5943 0.0286
10 40 -3 1.0743 0.0609
10 40 0 0.2030 0.1309
10 40 3 -1.9773 0.0345
10 40 6 -6.6213 -0.0114
10 40 9 5.8813 -0.0798
10 40 12 5.1001 -0.0514
10 40 15 -1.7565 0.0547
10 41 -16 -2.8852 0.2475
10 41 -13 -5.5995 0.0565
10 41 -10 -2.4459 -0.0986
10 41 -7 1.2373 0.0139
10 41 -4 5.0812 0.1047
10 41 -1 -5.2710 0.1283
10 41 2 -2.9664 -0.0128
10 41 5 12.5088 -0.1874
10 41 8 -1.2926 -0.0589
10 41 11 -8.6467 0.0880
10 41 14 -7.0483 0.1054
10 42 -14 0.2515 0.0081
10 42 -11 6.0461 -0.0407
10 42 -8 2.6001 0.0638
10 42 -5 -2.5220 0.0980
10 42 -2 2.0826 0.1769
10 42 1 1.3595 0.0630
10 42 4 -10.6638 -0.1626
10 42 7 7.8826 0.0111
10 42 10 -0.6212 0.0649
10 42 13 -1.4585 0.1555
10 43 -12 -6.0617 -0.0930
10 43 -9 0.4359 -0.0587
10 43 -6 2.8797 0.0566
10 43 -3 1.9307 0.0857
10 43 0 -1.6765 -0.0849
10 43 3 3.5547 -0.1695
10 43 6 -1.7631 0.1232
10 43 9 -1.4742 0.2896
10 43 12 2.1274 0.0601
10 44 -13 2.9158 -0.2108
10 44 -10 9.8474 0.2073
10 44 -7 1.9269 0.0988
10 44 -4 1.7778 0.0160
10 44 -1 1.3455 -0.0552
10 44 2 -4.2099 -0.0360
10 44 5 -3.6072 0.1386
10 44 8 -3.2712 0.1153
10 44 11 -5.1439 -0.1032
10 45 -11 0.1918 0.1362
10 45 -8 5.3597 -0.1236
10 45 -5 -4.7774 -0.1345
10 45 -2 0.8635 -0.1465
10 45 1 6.8286 -0.0378
10 45 4 -1.5613 0.0919
10 45 7 2.7469 0.0359
10 45 10 -1.7409 0.1480
10 46 -9 -8.1348 0.1844
10 46 -6 0.0202 -0.0131
10 46 -3 1.9286 -0.0907
10 46 0 -6.2177 -0.0478
10 46 3 -12.8802 0.1533
10 46 6 -4.8843 0.0692
10 46 9 4.9098 -0.1674
10 47 -7 -0.9930 -0.2790
10 47 -4 2.4073 -0.0209
10 47 -1 -1.4375 0.0352
10 47 2 3.0418 0.0577
10 47 5 0.1211 -0.0328
10 47 8 0.8446 -0.0181
10 48 -8 6.8501 -0.1206
10 48 -5 3.5096 -0.0284
10 48 -2 0.6911 0.0164
10 48 1 5.7960 0.0859
10 48 4 0.0860 -0.0064
10 48 7 1.9949 -0.1032
10 49 -3 1.7693 -0.0485
10 49 0 -6.8849 -0.0689
10 49 3 -0.1412 -0.1320
10 50 -1 1.2720 0.1183
10 50 2 -2.5890 0.1462
11 1 -26 -3.0248 0.1513
11 1 -23 -1.3151 -0.1380
11 1 -20 2.6924 0.0607
11 1 -17 -1.5065 0.4765
11 1 -14 3.6883 0.9640
11 1 -11 -9.1899 1.1781
11 1 -8 -37.5609 0.5127
11 1 -5 -76.1290 0.9259
11 1 -2 -24.1261 1.1177
11 1 1 -48.0343 2.0535
11 1 4 17.8407 3.1790
11 1 7 -27.0609 1.6327
11 1 10 -14.9430 -0.0950
11 1 13 -11.2529 0.1433
11 1 16 -1.0505 0.6210
11 1 19 5.4464 0.8226
11 1 22 1.6911 0.0005
11 1 25 8.1163 -0.5817
11 1 28 0.1907 -0.3087
11 2 -27 6.5134 0.0045
11 2 -24 0.3603 0.1815
11 2 -21 6.4347 0.2191
11 2 -18 -0.8960 0.2311
11 2 -15 4.4190 0.3653
11 2 -12 1.3406 -0.1253
11 2 -9 -9.3373 -0.5858
11 2 -6 31.6472 0.2499
11 2 -3 110.9518 0.3500
11 2 0 51.8859 -0.8369
11 2 3 -25.4612 -2.2901
11 2 6 -18.2807 -2.1256
11 2 9 14.3175 -0.1316
11 2 12 0.5086 0.7141
11 2 15 4.4682 -0.5716
11 2 18 9.3972 -1.0674
11 2 21 -8.1952 -0.3572
11 2 24 2.5529 0.4365
11 2 27 4.6706 0.5076
11 3 -28 1.2746 0.0794
11 3 -25 1.2119 0.1353
11 3 -22 9.4225 0.0141
11 3 -19 -1.8815 -0.0217
11 3 -16 -0.4595 -0.2267
11 3 -13 -6.2510 0.1144
11 3 -10 5.2331 0.7917
11 3 -7 -4.6248 -0.0338
11 3 -4 10.1822 -0.5569
11 3 -1 -10.6840 -0.2074
11 3 2 43.3594 0.6119
11 3 5 29.6626 1.3277
11 3 8 11.9930 0.2731
11 3 11 11.4942 -0.5733
11 3 14 -11.4254 -0.1888
11 3 17 1.0115 0.5065
11 3 20 -2.3401 0.1291
11 3 23 -3.7858 -0.1089
11 3 26 0.0269 -0.1534
11 4 -26 3.7470 0.0947
11 4 -23 -0.0624 -0.0886
11 4 -20 -9.8382 -0.0408
11 4 -17 3.7832 0.2641
11 4 -14 2.6577 0.1959
11 4 -11 6.3276 -0.2728
11 4 -8 -0.3937 -1.1113
11 4 -5 -6.1678 -0.6736
11 4 -2 -18.5740 -0.3192
11 4 1 33.5393 -0.5331
11 4 4 -37.1224 -1.3204
11 4 7 -7.9303 -1.3124
11 4 10 -0.3763 -0.6752
11 4 13 -8.8684 0.0503
11 4 16 1.4584 0.0670
11 4 19 -3.1583 -0.2812
11 4 22 -5.5890 -0.1638
11 4 25 3.8264 -0.0208
11 4 28 1.5214 0.0363
11 5 -27 -1.1086 -0.0262
11 5 -24 -2.5569 -0.0562
11 5 -21 -1.0062 0.0380
11 5 -18 3.2223 -0.0648
11 5 -15 -3.2978 -0.1152
11 5 -12 -1.4309 0.1446
11 5 -9 5.6121 0.3980
11 5 -6 -20.1565 0.3177
11 5 -3 0.8283 0.1522
11 5 0 18.8616 0.0467
11 5 3 22.7062 0.1374
11 5 6 20.3642 0.3977
11 5 9 16.0104 0.4137
11 5 12 4.4587 0.1030
11 5 15 -5.7476 -0.0612
11 5 18 4.6584 0.0269
11 5 21 -2.0175 0.1255
11 5 24 -2.9574 0.1569
11 5 27 5.9976 0.0071
11 6 -28 -3.7956 -0.1719
11 6 -25 3.2246 -0.1627
11 6 -22 2.1468 -0.0057
11 6 -19 0.8684 -0.0777
11 6 -16 -4.4304 -0.1700
11 6 -13 -9.4170 -0.2764
11 6 -10 4.1177 0.3329
11 6 -7 0.5409 0.5406
11 6 -4 -10.5900 0.0704
11 6 -1 12.1388 -0.4185
11 6 2 -28.0734 0.3395
11 6 5 -46.3952 0.6205
11 6 8 -13.9329 0.0578
11 6 11 -3.3594 -0.5138
11 6 14 5.5531 -0.2053
11 6 17 3.1397 0.1192
11 6 20 7.5563 0.0248
11 6 23 -0.7137 -0.2326
11 6 26 1.3026 -0.2293
11 7 -26 2.2037 -0.0488
11 7 -23 5.1258 -0.0952
11 7 -20 -1.4397 -0.0097
11 7 -17 4.4128 0.2276
11 7 -14 -3.8701 -0.0979
11 7 -11 10.8166 -0.4376
11 7 -8 16.5181 -0.3476
11 7 -5 -2.2081 -0.1582
11 7 -2 16.7402 -0.1135
11 7 1 -21.3838 -0.0809
11 7 4 32.1472 -0.2687
11 7 7 11.7429 -0.0851
11 7 10 -4.0441 0.2385
11 7 13 -3.0861 0.2181
11 7 16 -5.4895 0.2173
11 7 19 0.0949 0.2225
11 7 22 -3.6634 0.1017
11 7 25 2.3473 0.0538
11 7 28 -1.0432 0.0576
11 8 -27 5.1425 0.0010
11 8 -24 -2.0608 0.0168
11 8 -21 3.3806 0.0065
11 8 -18 3.8860 0.1109
11 8 -15 4.6864 0.0699
11 8 -12 1.0598 0.0630
11 8 -9 3.1347 0.0937
11 8 -6 -5.4392 0.0636
11 8 -3 -20.3163 0.1943
11 8 0 38.6629 0.3068
11 8 3 3.8727 0.2761
11 8 6 -16.2736 0.2373
11 8 9 3.2593 0.0449
11 8 12 3.6925 -0.0233
11 8 15 -2.4381 0.1218
11 8 18 -0.7771 0.0765
11 8 21 2.2945 -0.0216
11 8 24 -0.6756 -0.0788
11 8 27 6.8351 0.0003
11 9 -28 -5.1586 0.0973
11 9 -25 3.8465 0.0263
11 9 -22 -0.5656 0.0180
11 9 -19 -7.8682 0.0308
11 9 -16 -3.2351 -0.0207
11 9 -13 -5.1381 -0.0686
11 9 -10 -5.1751 0.2353
11 9 -7 2.9379 0.4085
11 9 -4 6.0181 0.2172
11 9 -1 33.9560 0.0521
11 9 2 15.1254 0.3200
11 9 5 12.1135 0.5464
11 9 8 -6.2866 0.4964
11 9 11 8.5547 0.1643
11 9 14 -3.6294 -0.1146
11 9 17 -4.8366 0.1655
11 9 20 4.0567 0.2793
11 9 23 1.8650 0.0095
11 9 26 -2.3295 -0.0824
11 10 -26 2.1550 -0.0446
11 10 -23 -3.5209 -0.2046
11 10 -20 -2.0244 -0.1085
11 10 -17 2.2628 0.1076
11 10 -14 -0.3287 -0.0763
11 10 -11 7.9394 -0.4928
11 10 -8 10.7303 -0.5610
11 10 -5 -5.9691 -0.0557
11 10 -2 7.3810 0.1660
11 10 1 -1.2175 -0.3052
11 10 4 21.2678 -0.4662
11 10 7 9.3476 -0.2093
11 10 10 -0.1281 0.1821
11 10 13 5.2047 0.0999
11 10 16 -2.4559 -0.0064
11 10 19 3.3333 -0.0430
11 10 22 5.0982 0.0252
11 10 25 -5.6574 0.0392
11 11 -27 -4.4064 -0.0100
11 11 -24 -5.4025 0.2326
11 11 -21 0.6053 0.3640
11 11 -18 -3.6495 0.2011
11 11 -15 -0.1081 0.2294
11 11 -12 -2.9237 0.5496
11 11 -9 0.2419 0.5564
11 11 -6 -25.0970 0.3406
11 11 -3 -8.3146 0.2506
11 11 0 13.4792 0.1463
11 11 3 -1.6908 -0.1377
11 11 6 14.2112 -0.1903
11 11 9 3.9460 -0.1157
11 11 12 8.3014 -0.0509
11 11 15 2.7315 -0.2009
11 11 18 -1.1745 -0.2828
11 11 21 -3.3050 -0.1147
11 11 24 2.3818 0.0227
11 11 27 0.5964 0.0495
11 12 -25 -0.0335 -0.0627
11 12 -22 5.2551 -0.1159
11 12 -19 -0.0562 -0.1684
11 12 -16 -1.7556 0.0271
11 12 -13 1.5895 -0.0549
11 12 -10 -2.9508 -0.3164
11 12 -7 -2.3928 -0.3635
11 12 -4 13.1780 -0.2163
11 12 -1 11.6505 -0.0568
11 12 2 0.2051 -0.1670
11 12 5 -5.9254 -0.1870
11 12 8 -8.7061 -0.1674
11 12 11 0.3575 -0.1351
11 12 14 2.3568 -0.1020
11 12 17 -4.2075 -0.1503
11 12 20 3.5579 -0.1388
11 12 23 -1.0203 -0.1409
11 12 26 -3.1153 -0.1147
11 13 -26 -3.9448 0.0632
11 13 -23 4.4998 0.1844
11 13 -20 -1.1395 0.0776
11 13 -17 -3.9804 0.0157
11 13 -14 -6.3289 0.0974
11 13 -11 -3.3950 0.1979
11 13 -8 1.2582 0.0532
11 13 -5 8.6069 -0.0762
11 13 -2 -15.3051 0.0121
11 13 1 -10.5838 0.2130
11 13 4 -11.9612 -0.0933
11 13 7 3.8780 -0.1997
11 13 10 -14.6807 -0.0213
11 13 13 -2.0889 0.1841
11 13 16 7.4513 0.0690
11 13 19 -0.1811 -0.0055
11 13 22 -0.1771 0.0801
11 13 25 2.4917 0.1611
11 14 -27 -3.2978 -0.0027
11 14 -24 -0.2102 0.0217
11 14 -21 -3.1269 0.0199
11 14 -18 1.4730 -0.1580
11 14 -15 5.6885 -0.2007
11 14 -12 7.5828 -0.0903
11 14 -9 3.7949 -0.0676
11 14 -6 2.5368 -0.2863
11 14 -3 -5.3903 -0.3992
11 14 0 29.4380 -0.1916
11 14 3 -1.8380 0.0202
11 14 6 -7.2158 -0.0572
11 14 9 1.6008 -0.3543
11 14 12 3.1588 -0.2683
11 14 15 2.0303 0.0696
11 14 18 -5.6623 0.0189
11 14 21 3.9310 -0.0583
11 14 24 2.2482 -0.1211
11 14 27 0.9510 -0.0953
11 15 -25 0.5667 -0.1236
11 15 -22 2.4502 -0.0672
11 15 -19 -8.7097 -0.1540
11 15 -16 4.4220 -0.0864
11 15 -13 2.9461 -0.0422
11 15 -10 -5.1495 0.0582
11 15 -7 -1.6146 0.1008
11 15 -4 9.1537 -0.0717
11 15 -1 8.8181 -0.0586
11 15 2 -1.1945 0.2381
11 15 5 -3.5271 0.0898
11 15 8 10.4755 0.0051
11 15 11 -0.5209 -0.0605
11 15 14 5.1092 0.0786
11 15 17 3.8885 0.0955
11 15 20 -1.7473 0.0858
11 15 23 0.7237 0.0368
11 15 26 -6.6106 0.0411
11 16 -26 -1.5809 -0.0965
11 16 -23 2.0358 -0.0806
11 16 -20 2.3852 -0.0469
11 16 -17 -1.0974 -0.0364
11 16 -14 -0.6897 -0.1108
11 16 -11 -5.9479 -0.0168
11 16 -8 12.8970 0.0915
11 16 -5 5.9799 0.0028
11 16 -2 1.8309 0.0602
11 16 1 1.8093 0.2074
11 16 4 -0.1955 0.1572
11 16 7 4.7774 0.1805
11 16 10 1.9751 0.0568
11 16 13 6.5141 -0.0347
11 16 16 7.5355 -0.0155
11 16 19 -1.9838 -0.0599
11 16 22 -1.8625 -0.0900
11 16 25 0.7556 -0.0646
11 17 -24 -7.2230 -0.0264
11 17 -21 -2.4017 0.0224
11 17 -18 -0.4109 0.0736
11 17 -15 -1.9892 0.1277
11 17 -12 1.4303 0.0628
11 17 -9 0.0031 0.0324
11 17 -6 -5.4191 0.4080
11 17 -3 -7.6584 0.3496
11 17 0 5.6762 0.0877
11 17 3 5.4744 -0.0189
11 17 6 8.0402 0.1889
11 17 9 1.4211 0.4125
11 17 12 -0.5224 0.2811
11 17 15 -4.6970 -0.0147
11 17 18 2.4359 -0.0123
11 17 21 -0.6781 0.1125
11 17 24 3.1081 0.1321
11 18 -25 -1.4068 -0.0084
11 18 -22 0.5944 -0.0603
11 18 -19 -1.1410 0.0532
11 18 -16 -2.0869 0.0146
11 18 -13 -3.0511 -0.1801
11 18 -10 3.9428 -0.2248
11 18 -7 -3.6576 -0.1337
11 18 -4 2.9527 -0.0818
11 18 -1 -0.2558 -0.0685
11 18 2 -6.1908 -0.1186
11 18 5 -22.6303 0.0419
11 18 8 -3.7169 0.2052
11 18 11 -3.4946 0.0257
11 18 14 4.7990 -0.0643
11 18 17 4.5742 0.1262
11 18 20 1.8989 0.0975
11 18 23 -4.0258 -0.0052
11 18 26 0.7564 0.0678
11 19 -26 3.7937 0.1683
11 19 -23 2.7836 0.1090
11 19 -20 4.4740 0.0803
11 19 -17 0.6707 0.0914
11 19 -14 2.2759 0.1539
11 19 -11 1.7037 0.1988
11 19 -8 2.1850 0.0713
11 19 -5 -3.3245 0.1216
11 19 -2 -10.6839 -0.0439
11 19 1 -3.5148 -0.0902
11 19 4 -3.2636 -0.0211
11 19 7 -2.0151 -0.0011
11 19 10 -6.8751 0.0313
11 19 13 3.2399 0.0121
11 19 16 3.0827 0.0104
11 19 19 -3.5547 0.1017
11 19 22 6.9889 0.1626
11 19 25 2.2133 0.1054
11 20 -24 -6.3216 0.0278
11 20 -21 2.4866 0.0286
11 20 -18 -6.3252 -0.0066
11 20 -15 -3.3210 0.0709
11 20 -12 -2.0521 0.0329
11 20 -9 1.2495 -0.1001
11 20 -6 3.5074 -0.1121
11 20 -3 -0.7477 -0.2615
11 20 0 0.0220 -0.2525
11 20 3 -2.1609 -0.1439
11 20 6 -6.1326 -0.1654
11 20 9 -1.8389 -0.1179
11 20 12 -7.0520 -0.1177
11 20 15 0.5374 -0.1196
11 20 18 0.4307 -0.0900
11 20 21 -8.3805 -0.0211
11 20 24 3.1417 -0.0927
11 21 -25 -1.8393 -0.2460
11 21 -22 -4.7792 0.0344
11 21 -19 -1.4541 0.0934
11 21 -16 -0.6023 0.2927
11 21 -13 -2.2780 0.2845
11 21 -10 -2.1349 0.0697
11 21 -7 -3.5486 -0.0106
11 21 -4 -2.5231 0.1200
11 21 -1 -1.2202 0.3154
11 21 2 9.8155 0.1087
11 21 5 0.6263 -0.2277
11 21 8 6.2344 -0.2589
11 21 11 5.4395 -0.1217
11 21 14 -3.8495 0.0164
11 21 17 5.1648 0.0056
11 21 20 -0.7218 -0.0220
11 21 23 -0.3005 0.0673
11 22 -23 -4.1333 -0.0335
11 22 -20 1.5023 0.0248
11 22 -17 0.2613 -0.1060
11 22 -14 2.8046 -0.2370
11 22 -11 -2.1723 -0.0257
11 22 -8 1.9689 0.2495
11 22 -5 5.3188 0.1152
11 22 -2 0.4061 0.0162
11 22 1 5.7405 0.0780
11 22 4 5.1308 0.1683
11 22 7 -0.9374 -0.0292
11 22 10 -1.9378 -0.2126
11 22 13 -0.5569 -0.2355
11 22 16 -0.4274 -0.0856
11 22 19 -1.8307 -0.1006
11 22 22 1.5018 -0.2060
11 22 25 1.2267 -0.4291
11 23 -24 9.4301 -0.1073
11 23 -21 0.6925 -0.1105
11 23 -18 3.8030 -0.1071
11 23 -15 0.4012 0.0223
11 23 -12 1.4388 0.1555
11 23 -9 -2.6291 -0.0256
11 23 -6 -3.1298 -0.1107
11 23 -3 -0.5642 0.0704
11 23 0 -3.1450 0.3087
11 23 3 0.8413 0.2808
11 23 6 3.0159 -0.0095
11 23 9 0.2261 -0.0616
11 23 12 4.3768 0.1311
11 23 15 1.8192 0.1528
11 23 18 2.5970 0.0222
11 23 21 4.5655 -0.0943
11 23 24 -5.3733 0.0885
11 24 -22 3.1312 -0.0133
11 24 -19 1.6082 -0.0011
11 24 -16 0.5657 -0.1240
11 24 -13 2.7085 -0.2657
11 24 -10 4.4040 -0.3097
11 24 -7 -2.3761 -0.1505
11 24 -4 3.1643 0.0687
11 24 -1 2.3001 -0.0377
11 24 2 6.0926 -0.2079
11 24 5 -0.6644 -0.1616
11 24 8 7.0837 0.2268
11 24 11 -5.8122 0.3100
11 24 14 -3.5551 0.0810
11 24 17 1.4086 -0.1005
11 24 20 -0.6883 -0.0623
11 24 23 4.4922 0.0890
11 25 -23 -3.4183 0.0818
11 25 -20 4.3063 -0.0746
11 25 -17 -2.3182 -0.1263
11 25 -14 2.0930 -0.0489
11 25 -11 2.0200 0.0129
11 25 -8 -1.8999 -0.0369
11 25 -5 0.3640 0.0121
11 25 -2 -6.0224 -0.0943
11 25 1 -8.8835 -0.1052
11 25 4 -6.3838 0.0622
11 25 7 -18.2156 0.0732
11 25 10 -4.2626 -0.0076
11 25 13 1.0152 0.0916
11 25 16 1.6186 0.1555
11 25 19 -2.9260 0.0992
11 25 22 -2.9606 0.0884
11 26 -21 0.1560 0.0895
11 26 -18 -2.5930 0.0358
11 26 -15 -8.3047 -0.0706
11 26 -12 -7.5469 -0.0877
11 26 -9 -1.2628 -0.0139
11 26 -6 2.2684 0.0291
11 26 -3 -3.4789 -0.2954
11 26 0 2.0436 -0.3797
11 26 3 1.7005 -0.1062
11 26 6 5.0432 -0.0124
11 26 9 2.8799 0.0056
11 26 12 -5.8307 -0.0706
11 26 15 -4.4060 -0.0756
11 26 18 -0.4617 0.0897
11 26 21 2.1976 0.0673
11 27 -22 -2.3085 0.1205
11 27 -19 -1.4178 -0.0764
11 27 -16 0.6890 0.0099
11 27 -13 4.3795 0.2026
11 27 -10 -1.3893 0.2675
11 27 -7 -3.4008 0.1348
11 27 -4 0.9610 -0.1184
11 27 -1 3.4905 -0.0892
11 27 2 -2.2909 0.0966
11 27 5 -2.6039 0.0729
11 27 8 0.9032 0.0002
11 27 11 2.2634 -0.0664
11 27 14 -1.9672 -0.0931
11 27 17 3.8438 0.0309
11 27 20 1.4879 0.0799
11 27 23 4.2395 0.2062
11 28 -23 -1.1281 0.0425
11 28 -20 4.4765 0.0203
11 28 -17 -2.7102 0.1491
11 28 -14 12.3924 0.1137
11 28 -11 -0.4038 0.0828
11 28 -8 -3.2855 0.0783
11 28 -5 -4.6918 0.0470
11 28 -2 0.9010 0.1759
11 28 1 -3.4825 0.0326
11 28 4 5.9458 -0.0574
11 28 7 3.2571 -0.0876
11 28 10 2.9194 -0.1077
11 28 13 0.8075 -0.1704
11 28 16 -0.7200 -0.1489
11 28 19 -0.5153 -0.0431
11 28 22 -5.6809 -0.0829
11 29 -21 -15.7127 -0.0770
11 29 -18 -2.5742 0.0748
11 29 -15 -7.2416 -0.0390
11 29 -12 -5.5869 -0.0258
11 29 -9 -0.0376 0.0312
11 29 -6 4.2396 0.1739
11 29 -3 1.6925 0.3304
11 29 0 0.2530 0.1801
11 29 3 3.2379 0.1358
11 29 6 4.5534 0.1905
11 29 9 -7.6263 0.0980
11 29 12 2.1691 0.0572
11 29 15 -2.7484 -0.0357
11 29 18 -1.3475 -0.0224
11 29 21 0.9427 -0.0158
11 30 -22 9.2122 -0.1158
11 30 -19 1.3525 0.0256
11 30 -16 0.0987 -0.0900
11 30 -13 3.4263 0.1002
11 30 -10 7.9549 -0.0402
11 30 -7 -3.6666 -0.1739
11 30 -4 -0.7582 -0.0217
11 30 -1 -4.3897 0.1133
11 30 2 1.8868 0.0814
11 30 5 -4.7989 -0.0900
11 30 8 0.4669 -0.0960
11 30 11 -0.0519 0.1653
11 30 14 -4.3062 0.0912
11 30 17 1.6312 -0.0700
11 30 20 4.7072 -0.1122
11 31 -20 6.4270 -0.1121
11 31 -17 1.7393 -0.0393
11 31 -14 6.6481 0.0086
11 31 -11 -1.7119 -0.1206
11 31 -8 -0.4347 -0.2010
11 31 -5 2.4809 0.1002
11 31 -2 -1.6290 0.2101
11 31 1 -0.4322 0.0489
11 31 4 -2.8867 -0.0430
11 31 7 2.1844 0.0298
11 31 10 2.1016 0.1929
11 31 13 0.0003 0.2026
11 31 16 -0.3125 0.0528
11 31 19 1.1133 -0.0340
11 32 -21 -5.1894 0.1977
11 32 -18 -1.8975 -0.1305
11 32 -15 -0.5414 -0.0541
11 32 -12 -1.2635 -0.0991
11 32 -9 0.4593 -0.1456
11 32 -6 -0.5780 -0.1236
11 32 -3 -4.9560 -0.1690
11 32 0 -3.2825 -0.0991
11 32 3 1.0101 -0.1284
11 32 6 0.1732 -0.1826
11 32 9 -1.5763 -0.0264
11 32 12 -2.8919 0.1597
11 32 15 -3.0279 0.0504
11 32 18 -1.7844 -0.1299
11 32 21 1.1318 -0.1270
11 33 -19 2.3518 0.0220
11 33 -16 0.5877 0.0133
11 33 -13 -4.4853 -0.0063
11 33 -10 1.2658 0.1756
11 33 -7 1.6892 0.1042
11 33 -4 1.7183 -0.1564
11 33 -1 3.4910 -0.1761
11 33 2 -0.2885 -0.0499
11 33 5 -1.8689 0.0561
11 33 8 3.1680 -0.0094
11 33 11 -3.7889 -0.1673
11 33 14 1.4074 -0.0510
11 33 17 -4.4006 0.0624
11 33 20 0.8576 0.1000
11 34 -20 -2.1961 -0.2249
11 34 -17 -0.1899 -0.0119
11 34 -14 5.0994 -0.0728
11 34 -11 3.6923 0.1057
11 34 -8 -9.6119 0.1649
11 34 -5 1.9133 -0.0830
11 34 -2 -7.0258 -0.2181
11 34 1 -1.6303 -0.1178
11 34 4 2.5439 0.1110
11 34 7 0.9671 0.0181
11 34 10 0.9487 -0.2124
11 34 13 3.8162 -0.1649
11 34 16 6.4106 -0.0969
11 34 19 7.0966 -0.0405
11 35 -18 2.2133 0.1630
11 35 -15 -4.1445 -0.0700
11 35 -12 5.3647 0.0523
11 35 -9 1.9170 0.2507
11 35 -6 0.3673 0.0988
11 35 -3 -1.9763 0.0208
11 35 0 1.3034 0.1028
11 35 3 2.0585 0.2469
11 35 6 -0.1063 0.2269
11 35 9 2.0704 -0.0617
11 35 12 2.4556 -0.1755
11 35 15 -0.0939 0.0077
11 35 18 1.2031 0.1807
11 36 -19 -3.5399 0.0764
11 36 -16 -2.7015 -0.0270
11 36 -13 1.1138 0.0480
11 36 -10 -2.9990 -0.0781
11 36 -7 2.0053 -0.0630
11 36 -4 -6.2637 0.0044
11 36 -1 -0.6130 0.0261
11 36 2 4.4768 -0.0664
11 36 5 -3.3833 -0.0266
11 36 8 0.3352 -0.0455
11 36 11 -0.8708 -0.0202
11 36 14 -2.0218 0.0166
11 36 17 -0.1996 0.0663
11 37 -17 -1.0068 -0.1049
11 37 -14 -3.6218 0.0736
11 37 -11 -0.2845 -0.1421
11 37 -8 2.4437 -0.0762
11 37 -5 -1.7116 0.1449
11 37 -2 -1.6127 0.1169
11 37 1 -3.7974 -0.0300
11 37 4 2.4171 0.0110
11 37 7 1.1707 0.0392
11 37 10 0.3376 0.1220
11 37 13 2.7442 0.0401
11 37 16 -2.5791 0.0098
11 38 -15 5.6024 0.0890
11 38 -12 -3.6372 -0.0357
11 38 -9 -7.5554 -0.1362
11 38 -6 0.6515 -0.0330
11 38 -3 1.4863 0.0386
11 38 0 -0.7820 0.0239
11 38 3 -4.2250 -0.1968
11 38 6 -3.2694 -0.1780
11 38 9 -1.1137 0.0595
11 38 12 -1.6523 0.1142
11 38 15 -3.2988 0.0129
11 39 -16 -5.8987 0.0122
11 39 -13 -2.0185 0.0474
11 39 -10 2.3966 -0.0195
11 39 -7 4.4071 0.0805
11 39 -4 6.3684 0.1479
11 39 -1 -6.5169 0.0984
11 39 2 -2.0582 -0.0404
11 39 5 11.3870 -0.0636
11 39 8 4.3703 0.1126
11 39 11 -2.8803 0.1223
11 39 14 -7.1873 0.0647
11 39 17 6.0268 0.0337
11 40 -14 4.1297 -0.0359
11 40 -11 11.5645 -0.0192
11 40 -8 7.4106 0.0135
11 40 -5 -4.4702 -0.0804
11 40 -2 -2.3439 -0.0390
11 40 1 3.2842 0.0534
11 40 4 -10.1818 -0.0327
11 40 7 -2.2394 0.0594
11 40 10 -4.3491 0.0653
11 40 13 3.3550 0.0718
11 40 16 2.6818 0.0082
11 41 -15 -1.7116 -0.0842
11 41 -12 -7.8425 0.1502
11 41 -9 -4.6496 0.1406
11 41 -6 0.8983 0.0890
11 41 -3 2.2964 -0.0536
11 41 0 -3.2593 -0.0432
11 41 3 4.0824 0.0784
11 41 6 -5.4909 0.2014
11 41 9 4.8751 0.0518
11 41 12 4.9496 -0.0903
11 41 15 7.2284 -0.0555
11 42 -13 6.3097 -0.0724
11 42 -10 2.5882 0.0203
11 42 -7 0.1791 -0.0169
11 42 -4 -3.5444 -0.1230
11 42 -1 3.1949 -0.0443
11 42 2 -3.9073 0.0985
11 42 5 4.1594 0.0448
11 42 8 -5.8097 -0.0868
11 42 11 -3.4670 -0.0796
11 42 14 -5.2294 -0.0384
11 43 -11 2.1734 0.1631
11 43 -8 0.2539 0.0137
11 43 -5 0.9450 -0.0980
11 43 -2 3.2895 -0.0003
11 43 1 1.8831 0.0964
11 43 4 -9.1430 0.0002
11 43 7 6.6413 -0.0670
11 43 10 1.6898 -0.0782
11 43 13 1.7824 0.2060
11 44 -12 -10.1530 -0.0913
11 44 -9 -8.4386 0.0122
11 44 -6 -2.8483 -0.0343
11 44 -3 -1.3682 0.0259
11 44 0 -8.2967 0.0202
11 44 3 -5.8572 -0.0541
11 44 6 -2.3677 -0.0632
11 44 9 1.3703 -0.0888
11 44 12 0.7747 -0.0562
11 45 -10 11.7480 0.2324
11 45 -7 1.1787 -0.1056
11 45 -4 7.2402 0.0898
11 45 -1 4.9494 0.1278
11 45 2 4.3049 0.0206
11 45 5 3.6079 0.0054
11 45 8 -0.6524 0.0184
11 45 11 -5.0884 -0.2119
11 46 -8 6.7972 -0.1274
11 46 -5 0.2428 0.1044
11 46 -2 0.5095 -0.0253
11 46 1 4.5739 -0.0543
11 46 4 -2.1777 0.0104
11 46 7 2.5221 0.1248
11 46 10 -4.7976 0.3304
11 47 -6 -0.2001 -0.0038
11 47 -3 3.0489 -0.0707
11 47 0 -6.8852 -0.1553
11 47 3 -6.7819 -0.0562
11 47 6 -3.5796 0.0144
11 48 -4 0.0296 0.1590
11 48 -1 4.9479 -0.0247
11 48 2 2.3167 0.1129
11 48 5 -2.6498 0.0944
11 49 -2 -1.4748 -0.2895
11 49 1 2.6065 -0.1849
12 1 -28 -3.0215 0.0786
12 1 -25 1.4236 -0.0244
12 1 -22 3.4830 -0.6772
12 1 -19 -1.1341 -0.6526
12 1 -16 -1.6691 -0.9115
12 1 -13 6.8037 -0.6129
12 1 -10 15.5731 -0.1888
12 1 -7 13.7904 -1.4817
12 1 -4 46.8333 -1.5474
12 1 -1 -17.0506 -0.0817
12 1 2 19.4112 0.8926
12 1 5 17.8917 1.8941
12 1 8 12.0870 0.3313
12 1 11 23.8799 -0.4975
12 1 14 -9.2873 0.5633
12 1 17 -0.3296 1.3449
12 1 20 -8.2063 0.3867
12 1 23 -8.5740 -0.2644
12 1 26 -1.0668 -0.3566
12 2 -26 0.7139 -0.1703
12 2 -23 -0.6236 -0.0503
12 2 -20 -3.9110 0.3094
12 2 -17 -3.1670 0.5313
12 2 -14 -3.5846 0.4019
12 2 -11 12.8223 0.0077
12 2 -8 -9.7851 0.0019
12 2 -5 -38.9823 1.4634
12 2 -2 -46.2224 0.9401
12 2 1 11.7317 0.0479
12 2 4 -12.2249 -0.3892
12 2 7 -10.4446 -0.1733
12 2 10 -4.7944 0.3468
12 2 13 -10.0191 0.3133
12 2 16 -0.5119 -0.4511
12 2 19 4.9378 -0.1691
12 2 22 -1.7733 0.1837
12 2 25 6.8290 0.0613
12 2 28 2.4725 -0.0027
12 3 -27 0.5804 0.0200
12 3 -24 -0.9948 0.0939
12 3 -21 5.1616 0.0489
12 3 -18 -1.2920 -0.4055
12 3 -15 -2.9228 -0.3207
12 3 -12 -0.1839 0.2241
12 3 -9 -6.6857 0.6156
12 3 -6 -3.1158 0.3611
12 3 -3 78.0121 -0.3401
12 3 0 10.1862 -0.1392
12 3 3 -14.0772 0.4807
12 3 6 5.2143 0.5170
12 3 9 16.9153 0.4163
12 3 12 5.4795 0.2314
12 3 15 -1.0779 0.0358
12 3 18 5.7831 0.0990
12 3 21 -3.4160 -0.0756
12 3 24 0.0608 0.0827
12 3 27 7.2113 0.1364
12 4 -28 3.8425 -0.0416
12 4 -25 1.7396 -0.2047
12 4 -22 7.9839 -0.0615
12 4 -19 1.7501 0.4849
12 4 -16 3.8521 0.5888
12 4 -13 -4.3133 -0.1515
12 4 -10 10.5491 -0.2271
12 4 -7 -2.4582 0.2600
12 4 -4 -9.1700 0.6501
12 4 -1 -38.8484 -0.0226
12 4 2 -1.3618 -0.0076
12 4 5 -32.6966 0.3540
12 4 8 -18.2814 0.3759
12 4 11 -8.0289 -0.2850
12 4 14 -5.1553 -0.3505
12 4 17 3.7686 0.2240
12 4 20 5.4524 0.3320
12 4 23 0.1586 -0.0737
12 4 26 1.5614 -0.2946
12 5 -26 2.4077 0.1207
12 5 -23 5.0683 -0.0237
12 5 -20 -10.4037 -0.1814
12 5 -17 1.4950 -0.1177
12 5 -14 -1.7590 -0.0866
12 5 -11 -0.3953 -0.3519
12 5 -8 -4.5637 -0.8108
12 5 -5 19.9127 -0.5915
12 5 -2 25.6238 -0.1502
12 5 1 28.3809 0.0181
12 5 4 9.0089 -0.7138
12 5 7 7.3606 -0.6768
12 5 10 9.5661 0.3422
12 5 13 -2.4699 0.5349
12 5 16 -4.1107 0.1288
12 5 19 -3.6552 -0.1549
12 5 22 -5.1047 0.0095
12 5 25 2.1732 0.2637
12 5 28 -0.4811 0.2841
12 6 -27 3.9349 0.0688
12 6 -24 1.9984 0.0833
12 6 -21 -0.1408 0.0835
12 6 -18 4.8659 0.1983
12 6 -15 3.8593 0.3729
12 6 -12 -1.8105 0.7444
12 6 -9 7.4358 1.0205
12 6 -6 -8.8271 0.7765
12 6 -3 -16.6487 0.4267
12 6 0 17.9512 0.3062
12 6 3 27.3296 0.6081
12 6 6 -2.2369 0.7217
12 6 9 1.5084 0.0955
12 6 12 0.8913 -0.5756
12 6 15 -9.4822 -0.3901
12 6 18 -0.4698 0.0271
12 6 21 0.6763 0.1194
12 6 24 -1.4426 -0.1049
12 6 27 2.4183 -0.2772
12 7 -28 -6.9711 0.1173
12 7 -25 0.7619 -0.0475
12 7 -22 -8.1139 -0.1575
12 7 -19 -5.8270 0.0164
12 7 -16 -4.4098 0.0548
12 7 -13 -7.6227 -0.3506
12 7 -10 -0.0930 -0.4890
12 7 -7 3.1217 -0.5989
12 7 -4 4.0318 -0.2280
12 7 -1 49.1212 -0.1831
12 7 2 16.6352 -0.4587
12 7 5 4.9838 -0.5103
12 7 8 1.9136 -0.2030
12 7 11 10.7272 0.1283
12 7 14 6.3546 0.1284
12 7 17 -1.2487 0.0062
12 7 20 6.5185 -0.0899
12 7 23 -0.3094 -0.1065
12 7 26 0.3890 -0.0185
12 8 -26 1.4865 -0.1116
12 8 -23 1.7987 -0.0089
12 8 -20 2.9004 0.0245
12 8 -17 4.6496 0.0310
12 8 -14 -5.5883 -0.0094
12 8 -11 8.4508 0.1284
12 8 -8 1.7325 0.1866
12 8 -5 -26.9676 0.2536
12 8 -2 4.1774 0.1224
12 8 1 -26.6405 -0.0718
12 8 4 21.4631 -0.2334
12 8 7 10.7273 -0.2459
12 8 10 -3.0783 -0.0256
12 8 13 2.5935 0.0213
12 8 16 -7.7121 -0.1362
12 8 19 2.8517 -0.1057
12 8 22 0.6550 0.0052
12 8 25 -3.0018 0.0633
12 8 28 2.2090 -0.0620
12 9 -27 2.3883 0.0344
12 9 -24 -3.8196 0.1372
12 9 -21 3.0875 0.0724
12 9 -18 -1.7204 0.1279
12 9 -15 -3.1142 0.1053
12 9 -12 -5.7148 0.1385
12 9 -9 1.5629 0.0488
12 9 -6 -9.8772 -0.3607
12 9 -3 0.6990 -0.3404
12 9 0 24.8213 0.0941
12 9 3 -3.9267 0.0385
12 9 6 -7.6804 -0.2838
12 9 9 -9.7923 -0.5371
12 9 12 2.6781 -0.1999
12 9 15 3.3931 0.1233
12 9 18 0.0327 0.0273
12 9 21 -1.7936 -0.1784
12 9 24 1.0540 -0.1540
12 9 27 2.2389 0.0510
12 10 -25 0.3086 -0.0932
12 10 -22 7.1216 -0.0696
12 10 -19 -1.9477 -0.1424
12 10 -16 -1.2212 -0.2163
12 10 -13 3.9644 -0.2369
12 10 -10 9.0916 -0.1697
12 10 -7 7.8267 -0.1697
12 10 -4 5.0788 -0.1834
12 10 -1 4.0072 -0.2713
12 10 2 -4.3375 -0.1457
12 10 5 2.5731 0.0843
12 10 8 -5.5687 0.0771
12 10 11 1.2110 -0.1007
12 10 14 -2.1705 -0.0873
12 10 17 -4.3957 0.0523
12 10 20 3.0564 0.1866
12 10 23 -0.1080 0.0597
12 10 26 -1.8223 -0.0488
12 11 -26 -0.5984 -0.0156
12 11 -23 2.4916 -0.0612
12 11 -20 -6.6378 -0.0516
12 11 -17 0.2762 -0.1577
12 11 -14 -0.4912 -0.2072
12 11 -11 0.8097 -0.1352
12 11 -8 4.4753 -0.0083
12 11 -5 5.0996 -0.0251
12 11 -2 -4.3944 -0.1901
12 11 1 -0.1665 0.0331
12 11 4 -6.4481 0.1771
12 11 7 -5.3964 0.0920
12 11 10 -6.0971 0.1184
12 11 13 0.6212 0.0766
12 11 16 3.5989 0.1243
12 11 19 -1.6200 0.0936
12 11 22 4.5244 0.0635
12 11 25 -0.2650 -0.0266
12 12 -27 -5.8711 -0.1386
12 12 -24 -1.2190 -0.0321
12 12 -21 -0.2219 0.0857
12 12 -18 -1.6184 0.0582
12 12 -15 4.4812 0.0407
12 12 -12 4.0839 0.1548
12 12 -9 0.1560 0.4634
12 12 -6 -7.3781 0.4993
12 12 -3 -8.5594 0.2730
12 12 0 17.1495 0.2164
12 12 3 5.1131 0.2734
12 12 6 6.7641 0.3721
12 12 9 3.9393 0.2186
12 12 12 8.1027 -0.1314
12 12 15 0.9330 -0.1237
12 12 18 -2.9207 -0.0750
12 12 21 -0.1264 0.0120
12 12 24 1.4884 -0.0351
12 12 27 -2.8041 -0.0856
12 13 -25 -0.3373 0.0231
12 13 -22 2.2671 -0.0911
12 13 -19 -6.2049 -0.1247
12 13 -16 1.4061 0.1182
12 13 -13 -0.0709 0.0628
12 13 -10 -2.5332 -0.3232
12 13 -7 2.0390 -0.4302
12 13 -4 13.0334 -0.0298
12 13 -1 14.3408 0.1098
12 13 2 6.5966 0.0443
12 13 5 10.5428 -0.0667
12 13 8 12.0579 0.0700
12 13 11 3.4293 0.2171
12 13 14 7.4160 0.2386
12 13 17 2.2585 0.1219
12 13 20 1.8273 0.0842
12 13 23 1.9413 0.0666
12 13 26 -5.6834 -0.0236
12 14 -26 -7.3612 0.0524
12 14 -23 0.3019 0.0975
12 14 -20 -0.5773 0.0131
12 14 -17 -5.4270 0.0397
12 14 -14 -5.0424 0.0214
12 14 -11 -4.3126 0.2310
12 14 -8 1.1236 0.3104
12 14 -5 -3.1392 0.1226
12 14 -2 -8.1707 0.0114
12 14 1 -2.1535 0.2024
12 14 4 -6.4423 0.0905
12 14 7 2.6855 0.2207
12 14 10 -8.5538 0.0754
12 14 13 4.0150 -0.1085
12 14 16 7.5119 -0.1210
12 14 19 1.0347 -0.0242
12 14 22 -6.0909 0.0241
12 14 25 0.6383 0.0247
12 15 -24 -3.0150 0.0439
12 15 -21 -3.8127 -0.0019
12 15 -18 2.0062 0.1473
12 15 -15 0.0101 0.0998
12 15 -12 4.7604 -0.2085
12 15 -9 -1.1934 -0.3931
12 15 -6 -1.2030 -0.0706
12 15 -3 -10.1583 0.2719
12 15 0 9.1660 -0.1867
12 15 3 0.5757 -0.5895
12 15 6 1.2713 -0.2080
12 15 9 1.9581 0.1791
12 15 12 -3.1192 0.1911
12 15 15 -3.4975 -0.1507
12 15 18 -5.3978 -0.1534
12 15 21 5.2730 0.0569
12 15 24 4.5257 0.1154
12 16 -25 3.3969 0.1040
12 16 -22 5.7703 0.1032
12 16 -19 -5.9447 0.0404
12 16 -16 0.0085 0.1226
12 16 -13 -0.1142 0.2735
12 16 -10 1.4612 0.2969
12 16 -7 -0.6320 -0.0570
12 16 -4 4.7669 -0.1597
12 16 -1 -1.5985 -0.0236
12 16 2 -14.1020 0.2855
12 16 5 -14.6158 -0.1082
12 16 8 -3.1117 -0.3809
12 16 11 -12.2523 -0.2144
12 16 14 9.2186 0.1055
12 16 17 6.6062 0.0801
12 16 20 -3.8593 -0.0423
12 16 23 -1.4572 -0.0455
12 16 26 -0.9590 0.0964
12 17 -26 -2.7772 -0.1430
12 17 -23 1.4335 -0.0637
12 17 -20 0.5101 0.0238
12 17 -17 0.2034 0.0347
12 17 -14 3.6229 0.0005
12 17 -11 -5.5290 -0.0739
12 17 -8 6.8173 -0.0851
12 17 -5 0.5017 -0.0593
12 17 -2 -0.2171 0.0100
12 17 1 -0.1364 -0.0705
12 17 4 -2.5256 -0.1949
12 17 7 -0.7007 -0.2155
12 17 10 0.8106 -0.1261
12 17 13 0.6436 -0.0230
12 17 16 3.7846 -0.0457
12 17 19 -3.6951 -0.0599
12 17 22 1.8933 0.0038
12 17 25 4.1842 -0.0302
12 18 -24 -8.8939 -0.1186
12 18 -21 -0.6067 -0.0634
12 18 -18 -2.1079 -0.2514
12 18 -15 0.4935 -0.1670
12 18 -12 0.4919 0.0616
12 18 -9 -3.3711 0.2362
12 18 -6 4.5485 0.1072
12 18 -3 0.1763 -0.1718
12 18 0 6.5717 0.0952
12 18 3 1.9749 0.2859
12 18 6 3.0199 0.1518
12 18 9 2.7763 -0.0113
12 18 12 -2.9832 -0.0710
12 18 15 -0.4820 -0.1102
12 18 18 3.6672 -0.1026
12 18 21 -7.1541 -0.0651
12 18 24 -1.7270 -0.0396
12 19 -25 1.5725 -0.1004
12 19 -22 -1.6783 0.0360
12 19 -19 1.6897 0.1429
12 19 -16 0.2658 0.2240
12 19 -13 -3.0820 0.0374
12 19 -10 -2.0212 -0.1205
12 19 -7 -0.5398 -0.0066
12 19 -4 3.3952 0.0290
12 19 -1 3.3804 0.1275
12 19 2 9.5071 -0.1320
12 19 5 1.1368 -0.1986
12 19 8 3.7245 -0.1327
12 19 11 6.8826 -0.0700
12 19 14 2.6044 -0.0355
12 19 17 6.8442 -0.0208
12 19 20 3.5002 -0.0775
12 19 23 -1.1765 0.0332
12 20 -23 -1.1384 0.0239
12 20 -20 2.8551 -0.0719
12 20 -17 2.5792 -0.1626
12 20 -14 1.7840 -0.2557
12 20 -11 7.4665 -0.0488
12 20 -8 3.5662 0.1838
12 20 -5 2.6459 0.1126
12 20 -2 -3.4000 -0.0343
12 20 1 -1.9035 0.1497
12 20 4 -6.7747 0.3987
12 20 7 1.0577 0.2519
12 20 10 -7.4643 0.0000
12 20 13 -0.8948 -0.0056
12 20 16 -1.6352 0.0973
12 20 19 -3.3221 0.0418
12 20 22 2.7573 -0.1082
12 20 25 -0.1514 -0.2053
12 21 -24 1.8779 0.1080
12 21 -21 5.5163 -0.0980
12 21 -18 -0.0048 -0.0822
12 21 -15 -3.0780 -0.0099
12 21 -12 -0.1535 0.0191
12 21 -9 -2.0956 -0.1241
12 21 -6 -3.0565 -0.1672
12 21 -3 -3.8369 -0.2120
12 21 0 2.3833 -0.1330
12 21 3 0.0816 -0.0132
12 21 6 -7.7004 0.1530
12 21 9 -0.2632 0.0844
12 21 12 1.7448 0.0905
12 21 15 3.3922 0.2008
12 21 18 3.9763 0.1761
12 21 21 0.8900 0.1221
12 21 24 -1.1064 0.1718
12 22 -22 2.1313 -0.0436
12 22 -19 0.6283 0.0509
12 22 -16 -4.4642 0.1213
12 22 -13 0.8718 0.0138
12 22 -10 2.2217 -0.1303
12 22 -7 -1.7374 0.0140
12 22 -4 -3.0893 0.1629
12 22 -1 -5.8109 -0.1203
12 22 2 -0.8165 -0.2109
12 22 5 -5.4058 -0.1520
12 22 8 1.8594 0.1135
12 22 11 -8.6242 0.0973
12 22 14 -4.0121 -0.0357
12 22 17 2.8127 -0.0734
12 22 20 -3.2140 0.0937
12 22 23 2.7911 0.1310
12 23 -23 -8.1211 0.1115
12 23 -20 -1.8538 0.2093
12 23 -17 -4.7529 0.1576
12 23 -14 -2.0167 0.0117
12 23 -11 -3.1432 -0.0424
12 23 -8 0.0758 0.0769
12 23 -5 0.2442 0.0828
12 23 -2 -7.0108 -0.2005
12 23 1 -3.8512 -0.3048
12 23 4 0.9544 -0.1858
12 23 7 -8.6708 -0.0549
12 23 10 2.2298 -0.2183
12 23 13 -4.4204 -0.2038
12 23 16 1.4829 0.0331
12 23 19 -3.3315 0.0886
12 23 22 -2.3595 -0.0315
12 24 -24 5.0806 -0.3688
12 24 -21 -1.3161 -0.0446
12 24 -18 -0.3458 -0.1562
12 24 -15 -3.3271 0.0001
12 24 -12 -1.1011 0.1597
12 24 -9 -1.0091 0.0891
12 24 -6 -1.2431 -0.0276
12 24 -3 -1.5932 0.0254
12 24 0 4.8327 0.2146
12 24 3 -0.7391 0.2744
12 24 6 -0.1341 0.0381
12 24 9 2.2138 0.0117
12 24 12 -1.3759 0.0020
12 24 15 -4.8089 -0.0118
12 24 18 1.7659 0.0201
12 24 21 2.9557 0.0448
12 24 24 -3.2890 0.1562
12 25 -22 -6.6272 0.0852
12 25 -19 -0.8654 0.0481
12 25 -16 4.8901 0.1120
12 25 -13 8.0319 0.1222
12 25 -10 -1.8588 0.1202
12 25 -7 -1.5029 0.1453
12 25 -4 5.1029 0.1435
12 25 -1 1.7592 0.1671
12 25 2 3.6372 0.0150
12 25 5 9.3055 -0.1294
12 25 8 7.0865 0.0929
12 25 11 1.1589 0.0373
12 25 14 -1.6033 -0.1470
12 25 17 2.4400 -0.1675
12 25 20 -0.0432 -0.0619
12 25 23 3.7808 0.0183
12 26 -23 0.2744 0.2236
12 26 -20 2.7119 -0.0805
12 26 -17 0.3480 -0.0396
12 26 -14 0.7432 -0.0303
12 26 -11 4.7270 -0.0156
12 26 -8 -1.5241 -0.1659
12 26 -5 1.8025 0.0333
12 26 -2 -1.5305 0.3082
12 26 1 -2.7870 0.1957
12 26 4 3.6374 0.0294
12 26 7 -5.8407 -0.0132
12 26 10 -0.5669 0.1170
12 26 13 1.3676 0.1542
12 26 16 -1.4917 -0.0158
12 26 19 -1.6547 -0.1618
12 26 22 -5.5605 -0.1144
12 27 -21 -3.4588 -0.1074
12 27 -18 -3.3612 -0.0642
12 27 -15 -4.3092 -0.1029
12 27 -12 -4.4166 -0.1364
12 27 -9 -2.0431 -0.2039
12 27 -6 3.3460 -0.0722
12 27 -3 -1.4883 0.0203
12 27 0 1.3243 -0.0195
12 27 3 -1.7248 -0.0443
12 27 6 4.4948 -0.0645
12 27 9 -1.2576 0.0216
12 27 12 -0.9441 0.1451
12 27 15 -4.1068 0.0793
12 27 18 -1.4767 -0.0583
12 27 21 0.4508 -0.0330
12 28 -22 6.1353 -0.0041
12 28 -19 4.0298 -0.1432
12 28 -16 3.1815 -0.2024
12 28 -13 8.0204 0.1013
12 28 -10 2.0691 0.0979
12 28 -7 -1.9267 -0.1033
12 28 -4 -0.3319 -0.2212
12 28 -1 -2.1677 -0.0648
12 28 2 -1.8926 0.1903
12 28 5 -6.8151 0.0279
12 28 8 -2.4497 -0.1293
12 28 11 -1.1153 0.0260
12 28 14 -4.5618 0.0770
12 28 17 5.5837 0.0704
12 28 20 5.9110 -0.0521
12 29 -20 9.8730 0.0464
12 29 -17 -1.8986 0.0942
12 29 -14 6.7402 0.0833
12 29 -11 -2.2920 -0.0212
12 29 -8 -1.5472 -0.0010
12 29 -5 -3.6603 -0.0401
12 29 -2 0.9746 -0.1077
12 29 1 -4.1945 -0.1815
12 29 4 0.3646 -0.2075
12 29 7 4.9573 -0.1261
12 29 10 4.9646 -0.0134
12 29 13 -2.4112 0.0036
12 29 16 -1.0335 -0.0333
12 29 19 -1.2873 -0.0345
12 29 22 -2.8391 0.0048
12 30 -21 -18.5112 -0.0156
12 30 -18 -4.3867 0.0108
12 30 -15 0.2738 -0.1386
12 30 -12 -5.4679 -0.0755
12 30 -9 -2.5643 0.0880
12 30 -6 0.2459 0.0730
12 30 -3 -0.1338 -0.0747
12 30 0 -1.6502 -0.1433
12 30 3 1.9162 0.0929
12 30 6 -1.6401 0.1274
12 30 9 -7.8154 -0.0378
12 30 12 0.2528 -0.0657
12 30 15 -1.7824 0.0021
12 30 18 -0.9736 0.0923
12 30 21 1.5042 0.0501
12 31 -19 2.2311 0.1561
12 31 -16 -1.3992 -0.0314
12 31 -13 -0.1816 0.0271
12 31 -10 5.0221 0.1956
12 31 -7 -5.1272 0.1551
12 31 -4 4.1740 -0.0552
12 31 -1 1.7602 -0.0875
12 31 2 2.0839 0.0481
12 31 5 -0.7694 0.0892
12 31 8 4.3206 -0.0292
12 31 11 1.6652 -0.2122
12 31 14 -1.1495 -0.0967
12 31 17 2.0018 0.0022
12 31 20 1.1548 0.0270
12 32 -20 -1.8494 -0.0616
12 32 -17 0.6312 -0.0138
12 32 -14 1.5568 -0.0507
12 32 -11 5.3613 0.0531
12 32 -8 -5.5668 0.0195
12 32 -5 4.0532 0.0961
12 32 -2 -6.0352 0.0115
12 32 1 2.3957 -0.0438
12 32 4 2.4730 0.1335
12 32 7 -2.8199 0.1666
12 32 10 1.5736 0.0201
12 32 13 4.6200 -0.0821
12 32 16 -1.4191 -0.0665
12 32 19 3.6082 0.0425
12 33 -18 -2.2912 0.1043
12 33 -15 -2.5579 0.0672
12 33 -12 3.1869 -0.0422
12 33 -9 1.7043 -0.0927
12 33 -6 -0.7413 0.0860
12 33 -3 -5.1508 0.1056
12 33 0 -0.5881 0.0220
12 33 3 1.7113 -0.0472
12 33 6 3.0331 -0.0345
12 33 9 1.6801 0.0145
12 33 12 -3.2324 0.0443
12 33 15 -0.7207 0.0181
12 33 18 0.5050 -0.0508
12 34 -19 0.8537 -0.2208
12 34 -16 1.7605 0.0081
12 34 -13 -1.4045 -0.0321
12 34 -10 0.7728 -0.1024
12 34 -7 6.9417 -0.0419
12 34 -4 -1.9824 0.1488
12 34 -1 4.7324 0.1470
12 34 2 2.8485 -0.0392
12 34 5 -3.4956 -0.0364
12 34 8 -1.2523 0.1350
12 34 11 -1.9480 0.1479
12 34 14 -2.4004 0.0478
12 34 17 -7.0900 0.0663
12 35 -17 -1.0041 -0.0458
12 35 -14 0.6075 0.1071
12 35 -11 -2.4127 -0.0241
12 35 -8 -5.1126 -0.0758
12 35 -5 -0.9228 -0.0786
12 35 -2 -5.6389 0.0079
12 35 1 -9.8453 0.0129
12 35 4 -1.5335 -0.0209
12 35 7 3.9669 -0.0720
12 35 10 1.0389 0.0311
12 35 13 1.3977 0.1147
12 35 16 -1.5050 0.0479
12 35 19 0.8924 -0.1594
12 36 -18 2.6718 0.4271
12 36 -15 2.3744 -0.0379
12 36 -12 -0.5369 -0.0343
12 36 -9 3.0449 0.0491
12 36 -6 4.1080 -0.0783
12 36 -3 0.2980 -0.0426
12 36 0 -2.0826 -0.0793
12 36 3 0.6331 -0.0899
12 36 6 -0.4992 -0.0500
12 36 9 -3.1170 0.0407
12 36 12 -2.6169 -0.0339
12 36 15 -1.0913 -0.0676
12 36 18 0.4157 0.1769
12 37 -16 -2.1880 -0.2389
12 37 -13 7.8156 0.0112
12 37 -10 1.7400 0.0566
12 37 -7 0.2661 0.0171
12 37 -4 -2.0293 -0.0518
12 37 -1 -4.0902 0.0197
12 37 2 0.2888 0.0366
12 37 5 3.1157 0.0384
12 37 8 1.5509 -0.0099
12 37 11 3.3228 -0.0172
12 37 14 0.9104 0.0242
12 37 17 6.5212 0.0531
12 38 -17 -2.5524 -0.2080
12 38 -14 -2.0282 0.0738
12 38 -11 3.8237 0.1066
12 38 -8 3.7546 0.0309
12 38 -5 -2.4692 -0.0469
12 38 -2 -1.3768 -0.0049
12 38 1 6.2214 0.0970
12 38 4 0.7290 0.1041
12 38 7 -0.9015 -0.0178
12 38 10 -2.2861 -0.0454
12 38 13 5.4952 -0.0223
12 38 16 2.3119 -0.0486
12 39 -15 1.2468 -0.0321
12 39 -12 -8.7879 0.0729
12 39 -9 -8.3400 0.0853
12 39 -6 -4.6163 0.1200
12 39 -3 2.8384 -0.0772
12 39 0 -3.2385 -0.0933
12 39 3 -2.8463 0.0453
12 39 6 -4.6754 0.0153
12 39 9 2.2946 -0.0947
12 39 12 1.0934 -0.0248
12 39 15 3.6937 -0.0786
12 40 -13 6.2362 0.0300
12 40 -10 -2.8715 -0.1048
12 40 -7 1.3197 -0.0250
12 40 -4 0.0276 -0.0611
12 40 -1 2.3743 -0.0000
12 40 2 -3.4048 0.0388
12 40 5 8.3314 -0.0929
12 40 8 0.0244 -0.0295
12 40 11 -0.0459 0.0091
12 40 14 -9.3291 0.0839
12 41 -14 -0.7807 -0.0152
12 41 -11 7.4455 -0.0438
12 41 -8 2.8906 0.0057
12 41 -5 3.3152 0.0360
12 41 -2 0.4811 0.0823
12 41 1 -0.0842 0.0430
12 41 4 -11.9691 -0.1069
12 41 7 3.1141 0.0477
12 41 10 -1.3131 -0.0356
12 41 13 1.2210 0.2029
12 42 -12 -11.7347 -0.0122
12 42 -9 -2.8340 0.0445
12 42 -6 0.3600 0.0304
12 42 -3 1.9980 0.0534
12 42 0 -7.3727 0.0122
12 42 3 1.3098 -0.0791
12 42 6 -0.5448 0.0029
12 42 9 0.6712 0.0499
12 42 12 -2.7333 -0.0060
12 43 -13 7.6275 -0.1063
12 43 -10 12.0319 0.0951
12 43 -7 4.0443 0.0284
12 43 -4 0.1507 0.0911
12 43 -1 7.9054 0.0408
12 43 2 2.9947 0.0307
12 43 5 1.9343 0.1503
12 43 8 -5.5050 0.1371
12 43 11 -4.6627 -0.0807
12 44 -11 1.0473 0.0706
12 44 -8 2.1237 -0.0300
12 44 -5 3.3939 0.0453
12 44 -2 3.3804 -0.0238
12 44 1 0.0510 -0.0669
12 44 4 -5.3097 -0.0282
12 44 7 4.3697 0.0532
12 44 10 -0.9232 0.1650
12 45 -9 -5.0326 0.1747
12 45 -6 -5.2011 -0.0292
12 45 -3 -2.9277 -0.0056
12 45 0 -4.2590 -0.0599
12 45 3 -9.0459 0.0059
12 45 6 -5.0135 0.0305
12 45 9 2.2220 -0.0545
12 46 -7 -0.2396 -0.1275
12 46 -4 5.3819 -0.0189
12 46 -1 5.6779 -0.0470
12 46 2 6.2296 0.0496
12 46 5 0.2494 -0.0687
12 46 8 -0.1297 -0.0082
12 47 -5 0.5585 -0.0212
12 47 -2 -5.2782 -0.0565
12 47 1 -0.8101 -0.0141
12 47 4 -3.4465 0.1440
12 47 7 0.8333 0.1228
12 48 -3 3.9068 -0.1239
12 48 0 -2.5629 -0.0246
12 48 3 -2.1801 -0.0585
13 1 -27 5.1235 -0.1501
13 1 -24 -4.2899 0.1525
13 1 -21 5.0400 0.3606
13 1 -18 -5.7588 0.1406
13 1 -15 -8.2594 0.2317
13 1 -12 -5.7417 0.4288
13 1 -9 -22.0228 1.0124
13 1 -6 -11.3439 0.5342
13 1 -3 63.3726 -0.3765
13 1 0 -3.1376 -0.5198
13 1 3 -22.4470 -0.2584
13 1 6 -4.0026 -0.4696
13 1 9 0.8356 -0.3575
13 1 12 -6.0920 -0.6306
13 1 15 4.0154 -0.6354
13 1 18 7.9617 -0.2786
13 1 21 -2.1854 -0.4114
13 1 24 -1.4706 -0.1378
13 1 27 4.7904 0.0096
13 2 -28 0.7717 0.3575
13 2 -25 0.6956 -0.0030
13 2 -22 6.1385 -0.5421
13 2 -19 -2.5007 0.0991
13 2 -16 14.4688 0.5375
13 2 -13 5.7219 -0.0658
13 2 -10 0.6441 -1.2459
13 2 -7 2.1519 -1.8136
13 2 -4 17.9529 -0.5161
13 2 -1 -46.4330 0.0179
13 2 2 36.9077 -0.4004
13 2 5 -22.2957 -0.1919
13 2 8 -7.6326 -0.2954
13 2 11 7.3835 -0.0675
13 2 14 -11.4568 0.3587
13 2 17 4.0090 0.7248
13 2 20 -4.2161 0.4787
13 2 23 -0.7291 0.0848
13 2 26 -0.2858 -0.1593
13 3 -26 1.0215 -0.1311
13 3 -23 0.2537 0.1529
13 3 -20 -8.5632 -0.0550
13 3 -17 -3.2648 -0.5297
13 3 -14 -9.1431 -0.1277
13 3 -11 5.2580 0.8652
13 3 -8 -2.4827 0.9041
13 3 -5 16.8126 0.7111
13 3 -2 18.1501 0.1943
13 3 1 57.0969 0.3161
13 3 4 -1.9728 0.2880
13 3 7 1.9442 -0.0263
13 3 10 9.9088 0.3243
13 3 13 -2.0060 -0.0034
13 3 16 -3.0550 -0.4589
13 3 19 1.0312 -0.3992
13 3 22 -6.0860 -0.0116
13 3 25 0.8964 0.2231
13 3 28 -1.7850 0.0346
13 4 -27 1.5597 0.1905
13 4 -24 5.7812 -0.0665
13 4 -21 0.9451 -0.2115
13 4 -18 1.6796 -0.0604
13 4 -15 -0.7724 0.3744
13 4 -12 -0.1872 0.4691
13 4 -9 0.6425 0.1270
13 4 -6 -21.4845 -0.2390
13 4 -3 12.9890 -0.1759
13 4 0 2.0438 0.1114
13 4 3 27.1963 0.4253
13 4 6 11.3407 0.2939
13 4 9 11.6398 -0.3887
13 4 12 3.0327 -0.3906
13 4 15 -6.0361 0.1398
13 4 18 0.8868 0.3120
13 4 21 -2.4177 -0.0291
13 4 24 -0.4537 -0.1576
13 4 27 5.4331 -0.1928
13 5 -28 -0.7386 -0.0235
13 5 -25 -1.7654 -0.2213
13 5 -22 -4.6558 -0.0616
13 5 -19 2.8722 0.2885
13 5 -16 0.9442 0.2704
13 5 -13 -5.3371 -0.5792
13 5 -10 13.5698 -0.8014
13 5 -7 5.9200 -0.4258
13 5 -4 -0.9960 0.1931
13 5 -1 11.3311 -0.2954
13 5 2 10.5303 -0.9628
13 5 5 -12.0055 -1.0717
13 5 8 -2.1889 -0.1948
13 5 11 -2.3998 0.1995
13 5 14 2.5835 0.0052
13 5 17 -1.0875 -0.1147
13 5 20 8.6382 -0.0562
13 5 23 -1.0552 -0.0000
13 5 26 1.5114 0.0384
13 6 -26 1.4010 -0.0356
13 6 -23 6.2969 0.1018
13 6 -20 -0.6105 0.0174
13 6 -17 -0.3773 -0.2094
13 6 -14 -5.8336 -0.0631
13 6 -11 6.1536 0.3879
13 6 -8 -10.5060 0.3944
13 6 -5 -21.8788 -0.1990
13 6 -2 2.0699 -0.2580
13 6 1 -16.4276 0.4521
13 6 4 1.6426 0.4758
13 6 7 7.4365 0.0362
13 6 10 5.7511 -0.2401
13 6 13 5.8049 0.0643
13 6 16 -3.5885 0.2662
13 6 19 -0.5138 0.1931
13 6 22 -1.8647 0.0029
13 6 25 0.8264 0.0860
13 6 28 1.9218 0.1683
13 7 -27 5.9427 -0.0490
13 7 -24 2.4090 -0.0673
13 7 -21 2.7332 -0.2024
13 7 -18 -0.0102 -0.0228
13 7 -15 3.2234 -0.0368
13 7 -12 -0.1643 -0.1920
13 7 -9 12.0640 0.1029
13 7 -6 17.7999 0.0803
13 7 -3 -0.1596 -0.1135
13 7 0 15.0198 -0.0722
13 7 3 -0.8080 0.1910
13 7 6 -24.6168 0.2704
13 7 9 -24.9407 0.1271
13 7 12 -8.5603 -0.2981
13 7 15 -4.3361 -0.2030
13 7 18 -1.6689 0.1317
13 7 21 1.2768 0.1639
13 7 24 0.6449 -0.1494
13 7 27 0.5543 -0.2316
13 8 -25 -0.2221 -0.0810
13 8 -22 -1.7688 -0.1214
13 8 -19 -6.2424 0.1771
13 8 -16 -0.4249 0.1081
13 8 -13 -0.8176 -0.1138
13 8 -10 6.3524 -0.3104
13 8 -7 -1.4428 -0.2113
13 8 -4 -9.2103 0.1081
13 8 -1 7.8700 0.0125
13 8 2 5.4786 -0.4371
13 8 5 13.4296 -0.1329
13 8 8 5.4017 0.2347
13 8 11 13.2991 0.2672
13 8 14 3.8377 -0.0015
13 8 17 -1.1004 -0.0379
13 8 20 0.3488 0.1704
13 8 23 -0.3666 0.1610
13 8 26 -3.8263 0.0381
13 9 -26 -0.7596 -0.0426
13 9 -23 2.0700 0.0726
13 9 -20 -3.1980 0.0801
13 9 -17 3.2476 -0.1012
13 9 -14 -1.1793 -0.0768
13 9 -11 0.7145 0.4075
13 9 -8 1.8210 0.6926
13 9 -5 -13.4854 0.5852
13 9 -2 -0.5371 0.0992
13 9 1 -2.4237 0.2631
13 9 4 5.6049 0.6054
13 9 7 -7.1821 0.4066
13 9 10 -1.6526 0.1905
13 9 13 1.4848 -0.1466
13 9 16 -5.0893 -0.1714
13 9 19 -0.6476 -0.0343
13 9 22 6.5280 -0.0502
13 9 25 2.5595 -0.1784
13 10 -27 -1.7519 0.0714
13 10 -24 -4.2509 -0.0044
13 10 -21 -0.7996 -0.0992
13 10 -18 -4.1194 0.2053
13 10 -15 -3.0112 0.3767
13 10 -12 -4.2597 0.1389
13 10 -9 -6.9781 -0.2541
13 10 -6 -7.8360 -0.2268
13 10 -3 8.2329 0.1396
13 10 0 28.3496 0.4513
13 10 3 12.0857 -0.0091
13 10 6 18.2666 -0.2387
13 10 9 -2.1785 -0.0416
13 10 12 9.1972 0.1377
13 10 15 3.7848 0.1573
13 10 18 3.4656 0.0859
13 10 21 -0.8552 -0.0185
13 10 24 -2.6614 0.0041
13 10 27 -3.6781 0.0375
13 11 -25 -3.4229 0.1038
13 11 -22 4.5974 0.0888
13 11 -19 0.9232 -0.0450
13 11 -16 -0.4752 -0.0766
13 11 -13 1.2783 -0.0522
13 11 -10 9.8706 -0.2718
13 11 -7 2.3687 -0.5056
13 11 -4 9.1361 -0.0522
13 11 -1 5.1237 -0.0514
13 11 2 6.5948 -0.2304
13 11 5 13.9088 -0.3502
13 11 8 8.2641 -0.1811
13 11 11 0.4442 0.0833
13 11 14 2.1618 0.2078
13 11 17 -2.6480 -0.0080
13 11 20 1.8472 -0.0005
13 11 23 2.7119 0.1078
13 11 26 -1.6059 0.0666
13 12 -26 0.3055 0.0515
13 12 -23 2.2958 0.1128
13 12 -20 -8.3494 0.0268
13 12 -17 -5.1089 -0.0105
13 12 -14 -2.5851 0.0150
13 12 -11 -4.1989 0.1464
13 12 -8 -6.2931 0.1617
13 12 -5 -3.7374 -0.0736
13 12 -2 -7.1527 -0.3644
13 12 1 4.0293 -0.1519
13 12 4 -8.2647 -0.2219
13 12 7 -3.1161 -0.2489
13 12 10 -12.9529 -0.3127
13 12 13 1.4929 -0.2781
13 12 16 5.4722 -0.1947
13 12 19 -1.7832 -0.0972
13 12 22 -4.8608 -0.0501
13 12 25 1.0093 -0.0731
13 13 -27 -3.4281 -0.2315
13 13 -24 0.3873 -0.1305
13 13 -21 3.1697 -0.1197
13 13 -18 1.5137 -0.0451
13 13 -15 4.9755 -0.0913
13 13 -12 5.9648 -0.2612
13 13 -9 0.5824 -0.2041
13 13 -6 8.8651 -0.0554
13 13 -3 -5.3049 0.3249
13 13 0 -5.0023 0.0705
13 13 3 -9.3229 -0.2277
13 13 6 -7.2856 -0.1717
13 13 9 3.3377 0.1500
13 13 12 -5.0707 0.2015
13 13 15 -0.8287 -0.0116
13 13 18 -6.2422 -0.2587
13 13 21 4.2023 -0.0711
13 13 24 4.6422 0.0803
13 13 27 3.3519 0.0281
13 14 -25 4.9800 0.1043
13 14 -22 5.1416 0.1219
13 14 -19 -7.7591 0.0485
13 14 -16 3.5576 0.1276
13 14 -13 0.0425 0.3481
13 14 -10 -2.3963 0.4152
13 14 -7 1.6552 0.1342
13 14 -4 2.7333 -0.0034
13 14 -1 4.6835 0.0096
13 14 2 -9.4148 0.3620
13 14 5 1.5077 0.0811
13 14 8 -2.1089 -0.2699
13 14 11 -7.0578 -0.1552
13 14 14 9.2867 0.1047
13 14 17 8.5315 0.0186
13 14 20 -5.1334 -0.0632
13 14 23 0.2422 -0.0287
13 14 26 -2.4021 -0.0426
13 15 -26 -12.0381 -0.1055
13 15 -23 -0.5562 -0.1596
13 15 -20 1.2283 -0.1797
13 15 -17 -0.5069 -0.2100
13 15 -14 1.9350 -0.3108
13 15 -11 -2.0618 -0.2016
13 15 -8 6.5588 -0.0527
13 15 -5 4.3950 -0.2356
13 15 -2 3.2139 -0.2098
13 15 1 6.4381 0.0191
13 15 4 -4.0090 0.1361
13 15 7 -2.8470 0.2106
13 15 10 5.2501 0.0456
13 15 13 3.2184 -0.0182
13 15 16 2.9882 0.0286
13 15 19 3.0528 0.0423
13 15 22 -6.0587 0.0478
13 15 25 -1.8861 -0.0169
13 16 -24 -5.7327 0.0349
13 16 -21 -4.5273 -0.0448
13 16 -18 -0.4502 -0.0467
13 16 -15 0.4551 -0.0420
13 16 -12 -2.5584 0.0766
13 16 -9 -4.9289 0.1900
13 16 -6 1.7129 0.0923
13 16 -3 -3.1926 -0.0282
13 16 0 5.9898 -0.0399
13 16 3 -0.1297 0.0528
13 16 6 10.5057 0.2592
13 16 9 3.3227 0.1156
13 16 12 -1.2035 -0.1095
13 16 15 0.9083 -0.2419
13 16 18 1.6883 0.0066
13 16 21 0.9973 0.0500
13 16 24 -1.0067 0.0777
13 17 -25 5.5612 0.1175
13 17 -22 3.7614 0.0420
13 17 -19 1.7327 0.1227
13 17 -16 -3.5358 0.1626
13 17 -13 -0.0921 -0.0137
13 17 -10 6.1011 -0.0994
13 17 -7 0.9240 -0.0518
13 17 -4 2.2033 -0.0361
13 17 -1 2.0228 -0.1015
13 17 2 4.1492 -0.0665
13 17 5 -0.5619 0.0034
13 17 8 -1.6580 -0.0385
13 17 11 -1.0129 -0.0121
13 17 14 8.6372 0.1021
13 17 17 5.1648 0.1244
13 17 20 0.8547 0.0196
13 17 23 0.7634 0.0184
13 17 26 1.1522 -0.0051
13 18 -23 -0.6139 -0.0017
13 18 -20 -1.8612 0.0021
13 18 -17 -0.9642 0.0866
13 18 -14 -1.1429 0.1288
13 18 -11 3.0983 0.0063
13 18 -8 -0.1788 0.0208
13 18 -5 -8.5561 0.1610
13 18 -2 -9.2689 0.1541
13 18 1 -7.1637 -0.0035
13 18 4 -11.3497 0.0541
13 18 7 1.6135 0.0700
13 18 10 -6.4571 0.0110
13 18 13 -6.5320 0.0448
13 18 16 -1.1987 0.0657
13 18 19 -3.9620 0.0842
13 18 22 0.4851 0.0125
13 18 25 3.5802 -0.0143
13 19 -24 -6.3333 -0.0330
13 19 -21 4.3486 -0.0399
13 19 -18 -3.6023 -0.0429
13 19 -15 -0.3600 -0.0409
13 19 -12 1.3882 -0.0557
13 19 -9 -1.9865 -0.0229
13 19 -6 4.0463 -0.0807
13 19 -3 -2.4766 -0.1818
13 19 0 2.8137 -0.0092
13 19 3 1.5738 0.0207
13 19 6 -9.3567 0.0390
13 19 9 -0.5491 -0.0348
13 19 12 0.0642 -0.0299
13 19 15 5.0531 0.1201
13 19 18 5.5271 0.1629
13 19 21 -2.2453 0.1067
13 19 24 -0.5508 0.0597
13 20 -25 0.7097 -0.2733
13 20 -22 -1.5837 0.0014
13 20 -19 -0.2431 0.0912
13 20 -16 -3.8175 0.2406
13 20 -13 -0.2762 0.1569
13 20 -10 -6.2082 -0.0295
13 20 -7 1.8278 0.1671
13 20 -4 -5.0137 0.3161
13 20 -1 -5.7959 0.0944
13 20 2 -2.1852 -0.3044
13 20 5 0.2873 -0.2921
13 20 8 0.9428 -0.0018
13 20 11 -4.1945 0.0634
13 20 14 -5.7146 -0.1820
13 20 17 3.9121 -0.3070
13 20 20 -1.7949 -0.0794
13 20 23 0.8285 0.0836
13 21 -23 -8.4835 0.0628
13 21 -20 -3.6534 0.1297
13 21 -17 -0.1237 0.0831
13 21 -14 -1.9237 -0.1371
13 21 -11 4.8181 -0.1697
13 21 -8 4.0269 -0.0092
13 21 -5 5.9678 -0.0668
13 21 -2 1.9837 -0.1108
13 21 1 2.1821 -0.0090
13 21 4 1.5058 -0.0263
13 21 7 -1.7417 0.0140
13 21 10 1.1863 -0.0971
13 21 13 -2.8068 -0.0579
13 21 16 -0.8359 0.0307
13 21 19 -2.8420 0.0315
13 21 22 -3.4818 -0.0758
13 21 25 -1.6544 -0.1320
13 22 -24 4.6789 0.1511
13 22 -21 -0.1966 -0.0731
13 22 -18 3.2962 -0.2369
13 22 -15 1.5878 -0.0565
13 22 -12 -0.1489 0.2637
13 22 -9 -4.1671 0.1927
13 22 -6 -3.3689 -0.0642
13 22 -3 0.2726 0.1133
13 22 0 5.6844 0.3595
13 22 3 1.1608 0.2579
13 22 6 0.4762 0.0377
13 22 9 3.2130 0.0046
13 22 12 1.5513 0.1283
13 22 15 -2.9002 0.0923
13 22 18 2.4947 -0.1498
13 22 21 5.4572 -0.0851
13 22 24 -3.1116 0.2069
13 23 -22 1.6732 -0.0741
13 23 -19 4.8040 -0.0569
13 23 -16 3.7133 -0.0044
13 23 -13 5.8739 -0.0326
13 23 -10 2.2452 -0.0631
13 23 -7 1.0760 -0.0466
13 23 -4 8.6089 -0.0247
13 23 -1 -0.9570 -0.0921
13 23 2 -0.4565 0.0157
13 23 5 4.8142 -0.0035
13 23 8 5.3582 0.0325
13 23 11 -4.4506 -0.0749
13 23 14 2.9931 -0.0812
13 23 17 2.4568 -0.0485
13 23 20 -2.9371 0.0293
13 23 23 1.6952 -0.0970
13 24 -23 -1.6440 0.1624
13 24 -20 0.2671 0.0378
13 24 -17 -3.3237 0.0104
13 24 -14 -5.5305 -0.0030
13 24 -11 -1.1938 -0.0451
13 24 -8 -2.9133 -0.1358
13 24 -5 -2.1677 0.0017
13 24 -2 -7.2666 -0.0040
13 24 1 -1.1983 -0.0064
13 24 4 1.3904 -0.0573
13 24 7 -6.0733 -0.0614
13 24 10 2.6527 -0.0185
13 24 13 -5.0856 0.1294
13 24 16 0.0295 0.1035
13 24 19 0.7015 -0.1233
13 24 22 -1.6775 -0.1068
13 25 -21 5.9739 -0.0185
13 25 -18 -2.2030 -0.1596
13 25 -15 -2.0435 -0.1098
13 25 -12 3.0082 -0.0836
13 25 -9 -0.4702 -0.0604
13 25 -6 -1.6179 -0.1091
13 25 -3 -2.2192 -0.2533
13 25 0 2.3421 -0.1615
13 25 3 -8.3573 0.0259
13 25 6 -2.3988 -0.0562
13 25 9 0.6738 -0.1119
13 25 12 -3.6880 -0.0888
13 25 15 -2.5929 0.0538
13 25 18 0.0344 0.1104
13 25 21 1.6786 0.1000
13 26 -22 -5.0351 0.0266
13 26 -19 0.5396 -0.0155
13 26 -16 4.3796 0.0382
13 26 -13 7.0137 0.1188
13 26 -10 -8.6209 0.1364
13 26 -7 -3.9160 0.1099
13 26 -4 -2.4185 -0.0180
13 26 -1 -3.2553 0.0577
13 26 2 -3.8029 0.0886
13 26 5 0.0998 -0.0184
13 26 8 -0.3456 -0.0135
13 26 11 -0.6332 -0.0371
13 26 14 -6.4792 0.0029
13 26 17 6.5731 0.0723
13 26 20 1.5218 0.0060
13 26 23 2.9449 0.0123
13 27 -20 3.1823 0.0626
13 27 -17 -3.7314 0.1040
13 27 -14 -1.2284 -0.0534
13 27 -11 2.8406 -0.0909
13 27 -8 4.0518 0.0414
13 27 -5 2.0675 0.0542
13 27 -2 4.2090 -0.0663
13 27 1 1.4986 -0.2339
13 27 4 1.7274 -0.1676
13 27 7 0.2322 0.1053
13 27 10 0.6795 0.1485
13 27 13 -1.4673 -0.0368
13 27 16 -4.6379 -0.1125
13 27 19 -0.6577 0.0278
13 27 22 -4.0847 0.0798
13 28 -21 -17.4899 -0.0788
13 28 -18 -5.1907 0.0544
13 28 -15 -1.1229 -0.0814
13 28 -12 -3.2415 -0.0161
13 28 -9 -4.9259 0.0272
13 28 -6 1.1911 0.0882
13 28 -3 0.7005 0.1602
13 28 0 -0.2524 0.0401
13 28 3 -0.0570 0.0592
13 28 6 1.3558 0.1257
13 28 9 -3.6955 0.0900
13 28 12 2.6759 0.0429
13 28 15 -3.2427 0.0416
13 28 18 -3.6620 -0.0355
13 28 21 -2.4193 0.0152
13 29 -22 6.6949 -0.0724
13 29 -19 2.6595 0.0143
13 29 -16 2.8701 -0.1106
13 29 -13 5.2838 0.0380
13 29 -10 7.6090 0.0757
13 29 -7 -0.9256 0.0207
13 29 -4 6.4707 -0.0031
13 29 -1 0.5213 -0.0294
13 29 2 4.6942 0.0577
13 29 5 0.8470 0.0371
13 29 8 2.2340 -0.0078
13 29 11 1.8330 -0.0815
13 29 14 -0.4154 -0.0928
13 29 17 4.4028 -0.0892
13 29 20 3.7141 -0.0352
13 30 -20 5.7854 0.0000
13 30 -17 -2.4614 -0.0462
13 30 -14 1.8272 0.0984
13 30 -11 3.9124 0.0329
13 30 -8 -1.8810 -0.0867
13 30 -5 -1.5785 0.0664
13 30 -2 -5.8107 0.1126
13 30 1 -1.4107 0.0815
13 30 4 -0.2380 0.0150
13 30 7 -0.3992 0.0429
13 30 10 4.3141 0.1417
13 30 13 -2.8554 0.0701
13 30 16 -6.7727 -0.0233
13 30 19 -1.4333 -0.0991
13 31 -21 -6.9408 -0.0352
13 31 -18 -2.7433 0.0189
13 31 -15 5.5494 0.0881
13 31 -12 -0.6221 0.0176
13 31 -9 0.8899 -0.0698
13 31 -6 1.9482 0.0197
13 31 -3 -5.5791 -0.0199
13 31 0 -3.1773 -0.0496
13 31 3 0.0304 -0.0132
13 31 6 0.9770 -0.0994
13 31 9 -4.3842 -0.0785
13 31 12 -4.5246 -0.0453
13 31 15 -0.2190 0.0267
13 31 18 2.5450 0.0289
13 31 21 3.6422 -0.1042
13 32 -19 3.8025 -0.1707
13 32 -16 2.0270 -0.0382
13 32 -13 -1.7499 -0.0960
13 32 -10 2.4854 -0.0427
13 32 -7 -2.9483 -0.0365
13 32 -4 1.0896 0.0492
13 32 -1 2.6969 0.1854
13 32 2 -0.9272 0.1604
13 32 5 -3.4684 0.0348
13 32 8 3.8235 0.0591
13 32 11 5.5003 0.0899
13 32 14 -0.4785 0.1508
13 32 17 -2.0173 0.1216
13 32 20 -1.7352 0.0449
13 33 -20 -2.5800 -0.0078
13 33 -17 2.7193 0.0116
13 33 -14 1.5422 0.0044
13 33 -11 -0.2357 0.1196
13 33 -8 -6.5177 -0.0112
13 33 -5 2.9239 -0.2135
13 33 -2 -6.6966 -0.2206
13 33 1 -4.4657 -0.0682
13 33 4 0.3303 -0.0065
13 33 7 -2.3613 -0.1316
13 33 10 -2.7542 -0.1577
13 33 13 1.5860 -0.0764
13 33 16 -3.8307 0.0418
13 33 19 2.8451 0.0518
13 34 -18 -3.4627 0.3643
13 34 -15 -3.0311 -0.0913
13 34 -12 3.1094 -0.1136
13 34 -9 1.4478 0.0055
13 34 -6 -0.1520 0.0158
13 34 -3 -1.5172 -0.0421
13 34 0 0.1351 -0.1231
13 34 3 1.8454 -0.0783
13 34 6 1.9311 0.0066
13 34 9 0.7060 0.0174
13 34 12 -0.3873 -0.0442
13 34 15 4.1592 -0.0488
13 34 18 6.5100 0.0668
13 35 -16 0.2960 -0.1630
13 35 -13 8.0426 -0.0044
13 35 -10 1.5029 0.1148
13 35 -7 1.1556 0.0932
13 35 -4 -3.2490 0.0238
13 35 -1 3.4116 -0.0234
13 35 2 8.8594 -0.0367
13 35 5 5.8969 0.0244
13 35 8 -3.0889 -0.0509
13 35 11 3.4532 -0.0626
13 35 14 3.0485 -0.1039
13 35 17 -3.4075 -0.0774
13 36 -17 -5.3046 -0.1107
13 36 -14 -5.0310 0.0636
13 36 -11 -6.6609 0.0437
13 36 -8 -2.5178 0.0796
13 36 -5 -1.8890 0.0724
13 36 -2 2.8247 0.0618
13 36 1 -1.8824 0.0713
13 36 4 -3.0309 0.1383
13 36 7 4.9503 0.0606
13 36 10 -0.0455 0.0365
13 36 13 1.1844 0.0504
13 36 16 -0.2937 0.0284
13 37 -15 6.0122 0.0589
13 37 -12 -4.2193 -0.0247
13 37 -9 1.8361 -0.0408
13 37 -6 1.3601 0.0371
13 37 -3 1.9822 -0.0207
13 37 0 -5.2632 -0.1692
13 37 3 -4.0424 -0.0622
13 37 6 -2.6967 -0.0494
13 37 9 -2.7184 0.0334
13 37 12 -2.5871 -0.0055
13 37 15 -4.5886 -0.0749
13 38 -16 -0.1231 -0.0715
13 38 -13 7.4698 -0.0323
13 38 -10 0.4792 -0.1205
13 38 -7 2.3949 -0.0237
13 38 -4 -2.0226 -0.0147
13 38 -1 -0.8423 0.0443
13 38 2 -4.7329 0.0540
13 38 5 1.3031 0.0127
13 38 8 2.9485 0.1394
13 38 11 2.9716 0.0716
13 38 14 -3.2062 0.1476
13 39 -14 -3.0862 0.0991
13 39 -11 6.1303 0.0188
13 39 -8 5.2461 -0.1129
13 39 -5 6.4059 0.0279
13 39 -2 -2.8543 0.1263
13 39 1 4.4148 0.0136
13 39 4 -0.0156 -0.1793
13 39 7 -0.2604 -0.0481
13 39 10 -3.7155 0.0088
13 39 13 1.7276 0.0530
13 39 16 3.4598 -0.1641
13 40 -15 -4.5911 -0.0441
13 40 -12 -6.5938 0.0338
13 40 -9 0.0489 0.0907
13 40 -6 -4.9562 0.1105
13 40 -3 1.8323 0.0389
13 40 0 -5.6727 0.0340
13 40 3 -1.7171 0.0786
13 40 6 -0.7835 0.0524
13 40 9 -1.0889 0.0136
13 40 12 -3.5181 0.0935
13 40 15 5.6211 0.0539
13 41 -13 12.1435 0.1164
13 41 -10 -1.7027 0.0094
13 41 -7 3.9680 -0.0303
13 41 -4 -2.9264 -0.0569
13 41 -1 6.0053 -0.0035
13 41 2 3.6268 0.0206
13 41 5 1.3082 -0.0728
13 41 8 -4.1502 -0.0451
13 41 11 0.2185 0.0136
13 41 14 -2.8937 0.0058
13 42 -11 0.6565 0.0277
13 42 -8 -2.5062 0.1165
13 42 -5 0.4542 0.0303
13 42 -2 3.3597 0.0142
13 42 1 -4.2713 -0.0441
13 42 4 -8.7122 0.0040
13 42 7 4.1104 0.0409
13 42 10 3.4908 -0.0596
13 42 13 3.7759 0.2492
13 43 -12 -7.6290 -0.1818
13 43 -9 -4.6619 0.0682
13 43 -6 -2.7662 -0.1511
13 43 -3 -0.0405 -0.0622
13 43 0 -2.9750 0.0201
13 43 3 -2.0716 -0.0098
13 43 6 -1.6283 -0.0813
13 43 9 0.3290 -0.0436
13 43 12 -1.8695 0.0886
13 44 -10 9.0326 0.2935
13 44 -7 2.5937 0.0113
13 44 -4 2.6068 -0.0310
13 44 -1 3.6319 -0.0905
13 44 2 3.2600 0.0409
13 44 5 -2.0964 0.1407
13 44 8 -2.6437 0.0302
13 44 11 -2.5148 -0.3098
13 45 -8 -1.3189 -0.1220
13 45 -5 4.6544 0.0257
13 45 -2 0.2173 0.0312
13 45 1 -2.4905 0.0230
13 45 4 -1.2721 0.0549
13 45 7 2.0041 0.0487
13 46 -6 1.2996 0.0118
13 46 -3 3.4897 0.0079
13 46 0 2.4155 0.0213
13 46 3 -4.9862 0.0323
13 46 6 0.2393 0.0599
13 47 -4 4.3324 -0.0145
13 47 -1 4.0803 -0.0496
13 47 2 3.4636 0.0424
13 47 5 -0.4380 -0.1795
13 48 -2 -2.3349 0.1015
13 48 1 -0.8709 -0.0702
14 1 -26 2.2621 -0.1948
14 1 -23 5.5266 0.3699
14 1 -20 -0.0630 -0.0446
14 1 -17 -2.3333 -1.0226
14 1 -14 -6.0128 -0.1991
14 1 -11 18.0190 2.0862
14 1 -8 9.4722 2.5718
14 1 -5 19.7858 1.7005
14 1 -2 19.5222 0.0665
14 1 1 47.5695 0.8579
14 1 4 7.0667 1.8427
14 1 7 9.5034 1.1438
14 1 10 17.3499 0.0688
14 1 13 -1.3100 -0.4201
14 1 16 -5.5786 -0.6992
14 1 19 5.2869 -0.2731
14 1 22 -4.4654 0.0072
14 1 25 2.3625 0.1032
14 1 28 -1.0923 -0.0117
14 2 -27 5.2939 0.1091
14 2 -24 1.2372 -0.3153
14 2 -21 3.7794 -0.1927
14 2 -18 -5.4572 0.5934
14 2 -15 -7.7325 0.8387
14 2 -12 4.2471 -0.7901
14 2 -9 -9.0413 -1.7256
14 2 -6 -17.3071 -1.2238
14 2 -3 11.8956 -0.0366
14 2 0 -28.7765 -0.3699
14 2 3 -6.6196 -1.2764
14 2 6 0.4026 -1.2668
14 2 9 5.7928 -0.4339
14 2 12 0.7599 0.0002
14 2 15 0.0296 0.1264
14 2 18 -0.9698 0.1437
14 2 21 0.1862 -0.1862
14 2 24 -1.7375 -0.1085
14 2 27 8.5374 -0.0457
14 3 -28 -0.1189 0.1471
14 3 -25 -1.1282 -0.0514
14 3 -22 1.6310 0.1220
14 3 -19 0.9136 0.2824
14 3 -16 14.1658 0.1844
14 3 -13 2.0307 -0.1811
14 3 -10 6.1565 -0.2014
14 3 -7 -4.5439 0.1738
14 3 -4 1.3121 0.3674
14 3 -1 -25.2056 -0.3873
14 3 2 31.1022 -0.5459
14 3 5 -20.3799 -0.5232
14 3 8 -8.1167 0.1102
14 3 11 -3.9852 0.2212
14 3 14 -7.8338 -0.2003
14 3 17 -0.1767 -0.1006
14 3 20 3.5247 0.2421
14 3 23 2.4534 0.2270
14 3 26 1.6288 0.0813
14 4 -26 -0.8662 -0.0939
14 4 -23 3.3299 0.0266
14 4 -20 -6.1869 -0.0765
14 4 -17 -8.1947 -0.4159
14 4 -14 -8.0064 -0.1157
14 4 -11 0.4383 0.7652
14 4 -8 -5.1707 0.9682
14 4 -5 2.7269 -0.0001
14 4 -2 3.9185 -0.1698
14 4 1 -7.5174 0.8115
14 4 4 -26.6820 1.4741
14 4 7 -10.0154 0.8116
14 4 10 5.2226 0.0409
14 4 13 8.3638 -0.2324
14 4 16 -0.0351 0.2461
14 4 19 -1.8259 0.3116
14 4 22 -3.0260 0.0050
14 4 25 -0.7235 -0.0421
14 4 28 -4.3872 -0.1268
14 5 -27 3.9938 0.0453
14 5 -24 9.8066 -0.2195
14 5 -21 -0.3919 -0.3242
14 5 -18 -0.7447 0.0922
14 5 -15 5.4404 0.3478
14 5 -12 -0.2718 -0.2274
14 5 -9 6.1229 -0.4856
14 5 -6 10.9823 0.1315
14 5 -3 -1.9119 0.5435
14 5 0 7.9070 -0.0474
14 5 3 16.7595 -0.4739
14 5 6 -2.4078 -0.2332
14 5 9 -15.7420 0.3453
14 5 12 -7.6754 0.0611
14 5 15 -6.2409 -0.3764
14 5 18 1.3308 -0.1562
14 5 21 -0.2897 0.1851
14 5 24 2.1245 -0.0190
14 5 27 1.5733 -0.2659
14 6 -28 -4.1197 0.1776
14 6 -25 -2.7170 -0.0122
14 6 -22 -9.5268 0.0387
14 6 -19 0.3791 0.2836
14 6 -16 2.3965 0.2181
14 6 -13 -5.6463 0.0311
14 6 -10 4.7882 -0.0106
14 6 -7 -1.9485 -0.1106
14 6 -4 0.6022 0.0407
14 6 -1 26.8756 0.1085
14 6 2 16.7986 -0.3169
14 6 5 6.6019 -0.3127
14 6 8 7.2590 -0.0905
14 6 11 12.3311 0.2316
14 6 14 5.9711 0.1369
14 6 17 -5.5165 -0.0104
14 6 20 1.1951 -0.0512
14 6 23 -0.4170 0.0391
14 6 26 -3.8927 0.1574
14 7 -26 0.2476 0.0127
14 7 -23 4.7944 0.1936
14 7 -20 1.3512 0.1393
14 7 -17 1.0871 0.0299
14 7 -14 -4.7414 0.1632
14 7 -11 1.3870 0.5619
14 7 -8 -10.1222 0.5284
14 7 -5 -31.3436 0.2049
14 7 -2 2.6228 0.0530
14 7 1 11.4254 0.4448
14 7 4 24.8143 0.4812
14 7 7 12.5055 -0.0011
14 7 10 4.2971 -0.4505
14 7 13 3.3616 -0.2332
14 7 16 -4.2392 0.0126
14 7 19 1.4931 0.0493
14 7 22 2.2159 -0.1686
14 7 25 4.9908 -0.2131
14 8 -27 5.7036 0.0137
14 8 -24 -3.1762 -0.0997
14 8 -21 -0.0988 -0.3726
14 8 -18 -2.1438 -0.2029
14 8 -15 -3.8997 -0.0972
14 8 -12 -1.0152 -0.4259
14 8 -9 0.0648 -0.8269
14 8 -6 20.3690 -0.9640
14 8 -3 30.9544 -0.3975
14 8 0 27.9704 0.0731
14 8 3 -0.4512 -0.3582
14 8 6 1.1547 -0.6739
14 8 9 -13.2630 -0.1670
14 8 12 -1.0763 0.3615
14 8 15 2.1746 0.4053
14 8 18 0.3152 0.1700
14 8 21 2.1457 0.0365
14 8 24 -2.7013 0.1049
14 8 27 -1.6501 0.1725
14 9 -25 -0.0117 -0.0242
14 9 -22 3.9905 0.1147
14 9 -19 -0.1273 0.1912
14 9 -16 0.6285 -0.0729
14 9 -13 1.8640 -0.0239
14 9 -10 13.4214 0.0853
14 9 -7 -4.2666 0.2285
14 9 -4 -16.2127 0.3060
14 9 -1 -15.4248 -0.1209
14 9 2 -0.1403 -0.4896
14 9 5 9.8161 -0.2400
14 9 8 5.1149 -0.0753
14 9 11 3.3965 -0.1593
14 9 14 0.8032 -0.2337
14 9 17 0.5269 -0.3180
14 9 20 -4.2937 -0.0635
14 9 23 0.1301 0.0939
14 9 26 -3.6235 -0.0255
14 10 -26 0.3903 -0.0614
14 10 -23 5.2872 0.0315
14 10 -20 -7.0788 -0.0120
14 10 -17 -1.5729 -0.1478
14 10 -14 2.3977 -0.1203
14 10 -11 0.7057 0.1150
14 10 -8 0.3492 0.2736
14 10 -5 1.1791 0.0003
14 10 -2 -3.8302 -0.3900
14 10 1 -1.6866 -0.0802
14 10 4 -17.8058 0.2019
14 10 7 -19.2387 0.0170
14 10 10 -11.0079 -0.1031
14 10 13 -1.0988 -0.1946
14 10 16 -1.2390 -0.1593
14 10 19 -7.1008 -0.1110
14 10 22 0.5336 -0.0940
14 10 25 6.3073 -0.1533
14 11 -27 -6.9754 -0.0906
14 11 -24 0.2333 -0.1422
14 11 -21 5.0465 -0.2098
14 11 -18 -1.3493 -0.0730
14 11 -15 2.9906 0.0613
14 11 -12 -0.8116 0.0105
14 11 -9 -3.6312 -0.1350
14 11 -6 2.3095 0.0218
14 11 -3 -3.3910 0.2626
14 11 0 -11.3678 0.3686
14 11 3 -7.2011 0.1673
14 11 6 1.7696 0.0932
14 11 9 4.0556 0.3461
14 11 12 -0.5450 0.2276
14 11 15 3.5416 0.0665
14 11 18 6.4682 -0.0436
14 11 21 -0.3344 0.0333
14 11 24 -3.4609 0.0816
14 11 27 -4.3468 -0.1087
14 12 -25 -3.8060 0.1743
14 12 -22 2.1458 0.1427
14 12 -19 -1.9204 0.0940
14 12 -16 -0.3260 0.0254
14 12 -13 -0.9178 0.0991
14 12 -10 0.9434 0.2455
14 12 -7 1.0773 0.1070
14 12 -4 4.3450 -0.0267
14 12 -1 9.3083 -0.1813
14 12 2 6.1117 0.2231
14 12 5 8.0988 0.2979
14 12 8 -3.3038 0.0976
14 12 11 0.7908 -0.0799
14 12 14 6.7654 0.0404
14 12 17 1.6701 0.0842
14 12 20 -2.0672 0.1041
14 12 23 4.6014 0.0812
14 12 26 1.5423 -0.0087
14 13 -26 -2.8898 0.0953
14 13 -23 -1.1119 -0.0231
14 13 -20 -6.7464 -0.1653
14 13 -17 -3.4898 -0.1092
14 13 -14 -0.8806 -0.1062
14 13 -11 0.6311 -0.1138
14 13 -8 -3.1618 -0.1989
14 13 -5 -5.3883 -0.2492
14 13 -2 -4.8626 -0.2649
14 13 1 20.6713 -0.0771
14 13 4 5.0025 -0.0612
14 13 7 5.2762 0.0812
14 13 10 3.4780 -0.0644
14 13 13 3.7022 -0.1445
14 13 16 3.5619 -0.0039
14 13 19 7.4700 0.1541
14 13 22 -9.6003 0.0798
14 13 25 -8.2945 -0.0433
14 14 -24 -2.9201 0.0386
14 14 -21 0.1681 -0.0244
14 14 -18 -2.7061 0.1282
14 14 -15 2.0446 0.1126
14 14 -12 -2.5190 0.0501
14 14 -9 1.0234 0.0008
14 14 -6 8.6283 -0.0778
14 14 -3 4.8066 0.2127
14 14 0 0.2666 0.0237
14 14 3 -2.9778 -0.0471
14 14 6 6.4202 -0.0427
14 14 9 3.6323 -0.0052
14 14 12 -4.2540 0.0419
14 14 15 2.8383 0.0217
14 14 18 -5.1177 -0.0027
14 14 21 5.0500 0.0003
14 14 24 7.6305 0.0963
14 15 -25 10.2253 -0.0046
14 15 -22 2.3337 -0.0101
14 15 -19 -2.4954 0.0952
14 15 -16 -2.7444 0.1356
14 15 -13 2.8076 0.0326
14 15 -10 1.8779 -0.0173
14 15 -7 -1.6830 0.1068
14 15 -4 -6.7804 0.3006
14 15 -1 -6.3329 0.0912
14 15 2 -3.6626 -0.0597
14 15 5 5.1561 -0.1144
14 15 8 -3.8660 -0.0685
14 15 11 -6.2119 0.0635
14 15 14 5.8334 0.0178
14 15 17 5.8228 -0.0911
14 15 20 -5.3508 -0.0795
14 15 23 -1.0653 -0.0326
14 15 26 2.5034 -0.1320
14 16 -26 -11.6489 -0.1319
14 16 -23 0.4063 -0.0814
14 16 -20 -1.6823 0.0082
14 16 -17 0.4174 0.0539
14 16 -14 0.9391 0.0880
14 16 -11 0.4515 -0.0353
14 16 -8 2.6168 -0.1059
14 16 -5 -0.5751 -0.0026
14 16 -2 -2.0711 0.2480
14 16 1 -0.4598 0.0563
14 16 4 -14.7847 -0.1007
14 16 7 -5.2457 -0.1189
14 16 10 -0.3883 0.0895
14 16 13 -4.3548 0.2330
14 16 16 -0.6174 0.0336
14 16 19 1.3002 -0.0662
14 16 22 -3.9700 0.0079
14 16 25 1.1324 0.1161
14 17 -24 -7.3224 -0.0232
14 17 -21 -2.1461 -0.0066
14 17 -18 -4.4594 -0.0231
14 17 -15 3.4777 -0.0812
14 17 -12 -2.7715 -0.0067
14 17 -9 -6.7195 0.1178
14 17 -6 6.4920 -0.0280
14 17 -3 -2.4085 -0.1650
14 17 0 -1.7136 -0.0039
14 17 3 -3.0689 -0.0421
14 17 6 0.6481 -0.0716
14 17 9 -3.6466 -0.1066
14 17 12 -0.6161 -0.1334
14 17 15 4.2547 -0.1607
14 17 18 6.5707 -0.0224
14 17 21 -2.1020 -0.0142
14 17 24 -3.0530 0.0525
14 18 -25 5.2835 -0.0105
14 18 -22 0.1546 0.0054
14 18 -19 4.7504 -0.0044
14 18 -16 -0.1416 0.0090
14 18 -13 1.0138 -0.0406
14 18 -10 1.4694 -0.0203
14 18 -7 6.9693 0.1101
14 18 -4 5.0877 0.0564
14 18 -1 2.6462 -0.0417
14 18 2 0.4276 -0.2048
14 18 5 1.9041 0.0069
14 18 8 -1.7356 0.1169
14 18 11 -0.5678 0.0749
14 18 14 0.4118 -0.0712
14 18 17 0.9155 -0.2123
14 18 20 0.4881 -0.0891
14 18 23 0.3300 0.0383
14 19 -23 -3.3849 0.0986
14 19 -20 -3.0350 -0.0373
14 19 -17 1.1151 -0.0500
14 19 -14 -4.1688 -0.0080
14 19 -11 4.6860 0.0443
14 19 -8 -2.6947 0.0076
14 19 -5 -0.1570 -0.2591
14 19 -2 1.4203 -0.2330
14 19 1 1.6075 0.0570
14 19 4 -3.1457 0.1723
14 19 7 5.4431 0.0019
14 19 10 -0.1606 -0.1967
14 19 13 -2.1105 -0.0528
14 19 16 1.0739 0.0771
14 19 19 -0.8441 0.0340
14 19 22 -3.5346 -0.0215
14 19 25 -2.2469 0.1459
14 20 -24 -2.0155 0.2401
14 20 -21 4.6274 0.0047
14 20 -18 2.1464 -0.0107
14 20 -15 2.4065 0.0267
14 20 -12 0.2512 0.1246
14 20 -9 -1.4658 0.1869
14 20 -6 -0.2260 0.0471
14 20 -3 1.1677 0.0314
14 20 0 4.9111 0.1600
14 20 3 4.7415 0.1701
14 20 6 -2.6817 0.0348
14 20 9 2.3946 -0.2066
14 20 12 2.3209 -0.1143
14 20 15 2.7861 0.1549
14 20 18 4.0361 0.0355
14 20 21 6.5533 -0.0486
14 20 24 0.7625 -0.0809
14 21 -22 4.3849 -0.1746
14 21 -19 3.8258 -0.1356
14 21 -16 -3.4698 -0.0545
14 21 -13 0.4043 -0.0617
14 21 -10 -4.0684 -0.1141
14 21 -7 -1.8150 -0.0408
14 21 -4 -3.4863 -0.0509
14 21 -1 -8.7270 -0.1690
14 21 2 -7.0505 -0.0122
14 21 5 1.1476 0.1328
14 21 8 4.6645 0.0354
14 21 11 -6.0094 -0.1045
14 21 14 -0.9639 -0.0752
14 21 17 4.6440 0.0560
14 21 20 -3.0462 0.0650
14 21 23 -0.5906 -0.0760
14 22 -23 -5.9998 -0.0422
14 22 -20 -2.3983 0.1685
14 22 -17 -5.5021 0.2255
14 22 -14 -2.9105 0.0441
14 22 -11 1.5199 -0.1552
14 22 -8 1.4282 -0.0273
14 22 -5 -2.4390 0.1262
14 22 -2 -2.9134 -0.0022
14 22 1 1.4842 -0.0728
14 22 4 0.0892 -0.1308
14 22 7 -8.7954 0.0737
14 22 10 2.6470 0.0677
14 22 13 -7.7541 0.0615
14 22 16 -0.0045 0.1070
14 22 19 1.8555 0.1022
14 22 22 -1.1846 0.0617
14 23 -24 1.1529 -0.0489
14 23 -21 -0.0258 0.0462
14 23 -18 -1.6300 -0.1181
14 23 -15 -1.0424 -0.1472
14 23 -12 5.8020 -0.0793
14 23 -9 -1.6432 -0.0077
14 23 -6 -3.8899 -0.0604
14 23 -3 -2.8540 -0.0264
14 23 0 0.4965 -0.0440
14 23 3 -8.9529 -0.1384
14 23 6 0.0243 -0.0992
14 23 9 -0.5554 0.0884
14 23 12 -4.5574 0.1138
14 23 15 -6.5133 0.0072
14 23 18 -1.2430 -0.0666
14 23 21 1.7267 0.0161
14 23 24 -1.8616 0.1836
14 24 -22 -5.0219 0.0372
14 24 -19 0.4370 0.0326
14 24 -16 6.3325 0.1238
14 24 -13 1.6933 0.1162
14 24 -10 -3.2804 0.0492
14 24 -7 3.8650 0.0528
14 24 -4 7.4610 0.1369
14 24 -1 0.5639 0.1203
14 24 2 -0.1932 -0.0246
14 24 5 2.9167 -0.0221
14 24 8 -2.8564 0.1504
14 24 11 -1.1781 0.0387
14 24 14 -1.3525 -0.0045
14 24 17 4.8346 0.0047
14 24 20 -3.2043 0.0935
14 24 23 -1.3655 -0.0139
14 25 -23 -2.6254 0.1954
14 25 -20 -2.7610 -0.0639
14 25 -17 -4.7011 -0.0682
14 25 -14 -5.4103 -0.1047
14 25 -11 1.6294 -0.0662
14 25 -8 2.3053 -0.0646
14 25 -5 4.4890 0.0012
14 25 -2 -0.6302 -0.0254
14 25 1 3.3697 -0.0905
14 25 4 4.0696 -0.0957
14 25 7 3.9696 0.0752
14 25 10 1.2224 0.1922
14 25 13 -3.0256 0.0544
14 25 16 -7.4328 -0.1445
14 25 19 2.0177 -0.1474
14 25 22 -1.0566 0.0165
14 26 -21 -0.4185 0.0645
14 26 -18 0.5211 -0.0179
14 26 -15 3.2762 0.0912
14 26 -12 5.8502 0.2059
14 26 -9 -1.5394 0.1383
14 26 -6 0.7874 0.0438
14 26 -3 1.8093 0.0575
14 26 0 1.1684 0.1009
14 26 3 -2.5160 0.1101
14 26 6 1.5651 0.0396
14 26 9 -0.4426 -0.0702
14 26 12 1.8490 -0.1342
14 26 15 2.0660 -0.0375
14 26 18 -4.7218 -0.0801
14 26 21 -1.0583 -0.0268
14 27 -22 4.1064 -0.1675
14 27 -19 2.6587 -0.1425
14 27 -16 5.4075 -0.0796
14 27 -13 5.8459 -0.0090
14 27 -10 -3.7442 -0.0378
14 27 -7 -2.4836 -0.1206
14 27 -4 -4.2488 -0.1042
14 27 -1 -3.6284 0.0697
14 27 2 -1.8655 0.1736
14 27 5 1.4112 -0.0189
14 27 8 5.7327 -0.1829
14 27 11 1.7602 -0.0728
14 27 14 -4.0147 0.0531
14 27 17 6.0888 -0.0084
14 27 20 2.6938 -0.0994
14 28 -20 6.4971 -0.0004
14 28 -17 -3.6836 0.0141
14 28 -14 3.7579 0.0988
14 28 -11 3.5944 0.0277
14 28 -8 3.2422 0.0382
14 28 -5 -1.8648 0.0039
14 28 -2 -1.2764 0.0396
14 28 1 -1.6076 0.1049
14 28 4 -3.7055 0.0278
14 28 7 -3.7117 0.0376
14 28 10 1.3757 0.0421
14 28 13 -5.1571 0.0007
14 28 16 -4.2827 0.0546
14 28 19 1.5946 0.0323
14 28 22 0.9827 -0.0408
14 29 -21 -12.2020 -0.1827
14 29 -18 -3.1092 0.0791
14 29 -15 2.5213 -0.0705
14 29 -12 -4.3776 -0.0904
14 29 -9 -6.2913 -0.0769
14 29 -6 -2.2956 -0.1090
14 29 -3 -2.4953 -0.0912
14 29 0 -4.0462 -0.0532
14 29 3 -2.3841 -0.0082
14 29 6 -0.2830 -0.1047
14 29 9 -3.8137 -0.1242
14 29 12 -1.9967 -0.0226
14 29 15 -3.0027 0.1480
14 29 18 1.2238 0.0647
14 29 21 -0.2174 0.0148
14 30 -19 0.6446 0.0311
14 30 -16 3.1781 -0.0488
14 30 -13 -0.9575 -0.1089
14 30 -10 4.4531 -0.0247
14 30 -7 -5.1992 0.0274
14 30 -4 8.4144 0.0319
14 30 -1 4.0594 -0.0187
14 30 2 3.1809 -0.0377
14 30 5 -0.1945 -0.0192
14 30 8 3.1563 0.0712
14 30 11 7.1380 0.0784
14 30 14 4.5090 0.0887
14 30 17 1.9718 0.0063
14 30 20 0.3231 0.0619
14 31 -20 0.0412 0.2942
14 31 -17 -0.8434 -0.0507
14 31 -14 -2.8769 -0.1128
14 31 -11 3.5703 0.0539
14 31 -8 -4.6343 0.0111
14 31 -5 2.4480 -0.0559
14 31 -2 -5.5112 -0.2366
14 31 1 0.5720 -0.1597
14 31 4 2.4883 -0.0410
14 31 7 -3.3832 -0.0642
14 31 10 -0.0919 -0.1082
14 31 13 -4.9272 -0.1351
14 31 16 -8.8470 -0.0110
14 31 19 -0.9921 -0.0175
14 32 -18 -8.6204 0.0350
14 32 -15 3.4593 0.0562
14 32 -12 6.8557 0.0239
14 32 -9 2.7436 0.0728
14 32 -6 3.7371 0.2256
14 32 -3 0.2905 0.0355
14 32 0 2.0167 -0.0922
14 32 3 2.5486 -0.0612
14 32 6 3.2973 0.1107
14 32 9 -2.9680 0.1346
14 32 12 -1.6755 -0.0567
14 32 15 4.9106 -0.1034
14 32 18 6.7745 -0.0885
14 33 -19 3.2886 -0.3829
14 33 -16 -1.0500 -0.0220
14 33 -13 3.1211 -0.0679
14 33 -10 1.9756 0.0503
14 33 -7 -2.4492 0.1055
14 33 -4 -4.3308 0.0914
14 33 -1 3.2284 0.0201
14 33 2 5.5451 0.0526
14 33 5 4.5801 0.1415
14 33 8 3.8166 0.0312
14 33 11 8.0709 -0.0447
14 33 14 1.2872 -0.0977
14 33 17 -7.9942 0.0150
14 34 -17 2.1830 0.0415
14 34 -14 -0.8048 0.0758
14 34 -11 -7.5896 0.0357
14 34 -8 2.6410 0.0340
14 34 -5 3.2293 0.0258
14 34 -2 1.0525 0.0731
14 34 1 -6.4725 0.1037
14 34 4 -8.1994 0.1036
14 34 7 1.0158 0.1012
14 34 10 -5.2030 0.1016
14 34 13 -4.2727 0.0198
14 34 16 -4.3481 0.1552
14 34 19 -3.1887 0.0916
14 35 -18 -1.0174 0.3529
14 35 -15 4.5403 0.0412
14 35 -12 2.4792 -0.0674
14 35 -9 5.0234 -0.1692
14 35 -6 -0.5892 -0.1497
14 35 -3 -4.8014 -0.0053
14 35 0 -7.8711 -0.0375
14 35 3 -5.5142 -0.0256
14 35 6 -3.4208 -0.0800
14 35 9 0.7353 0.0152
14 35 12 4.6106 -0.0079
14 35 15 -1.3578 0.0325
14 35 18 8.5315 0.2172
14 36 -16 1.5364 -0.0213
14 36 -13 7.6920 0.0208
14 36 -10 2.5309 -0.0350
14 36 -7 1.5018 -0.0940
14 36 -4 -2.6719 0.0043
14 36 -1 -0.6683 0.0926
14 36 2 6.9390 -0.0025
14 36 5 7.5633 -0.1212
14 36 8 -1.6073 -0.0231
14 36 11 -1.5455 0.1099
14 36 14 4.0276 0.0856
14 36 17 -6.0574 0.1372
14 37 -17 -4.5164 -0.1396
14 37 -14 -6.3600 0.0062
14 37 -11 -4.9028 0.1034
14 37 -8 -1.9546 -0.0355
14 37 -5 1.8508 0.0053
14 37 -2 -0.6690 0.0489
14 37 1 3.1805 -0.0372
14 37 4 1.3554 -0.1374
14 37 7 1.5112 -0.1803
14 37 10 -1.3882 -0.0609
14 37 13 2.3290 -0.0122
14 37 16 7.6849 -0.2134
14 38 -15 2.7062 -0.0151
14 38 -12 -0.6655 0.0478
14 38 -9 0.9972 0.0018
14 38 -6 -5.0021 0.0679
14 38 -3 1.9214 0.0015
14 38 0 -3.3127 0.0232
14 38 3 -1.5358 0.1032
14 38 6 1.8343 -0.0136
14 38 9 -4.5354 0.0209
14 38 12 -2.5858 0.2007
14 38 15 -0.5742 0.0865
14 39 -13 7.9755 0.0250
14 39 -10 -7.2267 0.0550
14 39 -7 2.6241 0.0755
14 39 -4 -3.0418 -0.1323
14 39 -1 3.2369 -0.1390
14 39 2 -1.2194 -0.0005
14 39 5 -5.4308 -0.0108
14 39 8 3.1668 -0.0359
14 39 11 5.9508 -0.0726
14 39 14 0.1573 -0.0121
14 40 -14 -3.6325 0.0160
14 40 -11 1.0714 -0.0861
14 40 -8 -0.5661 0.0304
14 40 -5 3.6741 0.0354
14 40 -2 3.1138 0.0072
14 40 1 -1.1255 -0.0504
14 40 4 -2.0307 0.0140
14 40 7 0.5283 0.1126
14 40 10 2.4578 0.0201
14 40 13 2.1672 0.1258
14 41 -12 -1.1363 -0.1191
14 41 -9 4.0230 0.0908
14 41 -6 -0.3806 -0.0428
14 41 -3 1.8723 -0.0869
14 41 0 -2.6177 0.0003
14 41 3 -0.9476 0.0702
14 41 6 0.4638 0.0243
14 41 9 -2.6209 -0.0882
14 41 12 -5.8435 -0.0312
14 42 -10 2.3959 0.0792
14 42 -7 5.4342 0.0204
14 42 -4 2.0388 0.0693
14 42 -1 3.0664 0.0148
14 42 2 2.9012 0.0175
14 42 5 -2.5171 0.0455
14 42 8 -3.4465 0.0382
14 42 11 -3.2759 -0.0705
14 43 -11 0.8541 -0.0617
14 43 -8 -2.7591 0.0468
14 43 -5 -1.5572 0.0433
14 43 -2 3.4915 0.1021
14 43 1 -3.7157 -0.0026
14 43 4 -3.4882 -0.0336
14 43 7 3.4942 -0.0660
14 43 10 1.4121 -0.2053
14 44 -9 -0.4067 0.0613
14 44 -6 3.2281 0.0084
14 44 -3 4.3339 0.1232
14 44 0 4.1834 0.0809
14 44 3 0.1572 -0.0207
14 44 6 0.6197 0.0102
14 44 9 -0.1657 0.1840
14 45 -7 -2.2496 -0.0109
14 45 -4 -1.1367 -0.0868
14 45 -1 -0.1371 -0.1378
14 45 2 -0.4830 -0.0690
14 45 5 -5.4992 -0.0954
14 45 8 -0.4782 -0.0579
14 46 -5 0.4097 0.1264
14 46 -2 -1.3389 0.1058
14 46 1 -0.7072 -0.0236
14 46 4 -0.5064 0.0933
14 47 -3 1.1572 -0.2081
14 47 0 1.7100 -0.1372
14 47 3 -2.0838 0.1229
15 1 -28 -6.5854 0.2067
15 1 -25 -3.1054 0.2785
15 1 -22 -2.0959 0.1855
15 1 -19 -3.2768 -0.1679
15 1 -16 13.6188 -0.3079
15 1 -13 7.1666 0.3378
15 1 -10 -7.6527 0.8072
15 1 -7 -6.9515 0.4704
15 1 -4 27.7268 -0.0925
15 1 -1 -12.3867 -0.3736
15 1 2 27.5462 0.5678
15 1 5 -17.3640 0.9602
15 1 8 -5.6725 0.3165
15 1 11 0.7469 0.4616
15 1 14 -4.2882 0.3708
15 1 17 3.3914 0.5161
15 1 20 -2.6705 0.5783
15 1 23 6.5580 0.4214
15 1 26 1.9296 0.1713
15 2 -26 -0.9268 -0.3053
15 2 -23 5.6409 -0.1712
15 2 -20 -3.2977 -0.2727
15 2 -17 -4.8793 -0.6634
15 2 -14 -6.3942 -0.2092
15 2 -11 -2.1622 1.1364
15 2 -8 7.6703 1.4763
15 2 -5 11.9008 0.8018
15 2 -2 16.9143 0.1909
15 2 1 14.9833 0.8729
15 2 4 -11.6301 1.9994
15 2 7 -6.9246 1.2105
15 2 10 2.3252 0.0269
15 2 13 4.4745 -0.5871
15 2 16 -1.5911 -0.0616
15 2 19 4.0648 0.1954
15 2 22 -4.7949 -0.2078
15 2 25 -3.6079 -0.2911
15 2 28 -8.0191 -0.4651
15 3 -27 5.0695 0.2255
15 3 -24 7.3852 -0.2072
15 3 -21 -0.9435 -0.2353
15 3 -18 -1.4234 0.5785
15 3 -15 -0.8705 1.0368
15 3 -12 4.0272 -0.6277
15 3 -9 2.5865 -2.1702
15 3 -6 5.2894 -1.3043
15 3 -3 11.3315 0.5962
15 3 0 3.4564 -0.2791
15 3 3 20.6862 -2.0399
15 3 6 15.8173 -2.1787
15 3 9 7.9044 -0.3900
15 3 12 1.9182 0.6343
15 3 15 1.2151 0.0761
15 3 18 -2.4297 -0.3434
15 3 21 -1.5292 -0.0385
15 3 24 1.6021 0.2735
15 3 27 4.6739 0.2166
15 4 -28 -1.0628 0.0805
15 4 -25 -0.5576 -0.0224
15 4 -22 -5.5904 0.3360
15 4 -19 6.4049 0.0391
15 4 -16 9.5001 -0.3653
15 4 -13 -3.1932 0.0041
15 4 -10 1.4887 1.1343
15 4 -7 -8.8576 1.0406
15 4 -4 2.9107 -0.0752
15 4 -1 19.3928 -0.3553
15 4 2 38.1255 0.5351
15 4 5 1.5524 0.6811
15 4 8 4.0813 0.1013
15 4 11 1.0357 -0.4198
15 4 14 -4.3026 -0.2851
15 4 17 -9.5171 0.1371
15 4 20 2.7698 0.0659
15 4 23 1.6308 -0.1047
15 4 26 -0.3687 0.0429
15 5 -26 0.1432 0.0470
15 5 -23 4.7995 -0.1312
15 5 -20 0.4184 -0.1818
15 5 -17 -7.0939 0.0432
15 5 -14 -4.5725 0.2239
15 5 -11 6.5264 -0.1280
15 5 -8 -2.9053 -0.5344
15 5 -5 -10.2736 -0.7787
15 5 -2 -1.1529 -0.0639
15 5 1 -0.6617 0.2060
15 5 4 -4.3008 0.0507
15 5 7 8.3530 -0.3277
15 5 10 4.6861 -0.5061
15 5 13 9.0492 -0.0123
15 5 16 0.9137 0.4018
15 5 19 -2.6516 0.1659
15 5 22 -1.1051 -0.0687
15 5 25 1.2681 -0.1245
15 6 -27 4.8791 -0.1628
15 6 -24 4.4351 -0.1914
15 6 -21 -0.3387 -0.1803
15 6 -18 -2.0741 -0.2291
15 6 -15 2.4607 -0.3711
15 6 -12 2.9676 -0.5769
15 6 -9 3.1670 -0.2267
15 6 -6 19.5220 0.0923
15 6 -3 4.5878 0.0785
15 6 0 5.5467 -0.3198
15 6 3 -5.3181 -0.6365
15 6 6 -4.3033 -0.2358
15 6 9 -18.0018 0.5919
15 6 12 -8.8209 0.3972
15 6 15 -1.8535 -0.2513
15 6 18 1.1651 -0.2235
15 6 21 0.6476 0.1970
15 6 24 0.4567 0.2230
15 6 27 -0.5617 0.0211
15 7 -25 0.4041 0.0041
15 7 -22 -2.9598 0.0339
15 7 -19 -1.6331 0.2495
15 7 -16 0.5179 0.1825
15 7 -13 -0.3293 0.3341
15 7 -10 9.1176 0.4911
15 7 -7 -4.2821 0.5772
15 7 -4 -19.9877 0.2505
15 7 -1 -14.4579 0.1347
15 7 2 -14.1728 0.0479
15 7 5 -10.4549 0.3943
15 7 8 -6.3248 0.0404
15 7 11 6.7220 -0.3015
15 7 14 7.3384 -0.3011
15 7 17 -1.3887 -0.1413
15 7 20 -8.1085 -0.0464
15 7 23 0.1170 -0.0766
15 7 26 -6.5943 -0.1548
15 8 -26 -4.9225 -0.0306
15 8 -23 6.8696 0.0504
15 8 -20 -1.7513 0.0315
15 8 -17 -0.2124 0.0310
15 8 -14 0.3900 -0.0348
15 8 -11 -2.3251 -0.0648
15 8 -8 -6.0039 0.0317
15 8 -5 -13.3776 0.0495
15 8 -2 -7.3468 -0.1278
15 8 1 6.3125 0.0571
15 8 4 6.9894 0.1930
15 8 7 -4.5544 0.2121
15 8 10 -5.2900 0.2091
15 8 13 -5.6476 -0.0341
15 8 16 -3.8113 -0.0840
15 8 19 -0.8912 0.1345
15 8 22 0.7229 0.0636
15 8 25 8.1871 -0.0959
15 9 -27 -0.0484 0.0889
15 9 -24 -4.5456 0.0207
[truncated: 430,823 more chars]
